# Supplementary material for: An Uncharacterised lncRNA Coded by the ASAP1 Locus Is Downregulated in Serum of Type 2 Diabetes Mellitus Patients
Source: Int J Mol Sci. 2023 Aug 30;24(17):13485. doi: 10.3390/ijms241713485 (PMC10488254; doi:10.3390/ijms241713485)
Supplement: Supplementary file 1 [file ijms-24-13485-s001.zip]

Archive with 1 entries (1 files):
- ijms-2526899-supplementary.xlsx
