# Supplementary material for: An Uncharacterised lncRNA Coded by the ASAP1 Locus Is Downregulated in Serum of Type 2 Diabetes Mellitus Patients
Source: Int J Mol Sci. 2023 Aug 30;24(17):13485. doi: 10.3390/ijms241713485 (PMC10488254; doi:10.3390/ijms241713485)
Supplement: Supplementary file 1 [file ijms-24-13485-s001.zip › ijms-2526899-supplementary.xlsx]

## Sheet: ROC curves
Variables	clinicopathological parameters (no HBa1c)	clinicopathological parameters + HBa1c	HBa1c	TC0800011832 + clinicopathological parameters + HBa1c		TC0800011832		all transcripts	all transcripts	all transcripts + clinicopathological parameters	all transcripts + dati clinici	all transcripts + clinicopathological parameters + HBa1c	all transcripts + dati + HBa1c	all transcripts + BMI		all transcripts + HBa1c		all transcripts + Tot Chol		DE transcript + HBa1c
Endogenous control	/	/	/	GAPDH	RNU6	GAPDH	RNU6	GAPDH	RNU6	GAPDH	RNU6	GAPDH	RNU6	GAPDH	RNU6	GAPDH	RNU6	GAPDH	RNU6	GAPDH	RNU6
AUC	0.777	0.973	0.936	0.972	0.975	0.6487	0.692	0.71	0.723	0.808	0.828	1	1	0.718	0.689	0.972	0.967	0.72	0.719	0.945	0.937
Std error	0.057	0.02	0.034	0.021	0.02	0.06746	0.06457	0.062	0.06	0.054	0.051	0	0	0.066	0.066	0.024	0.029	0.061	0.06	0.032	0.034
p-value	0.000127	7.34e-09	6.79e-08	1.34e-08	6.59e-09	0.0336	0.0058	0.002	0.001	2.3e-05	6e-06	1.75e-09	9.95e-10	0.003	0.009	5.27e-09	4.79e-09	0.002	0.002	3.61e-08	4.11e-08
95% CI min	0.664	0.933	0.869	0.93	0.936	0.5165	0.5654	0.59	0.605	0.703	0.727	1	1	0.588	0.561	0.925	0.909	0.6	0.601	0.883	0.87
95% CI max	0.889	1	1	1	1	0.781	0.8186	0.831	0.84	0.913	0.928	1	1	0.849	0.818	1	1	0.84	0.837	1	1
Cut-off	/	/	/	/	/	> 4.588	> 2.116	/	/	/	/	/	/	/	/	/	/	/	/	/	/
Accuracy	0.646154	0.943396	0.890909	0.942308	0.943396	0.681159	0.7	0.661972	0.652778	0.75	0.753846	1	1	0.6875	0.646154	0.927273	0.946429	0.657143	0.676056	0.890909	0.875
Sensitivity	0.69697	0.9375	0.852941	0.9375	0.9375	0.47	0.735	0.6	0.6	0.787879	0.757576	1	1	0.727273	0.636364	0.941176	0.970588	0.628571	0.571429	0.882353	0.852941
Specificity	0.59375	0.952381	0.952381	0.95	0.952381	0.885	0.666	0.722222	0.702703	0.709677	0.75	1	1	0.645161	0.65625	0.904762	0.909091	0.685714	0.777778	0.904762	0.909091
Positive predictive value	0.638889	0.967742	0.966667	0.967742	0.967742	0.8	0.675676	0.677419	0.65625	0.742857	0.757576	1	1	0.685714	0.65625	0.941176	0.942857	0.666667	0.714286	0.9375	0.935484
Negative predictive value	0.655172	0.909091	0.8	0.904762	0.909091	0.632653	0.727273	0.65	0.65	0.758621	0.75	1	1	0.689655	0.636364	0.904762	0.952381	0.648649	0.651163	0.826087	0.8
Table S1: ROC curves
Results of all computed ROC curves. Univariable and multivariable ROC curve data are reported: the p-value, the AUC, its standard error (Std error), and 95% CIs are shown for each computed curve; sensitivity, specificity, accuracy, PPV, and NPV are also shown. For univariable ROC curves, the ΔCt cut-off discriminating T2D and CTRL is shown.

## Sheet: Clariom D results
ID	Public Gene IDs	Gene Symbol	Description	Chromosome	Strand	Group	Start	Stop	C1.sst-rma-gene-full.chp Signal	C2.sst-rma-gene-full.chp Signal	C3.sst-rma-gene-full.chp Signal	C4.sst-rma-gene-full.chp Signal	C5.sst-rma-gene-full.chp Signal	C6.sst-rma-gene-full.chp Signal	C7.sst-rma-gene-full.chp Signal	C8.sst-rma-gene-full.chp Signal	C9.sst-rma-gene-full.chp Signal	C10.sst-rma-gene-full.chp Signal	C11.sst-rma-gene-full.chp Signal	C12.sst-rma-gene-full.chp Signal	D1.sst-rma-gene-full.chp Signal	D2.sst-rma-gene-full.chp Signal	D3.sst-rma-gene-full.chp Signal	D4.sst-rma-gene-full.chp Signal	D5.sst-rma-gene-full.chp Signal	D6.sst-rma-gene-full.chp Signal	D7.sst-rma-gene-full.chp Signal	D8.sst-rma-gene-full.chp Signal	D9.sst-rma-gene-full.chp Signal	D10.sst-rma-gene-full.chp Signal	D11.sst-rma-gene-full.chp Signal	D12.sst-rma-gene-full.chp Signal
TC0100006432.hg.1	NR_046018; OTTHUMT00000002844; OTTHUMT00000362751	DDX11L1	DEAD/H (Asp-Glu-Ala-Asp/His) box helicase 11 like 1	chr1	+	Multiple_Complex	11869	14412	10.99	12.4	7.02	7.69	4.6	4.02	6.41	10.19	3.53	5.48	6.12	6.42	9.59	11.02	2.94	7.58	10.27	11.41	5.35	7.45	5.16	9.62	5.92	9.85
TC0100006433.hg.1	spopoybu.aAug10-unspliced	spopoybu	Transcript Identified by AceView	chr1	+	Coding	28046	29178	5.67	5.42	5.31	5.96	5.71	6.16	6.7	5.46	5.87	6.2	5.09	5.72	5.37	5.8	5.87	5.41	5.64	5.82	5.19	5.44	5.43	6.31	5.77	5.13
TC0100006434.hg.1	NR_036267; ENST00000607096	MIR1302-10; MIR1302-2	microRNA 1302-10; microRNA 1302-2	chr1	+	Multiple_Complex	29554	31109	6.25	5.25	5.77	4.58	6.08	5.8	5.39	5.66	5.46	5.26	4.73	5.3	6.26	5.98	5.35	5.57	4.83	5.04	4.94	4.98	5.94	5.34	5.38	4.03
TC0100006435.hg.1	OTTHUMT00000471235	OR4G4P	olfactory receptor, family 4, subfamily G, member 4 pseudogene	chr1	+	Pseudogene	52473	53312	4.75	4.41	3.99	3.69	4.85	3.97	6.24	6.38	6.3	3.63	4.24	4.17	4.11	3.85	5.11	3.73	4.04	3.79	4.25	5.45	4.34	4.18	3.64	4.37
TC0100006436.hg.1	ENST00000492842; OTTHUMT00000003224	OR4G2P; OR4G11P	olfactory receptor, family 4, subfamily G, member 2 pseudogene; olfactory receptor, family 4, subfamily G, member 11 pseudogene	chr1	+	Multiple_Complex	62948	63887	5.54	4.61	5.05	4.81	3.36	3.93	5.34	4.87	3.74	4.84	5.57	4.62	4.77	5.05	4.88	4.39	5.05	5.47	4.51	6.77	5.09	5.42	4.05	4.96
TC0100006437.hg.1	NM_001005484; ENST00000335137; OTTHUMT00000003223; uc001aal.1	OR4F5	olfactory receptor, family 4, subfamily F, member 5	chr1	+	Coding	69091	70008	3.72	4.3	4.47	4.73	4.36	4.83	3.75	4.37	5.13	4.32	5.44	3.82	4.77	3.75	4.54	5.23	4.29	4.18	4.6	4.35	4.41	4.2	4.04	4.34
TC0100006438.hg.1	ENST00000442987	CICP27	capicua transcriptional repressor pseudogene 27 [Source:HGNC Symbol;Acc:HGNC:48835]	chr1	+	Multiple_Complex	131025	139723	5.76	5.31	5.5	5.28	5.89	4.85	6.63	6.29	5.18	5.35	5.31	5.07	5.19	5.41	5.61	5.25	5.15	5.96	5.8	4.95	6.39	5.49	6.29	4.76
TC0100006439.hg.1				chr1	+	NonCoding	150309	151388	5.94	5.79	5.79	5.47	7.34	6.14	7.27	6.75	6.24	5.39	4.55	5.51	6.41	5.85	5.58	5.38	4.47	5.84	5.53	5.72	5.05	6.13	5.58	5.31
TC0100006440.hg.1	ENST00000496488.1; OTTHUMT00000007169; uc057aum.1	RP11-34P13.9	putative novel transcript	chr1	+	NonCoding	160446	161525	4.73	6.42	6.66	5.39	5.59	4.1	6.6	5.14	7.63	5.17	3.84	6.95	8.32	4.32	5.29	3.86	3.91	3.24	4.97	4.37	4.03	4.77	3.62	3.39
TC0100006441.hg.1	ENST00000624431; uc057auo.1	LOC102725121; FO538757.3	putative ATP-dependent RNA helicase DDX12; Protein LOC102725121 [Source:UniProtKB/TrEMBL;Acc:A0A096LP88]	chr1	+	Coding	182393	184158	12.92	14.8	8.79	9.42	7.07	6.82	7.82	11.97	5.4	7.63	8.53	9.39	11.17	11.92	4.7	10.06	11.75	13.05	5.97	8.87	7.11	11.09	8.56	10.98
TC0100006442.hg.1	uc031tlo.2	FO538757.1		chr1	+	Precursor_microRNA	200880	201017	5.68	3.77	4.67	3.87	5.01	5.22	4.78	6.35	4.5	3.82	4.45	4.24	4.8	5.63	4.03	5.88	5.61	3.77	5	5.88	5.83	4.05	5.66	3.7
TC0100006443.hg.1	storubu.aAug10-unspliced	storubu	Transcript Identified by AceView	chr1	+	Coding	264430	264827	3.49	5.21	3.71	4.61	4.19	5.4	5.63	3.93	4.37	4.2	4.67	3.72	4.22	4.44	2.85	3.93	4.59	3.61	5.28	3.64	4.17	3.72	5.34	3.38
TC0100006444.hg.1	ENST00000412666.1; ENST00000450983.1; OTTHUMT00000007987; OTTHUMT00000007988; uc057aux.1; uc057auy.1	RP4-669L17.2	putative novel transcript	chr1	+	NonCoding	358857	365704	7.35	4.44	5.88	6.68	8.37	6.17	5.28	6.47	6.12	6.38	6.29	4.86	4.59	6.17	5.29	4.61	4.92	5.04	5.04	5.38	4.6	5.97	5.95	4.45
TC0100006445.hg.1	noymeybo.aAug10-unspliced	noymeybo	Transcript Identified by AceView	chr1	+	Unassigned	362335	362926	6.49	6.01	6.09	5.95	6.36	7.1	7.44	6.05	6.55	7.35	5.98	5.06	5.67	6.21	6.47	5.37	6.41	5.38	6.29	6.29	8.6	5.26	7.3	6.42
TC0100006446.hg.1	boyrabu.aAug10-unspliced	boyrabu	Transcript Identified by AceView	chr1	+	Coding	367907	368249	4.75	4.16	5.18	3.61	5.49	5.52	3.88	4.27	4.63	5.73	4.58	5.55	6.33	6.19	4.3	5.03	6.65	5.55	4.78	5.76	4.67	5.51	4.08	5.04
TC0100006447.hg.1				chr1	+	NonCoding	368427	368517	19.93	19.92	19.93	19.87	19.93	19.75	19.93	19.93	19.93	19.91	19.91	19.93	19.93	19.93	19.93	19.88	19.51	19.7	19.93	19.84	19.85	19.93	19.93	19.11
TC0100006448.hg.1				chr1	+	NonCoding	368994	375841	5.07	4.94	5.37	6.12	4.02	5.78	4.76	4.35	4.9	4.2	5.91	5.1	4.74	5.34	5.42	4.77	5.02	4.37	3.58	4.36	5.16	5.28	4.21	3.36
TC0100006449.hg.1				chr1	+	NonCoding	378832	389626	4.1	3.64	3.58	4.72	3.71	3.88	4.28	4.34	4.74	4.05	3.97	4.37	4.59	4.3	4.14	4.48	3.88	4.2	4.46	4.75	4.42	3.91	4.44	4.1
TC0100006450.hg.1	ENST00000437905	WBP1LP7	WW domain binding protein 1-like pseudogene 7 [Source:HGNC Symbol;Acc:HGNC:43955]	chr1	+	Multiple_Complex	439870	440232	4.21	4.84	4.99	5.01	5.53	4.73	5.32	4.68	5.04	4.45	5.58	5.29	5.87	4.92	5.32	5.59	5.49	4.88	5.07	4.55	4.45	4.71	5.04	4.86
TC0100006451.hg.1	ENST00000432723	CICP7	capicua transcriptional repressor pseudogene 7 [Source:HGNC Symbol;Acc:HGNC:37756]	chr1	+	Multiple_Complex	487101	489906	6.08	5.14	5.61	5.02	5.57	4.69	6.46	5.53	5.24	5.54	4.68	5.74	4.79	5.25	5.71	5.71	5.43	4.86	5.52	4.64	6.12	5.79	5.29	6.34
TC0100006452.hg.1	ENST00000423796.1; ENST00000450696.1; fukobo.aAug10; OTTHUMT00000006706; OTTHUMT00000006707; uc057avq.1; uc057avr.1	RP5-857K21.2; fukobo	Transcript Identified by AceView; novel transcript	chr1	+	NonCoding	587629	597498	5.16	4.71	5.67	5.95	5.4	4.9	4.67	5.05	5.22	6.11	5.35	4.04	4.96	4.85	5.6	4.51	4.22	5.21	4.94	5.04	4.78	4.8	5.52	4.65
TC0100006453.hg.1	ENST00000416931	MTND1P23	mitochondrially encoded NADH:ubiquinone oxidoreductase core subunit 1 pseudogene 23 [Source:HGNC Symbol;Acc:HGNC:42092]	chr1	+	Multiple_Complex	629062	629433	18.04	19.92	10.41	17.49	14.61	11.99	16.77	19.41	16.83	13.29	16.96	19.23	18.81	19.77	13.95	14.67	19.15	18.86	18.04	14.61	17.95	19.56	18.04	19.57
TC0100006454.hg.1	ENST00000457540	MTND2P28	mitochondrially encoded NADH:ubiquinone oxidoreductase core subunit 2 pseudogene 28 [Source:HGNC Symbol;Acc:HGNC:42129]	chr1	+	Multiple_Complex	629640	630683	15.64	18.03	9.79	13.8	12.13	11.74	14.66	17.43	15.4	11.3	15.95	17.56	15.98	16.77	12.35	15.18	16.56	16.42	16.08	11	13.34	17.94	14.5	17.53
TC0100006455.hg.1	uc057avw.1	AC114498.1		chr1	+	Precursor_microRNA	630896	630958	5.09	5.75	5.3	5.96	4.76	4.8	4.34	4.6	4.68	5	5.32	4.98	4.82	4.77	4.68	5.46	5.74	5.19	5.59	5.87	5.12	4.95	5.26	5.25
TC0100006456.hg.1	ENST00000414273	MTCO1P12	MT-CO1 pseudogene 12 [Source:HGNC Symbol;Acc:HGNC:52014]	chr1	+	Multiple_Complex	631074	632680	12.24	14.51	10.4	10.33	9.07	8.81	11.87	13.34	11.91	9.98	13.13	13.86	12.63	12.83	11.1	11.76	12.86	12.84	12.08	7.52	11.7	13.24	11.36	13.9
TC0100006457.hg.1	ENST00000427426	MTCO2P12	MT-CO2 pseudogene 12 [Source:HGNC Symbol;Acc:HGNC:52028]	chr1	+	Multiple_Complex	632757	633463	7.18	8.45	3.63	7.46	4.87	6.64	5.58	7.26	5.11	4.29	6.47	8.51	7.38	6.91	5.85	6.86	6.97	8.66	8.25	7.53	7.76	7.68	7.42	8.1
TC0100006458.hg.1				chr1	+	NonCoding	633464	633532	13.68	14.24	10.82	11.62	11.97	13.43	13.57	14.14	12.07	13.59	13.61	14.27	13.36	13.91	13.47	13.43	13.56	13.61	13.85	12.58	9.39	14.29	13.1	13.61
TC0100006459.hg.1	ENST00000416718; ENST00000467115; ENST00000514057	MTCO3P12; MTATP8P1; MTATP6P1	MT-CO3 pseudogene 12 [Source:HGNC Symbol;Acc:HGNC:52042]; mitochondrially encoded ATP synthase 8 pseudogene 1 [Source:HGNC Symbol;Acc:HGNC:44571]; mitochondrially encoded ATP synthase 6 pseudogene 1 [Source:HGNC Symbol;Acc:HGNC:44575]	chr1	+	Multiple_Complex	633535	634922	12.88	15.29	10.23	12.7	10.24	10.24	12.6	14.1	12.71	11.31	12.65	14.57	12.45	14.25	12.29	12.58	13.53	13.37	14	10.85	11.77	13.88	13.17	14.43
TC0100006460.hg.1	ENST00000438434	WBP1LP6	WW domain binding protein 1-like pseudogene 6 [Source:HGNC Symbol;Acc:HGNC:43956]	chr1	+	Multiple_Complex	674842	675265	4.47	4.98	4.98	5.42	5.64	3.95	5.02	4.03	4.81	4.34	6.11	5.58	5.56	4.76	5.2	5.87	4.91	5.26	5.3	4.59	4.35	4.77	5.58	5.08
TC0100006461.hg.1	ENST00000440782	CICP3	capicua transcriptional repressor pseudogene 3 [Source:HGNC Symbol;Acc:HGNC:37742]	chr1	+	Multiple_Complex	722092	724903	6.4	7.02	6.18	7.13	6.43	6.32	7.25	6.75	6.45	7.13	6.7	6.5	6.55	6.76	7.08	6.95	7.32	6.3	7.35	6.61	6.45	6.37	7.01	6.57
TC0100006462.hg.1	jerfobu.aAug10	jerfobu	Transcript Identified by AceView	chr1	+	Unassigned	729380	735432	7.71	7.99	7.6	7.93	7.88	8.28	7.1	7.93	7.38	7.11	7.76	7.57	8.45	7.66	7.49	7.65	7.53	7.97	6.77	5.36	6.91	7.1	7.2	7.7
TC0100006463.hg.1				chr1	+	NonCoding	750774	751852	6.81	6.24	7.57	7.1	7.94	7.61	8.84	7.81	8.87	7.4	5.9	8.21	7.62	7.16	7.98	7.06	7.08	6.86	6.7	8.33	8.68	7	7.25	5.88
TC0100006464.hg.1	ENST00000422528.1; OTTHUMT00000006891; uc057awf.1	RP11-206L10.4	novel transcript	chr1	+	NonCoding	760911	761989	3.58	7.23	7.02	5.07	4.96	6.19	7.06	5.39	7.84	5.75	4.16	5.01	8.37	3.81	5.77	3.96	4.5	3.11	5.28	3.77	3.38	4.28	4.99	3.48
TC0100006465.hg.1				chr1	+	NonCoding	768645	799923	4.97	5.4	4.47	5.59	6.73	5.68	5.63	5.3	7.1	5.83	4.22	6.22	5.95	5.37	5.7	5.43	5.97	5.42	4.56	6.05	6.23	6.67	6.09	5.45
TC0100006466.hg.1	ENST00000358533.2; ENST00000412115.1; ENST00000429505.1; ENST00000434264.2; ENST00000443772.1; ENST00000457084.1; ENST00000585745.1; ENST00000585768.1; ENST00000585826.1; ENST00000586288.1; ENST00000586928.1; ENST00000587126.1; ENST00000587530.1; ENST00000588951.1; ENST00000589531.1; ENST00000589899.1; ENST00000590848.1; ENST00000591440.1; ENST00000591702.1; ENST00000592547.1; ENST00000593022.1; …	RP11-206L10.9; tisamo	novel transcript; Transcript Identified by AceView	chr1	+	Multiple_Complex	778763	810060	5.73	5.32	6.19	6.22	6.85	5.05	6.52	6.3	5.94	6.29	6.65	6.32	6.27	6.34	5.98	5.75	5.68	5.74	6.1	5.83	5.2	6.27	6.2	6.83
TC0100006467.hg.1	NR_103536; ENST00000326734	FAM87B	family with sequence similarity 87, member B	chr1	+	NonCoding	817371	819837	4.78	4.82	4.9	4.59	4.69	4.43	4.46	5.14	5.3	5.68	4.93	5.02	4.85	4.64	5.19	4.79	4.95	4.81	5.43	4.66	4.57	4.53	4.25	4.46
TC0100006468.hg.1				chr1	+	NonCoding	820676	823595	4	3.8	3.47	4.56	3.55	4.05	3.42	3.52	3.35	4.16	4.18	3.58	3.38	3.91	3.98	3.26	3.9	2.88	3.63	4.85	5.53	3.71	4.2	3.61
TC0100006469.hg.1	NR_047519; NR_047521; NR_047523; NR_047524; NR_047525; NR_047526; ENST00000415295; ENST00000416570; ENST00000425657; ENST00000441765; ENST00000445118; ENST00000448975; ENST00000449005; ENST00000608189; ENST00000609009; ENST00000609139; ENST00000610067; ENST00000622921; ENST00000623070; ENST00000623808; ENST00000624927	LINC01128	long intergenic non-protein coding RNA 1128	chr1	+	NonCoding	825138	859446	4.68	5.16	5.77	5.35	5.22	5.06	3.91	4.84	4.97	4.59	5.29	5.01	5.02	4.97	4.56	5.71	4.85	5.57	5.39	5.5	4.82	4.39	4.95	9.8
TC0100006470.hg.1				chr1	+	NonCoding	860680	865399	4.12	4.09	3.63	4.88	4.28	3.79	4.47	3.07	3.36	3.89	4.4	3.16	3.87	3.5	3.93	4.8	4.12	3.96	3.78	4.11	4.09	3.65	4.52	3.52
TC0100006471.hg.1	ENST00000415481	TUBB8P11	tubulin beta 8 class VIII pseudogene 11 [Source:HGNC Symbol;Acc:HGNC:32337]	chr1	+	Pseudogene	873292	874349	6	6.82	5.82	5.87	6.09	4.61	7.09	5.96	5.73	5.72	6.33	6.62	6.07	5.74	4.59	6.05	5.76	6.66	5.76	5.81	4.79	6.24	6.28	6.76
TC0100006472.hg.1				chr1	+	Multiple_Complex	877318	889276	4.11	4.22	5.22	6.09	5.2	3.8	5.7	3.75	5.36	4.35	6.05	4.16	5.89	6.47	4.06	5.4	4.65	4.42	5.95	5.95	5.67	4.85	5.36	4.23
TC0100006473.hg.1	ENST00000607769.1; OTTHUMT00000470696; uc057axn.1	RP11-54O7.16	novel transcript	chr1	+	NonCoding	901298	915976	3.29	3.16	3.41	3.84	3.51	3.82	3.31	3.8	3.65	3.48	3.92	3.28	3.82	3.34	3.31	3.54	3.4	3.31	3.32	3.97	3.06	3.55	3.23	3.46
TC0100006474.hg.1				chr1	+	NonCoding	905107	905806	3.19	3.51	3.31	3.09	3.39	3.83	3.72	3.42	3.41	3.14	3.64	3.5	3.6	3.33	3.5	3.29	3.69	3.37	3.8	3.78	3.65	3.14	3.57	3.41
TC0100006475.hg.1	ENST00000398216.2; ENST00000448179.1; mera.cAug10; OTTHUMT00000097856; OTTHUMT00000097857; uc057axo.1	RP11-54O7.2; RP11-54O7.1; mera	Transcript Identified by AceView; novel transcript; putative novel transcript	chr1	+	NonCoding	911435	914971	4.55	4.1	3.93	3.91	4.46	4.66	4.38	4.7	4.01	4.84	4.23	4.56	4.08	4.27	4.39	4.38	4.34	3.89	4.55	3.88	3.75	4.76	4.3	4.03
TC0100006476.hg.1	NM_152486; ENST00000341065; ENST00000342066; ENST00000420190; ENST00000437963; ENST00000455979; ENST00000464948; ENST00000466827; ENST00000474461; ENST00000478729; ENST00000616016; ENST00000616125; ENST00000617307; ENST00000618181; ENST00000618323; ENST00000618779; ENST00000620200; ENST00000622503; BC024295; BC033213; OTTHUMT00000097860; OTTHUMT00000097862; OTTHUMT00000097863; OTTHUMT00000097865;…	SAMD11	sterile alpha motif domain containing 11	chr1	+	Multiple_Complex	924880	944581	4.39	4.43	4.45	3.99	3.95	4.29	4.43	4.35	4.29	4.35	3.86	3.87	4.13	4.53	4.41	4.93	4.1	4.45	4.01	4.7	4.25	4.27	4.73	4.32
TC0100006477.hg.1	sarmeybo.aAug10-unspliced	sarmeybo	Transcript Identified by AceView	chr1	+	Unassigned	928020	940198	5.32	4.89	4.89	5.43	6.35	5	5.52	4.91	5.48	4.79	4.65	5.14	4.7	4.88	5.25	4.05	4.63	5.98	5.13	4.94	4.97	4.96	5.52	6.11
TC0100006478.hg.1	turorbu.aAug10-unspliced	turorbu	Transcript Identified by AceView	chr1	+	Coding	928730	929421	5.94	5.6	5.75	6.48	6.29	5.93	5.76	6.18	5.77	5.73	4.9	5.88	5.82	5.96	5.86	6.09	5.8	5.82	5.56	6	6.13	6.18	5.57	5.84
TC0100006479.hg.1	NM_198317; ENST00000338591; ENST00000463212; ENST00000466300; ENST00000481067; ENST00000622660; OTTHUMT00000097875; OTTHUMT00000097877; OTTHUMT00000097878; OTTHUMT00000097931	KLHL17	kelch-like family member 17	chr1	+	Multiple_Complex	960587	965719	4.43	4.34	4.26	4.39	4.91	4.39	4.16	4.47	4.66	4.83	5.09	4.8	5.07	4.85	4.77	4.74	4.39	4.52	4.37	4.56	4.66	4.8	4.76	4.68
TC0100006480.hg.1	NM_001160184; NM_032129; ENST00000379407; ENST00000379409; ENST00000379410; ENST00000480267; ENST00000491024; BC101386; BC101387; OTTHUMT00000097940; OTTHUMT00000097941; OTTHUMT00000097942; OTTHUMT00000473255; OTTHUMT00000473256	PLEKHN1	pleckstrin homology domain containing, family N member 1	chr1	+	Multiple_Complex	966497	975865	5.02	4.97	4.93	5.82	4.53	5.3	4.09	4.66	4.93	5.3	4.94	4.61	4.63	4.49	4.66	4.99	5.15	4.88	4.71	5.27	4.98	5.35	5.13	5.29
TC0100006481.hg.1				chr1	+	NonCoding	980576	989798	5.23	4.61	4.98	5.48	5.17	4.51	4.79	4.64	5.23	4.58	5.34	4.76	4.87	5.14	5.6	4.91	4.79	5.26	4.79	5.62	5.06	4.97	5.11	5.39
TC0100006482.hg.1				chr1	+	NonCoding	995532	997905	4.79	5.06	4.99	4.64	4.86	5	4.57	4.42	3.9	4.21	4.36	4.57	4.08	4.06	4.48	4.38	5.17	4.84	4.56	3.99	4.31	5.29	5.01	4.5
TC0100006483.hg.1	NM_005101; ENST00000379389; ENST00000624652; ENST00000624697; BC009507; OTTHUMT00000097989; OTTHUMT00000479384; OTTHUMT00000479385	ISG15	ISG15 ubiquitin-like modifier	chr1	+	Multiple_Complex	1001138	1014541	4.99	5.12	4.4	4.15	5.36	4.29	4.62	4.8	5.43	5.82	4.61	4.73	4.8	5.25	4.7	5.19	6.4	5.34	6.06	4.17	4.96	4.64	4.71	5.37
TC0100006484.hg.1				chr1	+	NonCoding	1008761	1009395	4.69	3.93	4.11	4.75	4.96	5.82	4.72	4.26	3.96	4.37	4.37	4.55	3.71	4.45	4.1	4.15	3.68	4.51	4.49	3.59	4.71	4.01	5.05	4.86
TC0100006485.hg.1	toyrorbu.aAug10-unspliced	toyrorbu	Transcript Identified by AceView	chr1	+	Coding	1009720	1010322	11.28	10.22	10.78	9.67	11.31	9.76	11.27	11.19	10.43	10.7	10.38	11.14	10.62	10.68	10.57	10.82	9.61	9.62	9.96	10.08	11.41	9.87	11.03	9.65
TC0100006486.hg.1	NM_001305275; NM_198576; ENST00000379370; ENST00000419249; ENST00000461111; ENST00000466223; ENST00000469403; ENST00000477585; ENST00000478677; ENST00000479707; ENST00000492947; ENST00000620552; OTTHUMT00000097990; OTTHUMT00000097991; OTTHUMT00000097992; OTTHUMT00000097993; OTTHUMT00000097994; OTTHUMT00000097995; OTTHUMT00000097996; OTTHUMT00000097997; OTTHUMT00000099680	AGRN	agrin	chr1	+	Multiple_Complex	1020123	1056119	3.87	4.26	3.72	4.77	5.09	4.16	3.47	4.12	4.63	3.91	3.81	4.68	5.08	4.12	4.63	4.76	4.88	5.11	4.87	4.28	6.1	4.12	5.16	4.33
TC0100006487.hg.1	hsa_circ_0009239; hsa_circ_0009240; LOC100288175.eAug10	TCONS_l2_00001952; LOC100288175	Salzman2013 ANNOTATED, INTERNAL, ncRNA, OVEXON best transcript TCONS_l2_00001952; Salzman2013 ANNOTATED, ncRNA, OVEXON best transcript TCONS_l2_00001952; Transcript Identified by AceView, Entrez Gene ID(s) 100288175	chr1	+	Multiple_Complex	1059700	1069355	5.26	6.32	4.88	5.67	5.61	4.2	5.72	5.93	6.36	4.69	5.11	5.6	5.8	5.08	6.03	5.58	4.92	5.33	5.23	4.84	4.32	6	5.87	5.03
TC0100006488.hg.1	burobu.aAug10; glorwybo.aAug10-unspliced	burobu; glorwybo	Transcript Identified by AceView	chr1	+	Multiple_Complex	1092720	1113910	6.56	5.34	6.15	6.03	5.06	4.34	5.25	5.19	4.24	5.49	6.67	4.93	5.31	5	6.87	4.8	4.95	5.42	5.08	4.42	4.98	4.95	5.03	4.98
TC0100006489.hg.1				chr1	+	NonCoding	1122935	1123892	4.16	3.85	3.33	4.05	3.79	4.19	3.43	4.05	4.29	4.34	4.25	4	4.19	4.56	4.51	4.4	4.19	4.28	3.85	4.05	4.53	5.05	3.12	3.84
TC0100006490.hg.1	NR_038869; ENST00000416774	LINC01342	long intergenic non-protein coding RNA 1342	chr1	+	NonCoding	1137017	1144056	5.19	4.51	4.97	5.18	5.25	4.79	4.67	4.43	3.85	4.75	4.81	4.72	4.3	5.02	4.4	4.78	4.63	5.43	4.32	5.63	4.99	4.58	4.31	4.84
TC0100006492.hg.1	NM_001130045; NM_153254; ENST00000379288; ENST00000379289; ENST00000379290; ENST00000460998; ENST00000486379; ENST00000506177; ENST00000514695; BC126152; BC126154; OTTHUMT00000002420; OTTHUMT00000002421; OTTHUMT00000002422; OTTHUMT00000002423; OTTHUMT00000367063; OTTHUMT00000367064; uc001acy.2	TTLL10	tubulin tyrosine ligase-like family member 10	chr1	+	Multiple_Complex	1173884	1197935	6.39	5.92	5.46	5.44	6.34	5.34	6.38	5.76	5.35	5.95	5.34	6.03	6.02	5.99	6.33	6.04	5.19	5.82	5.89	4.63	4.98	6.28	5.38	4.87
TC0100006493.hg.1	smorarbo.aAug10-unspliced	smorarbo	Transcript Identified by AceView	chr1	+	Coding	1229840	1230436	3.42	3.13	3.19	3.79	3.12	3.54	3.18	3.5	3.12	4.15	3.14	3.29	3.45	3.07	3.51	3.91	3.33	3.52	2.92	4.05	3.27	3.91	3.34	3.65
TC0100006494.hg.1	NM_080605; ENST00000379198; OTTHUMT00000005071	B3GALT6	UDP-Gal:betaGal beta 1,3-galactosyltransferase 6	chr1	+	Coding	1232249	1235041	3.94	3.39	3.75	3.41	3.65	3.55	3.51	3.29	3.29	4.01	3.51	3.17	3.72	3.49	3.47	3.48	3.77	3.57	3.56	4.15	4.57	3.34	3.19	3.51
TC0100006495.hg.1				chr1	+	NonCoding	1244186	1253688	3.72	3.85	3.76	3.8	3.57	3.72	3.7	3.78	3.51	4.01	3.51	3.69	3.72	3.81	4.05	3.47	4.17	3.64	3.81	3.54	4.44	4.08	4.09	3.85
TC0100006496.hg.1	ENST00000434139.1; ENST00000453732.1; OTTHUMT00000006364; OTTHUMT00000006365; uc057baz.1; uc057bba.1	RP5-902P8.10	novel transcript	chr1	+	NonCoding	1274959	1280420	5.76	6.1	5.72	5.41	5.98	5.54	5.35	5.93	5.55	6.01	6.26	5.68	5.65	5.79	5.9	5.58	5.69	5.35	6.04	5.81	4.99	6.02	5.74	5.43
TC0100006497.hg.1	NM_001130413; NR_037668; ENST00000325425; ENST00000338555; ENST00000379099; ENST00000379101; ENST00000379116; ENST00000400928; ENST00000467651; ENST00000470022; ENST00000616713; BC125074; BC125075; OTTHUMT00000005800; OTTHUMT00000005801; OTTHUMT00000005802; OTTHUMT00000005804; OTTHUMT00000352308; OTTHUMT00000352309; OTTHUMT00000407296	SCNN1D	sodium channel, non voltage gated 1 delta subunit	chr1	+	Multiple_Complex	1280436	1292029	3.37	2.87	3.15	3.43	3.3	3.09	3.33	2.95	3.13	3	3.34	3.3	2.98	2.98	3.05	3.06	2.91	3.03	3.19	2.85	3.13	3.14	2.84	3.16
TC0100006498.hg.1	pamy.aAug10-unspliced	pamy	Transcript Identified by AceView	chr1	+	Coding	1306608	1307570	3.18	2.85	3.77	3.17	2.85	2.82	3.4	3.35	2.87	2.76	3.03	3.15	2.82	2.76	3.33	2.82	3.72	3.25	3	3.72	3.81	2.82	3.93	3.14
TC0100006499.hg.1	NM_153339; ENST00000379031; ENST00000463758; ENST00000467712; ENST00000470520; ENST00000493657; BC034304; OTTHUMT00000009438; OTTHUMT00000009439; OTTHUMT00000009440; OTTHUMT00000009441; OTTHUMT00000009442	PUSL1	pseudouridylate synthase-like 1	chr1	+	Multiple_Complex	1308567	1311677	4.32	4.31	3.7	3.6	4.07	3.38	4.09	3.98	4.6	3.71	4.34	4.33	4.34	3.85	3.72	4.29	4.32	4.2	3.88	4.45	4.25	3.93	4.11	3.93
TC0100006500.hg.1	klawybo.aAug10; kleegabu.aAug10-unspliced	klawybo; kleegabu	Transcript Identified by AceView	chr1	+	Unassigned	1314564	1317395	5.81	6.24	5.63	6.42	7.18	5.66	5.59	6.05	5.98	6.51	6.25	5.76	6	6.22	6.77	6.01	6.25	6.54	6.36	6.2	4.93	6.02	6.56	7.16
TC0100006501.hg.1	NM_001029885; ENST00000343938; ENST00000464957; ENST00000488011; OTTHUMT00000008742; OTTHUMT00000008743; OTTHUMT00000008744	CPTP	ceramide-1-phosphate transfer protein	chr1	+	Multiple_Complex	1324756	1328897	3.93	3.43	4.15	3.96	4.35	5.59	3.82	3.98	3.94	4.3	3.68	3.19	4.04	4.19	3.92	3.68	3.67	4.1	3.89	3.74	4.53	4.22	4.18	4.06
TC0100006502.hg.1	NM_152228; ENST00000339381; OTTHUMT00000008493	TAS1R3	taste receptor, type 1, member 3	chr1	+	Coding	1331314	1335306	3.76	3.77	3.82	3.69	4.33	3.63	3.8	3.98	3.58	3.81	3.51	3.44	4.05	4.41	4.09	3.65	4.48	4.15	3.72	3.64	4.25	4.58	3.65	4.1
TC0100006503.hg.1	fawrobu.aAug10	fawrobu	Transcript Identified by AceView	chr1	+	Multiple_Complex	1348995	1353320	4.88	5.87	6.1	6.79	5.15	6	5.41	5.44	5.4	6.18	5.87	4.76	5.44	5.26	5.85	5.92	5	5.84	5.56	5.92	5.35	5.67	6.12	5.95
TC0100006504.hg.1				chr1	+	NonCoding	1349158	1349966	6.4	6.25	6.51	6.03	5.99	6.49	5.67	6.06	6.53	6.59	6.86	6.77	6.04	6.17	6.38	6.33	6.24	6.73	6.91	6.46	6.07	6.09	6.03	6.52
TC0100006505.hg.1				chr1	+	NonCoding	1354728	1355391	3.84	3.67	3.53	3.74	3.63	4.11	3.72	3.47	3.74	3.89	3.48	3.71	4.18	3.54	3.89	4.3	3.79	3.91	3.72	4.48	4.43	4.1	3.79	4.14
TC0100006506.hg.1				chr1	+	NonCoding	1355706	1357571	3.68	3.53	3.67	4.2	3.54	4.3	3.91	3.5	4.1	3.61	3.83	3.78	3.77	3.82	3.14	3.52	3.37	3.73	3.62	4.8	3.52	3.66	3.68	3.32
TC0100006507.hg.1	slorgabu.aAug10-unspliced	slorgabu	Transcript Identified by AceView	chr1	+	Coding	1374070	1374914	3.51	4.02	3.45	2.79	4.06	3.78	4.41	3.53	3.75	3.34	3.27	3.56	3.79	3.48	3.97	3.28	3.68	3.42	3.51	3.72	3.87	3.83	3.56	3.89
TC0100006508.hg.1	ENST00000435351	NDUFB4P8	NADH:ubiquinone oxidoreductase subunit B4 pseudogene 8 [Source:HGNC Symbol;Acc:HGNC:45256]	chr1	+	Multiple_Complex	1378666	1379032	3.26	3.63	3.44	4.61	3.24	3.45	3.96	3.24	3.41	3.4	3.38	3.33	4.15	3.33	3.21	2.98	3.85	3.32	3.72	3.67	4.54	3.2	3.32	4.01
TC0100006509.hg.1				chr1	+	NonCoding	1382229	1382786	4.94	5.26	4.77	6.26	3.82	4.69	4.42	4.32	4.41	4.7	4.76	4.74	5.51	4.8	4.99	3.87	5.02	3.7	5.83	5.23	4.37	4.99	4.93	5.76
TC0100006510.hg.1	NR_015434; ENST00000418833; ENST00000444362; ENST00000447725; ENST00000448629; ENST00000453521; ENST00000570344; ENST00000572242; ENST00000576232; LOC148413.dAug10; OTTHUMT00000008126; OTTHUMT00000008128; OTTHUMT00000099684; OTTHUMT00000439299; OTTHUMT00000439300; OTTHUMT00000439301; OTTHUMT00000439303; OTTHUMT00000439304; uc009vkd.5; uc057ber.1; uc057bes.1; uc057bet.1; uc057beu.1; uc057bev.1; uc…	LOC148413; RP4-758J18.2	uncharacterized LOC148413; Transcript Identified by AceView, Entrez Gene ID(s) 148413; novel transcript, antisense to MRPL20	chr1	+	Multiple_Complex	1399522	1402046	4.04	3.77	4.72	4.15	4.18	3.6	4.01	3.89	3.87	3.76	4.04	4.3	4.01	4.08	4.08	4.03	4.08	4.01	3.98	3.83	3.71	4.13	3.19	3.64
TC0100006511.hg.1	ENST00000607307.1; OTTHUMT00000470786; uc057bfd.1	RP4-758J18.13	novel transcript	chr1	+	NonCoding	1407315	1410618	8	7.68	7.6	7.92	7.44	6.83	7.2	7.22	7.01	7.35	7.49	7.59	7.14	7.18	6.83	7.2	7.13	7.23	7.01	7.23	6.31	7.7	7.55	7.34
TC0100006512.hg.1				chr1	+	NonCoding	1416039	1417488	5.55	6.05	4.09	4.82	4.42	5.33	4.48	4.26	4.61	3.91	4.35	4.8	4.38	4.04	6.13	3.25	4.11	4.44	4.55	5.49	3.33	4.13	4.55	3.89
TC0100006513.hg.1	ENST00000428932.1; marby.bAug10; OTTHUMT00000008135; uc057bfg.1	RP4-758J18.7; marby	Transcript Identified by AceView; putative novel transcript	chr1	+	Multiple_Complex	1420245	1423281	4.29	4.32	3.95	4.49	5.81	4.73	4.41	4.06	3.88	4.8	5.13	4.93	4.16	4.5	4.22	4.27	3.77	3.92	5.04	5.46	4.13	3.93	4.17	4.41
TC0100006514.hg.1	NM_001146685; ENST00000378821; OTTHUMT00000331012; uc010nyp.2	TMEM88B	transmembrane protein 88B	chr1	+	Multiple_Complex	1426128	1427787	3.35	3.12	3.25	3	3.16	3.04	3.17	3.24	3.2	3.22	3.15	3.3	3.11	3	3.13	3.08	3.12	3.24	3	3.51	3.4	3.24	3.56	3.15
TC0100006515.hg.1				chr1	+	NonCoding	1428122	1430254	5.75	4.57	5.81	4.95	6.01	5.57	5.35	5.48	5.99	4.87	5.1	5.24	4.99	4.65	5.48	5.13	4.93	6.15	5.23	5.67	6.46	4.96	4.61	4.83
TC0100006516.hg.1	NM_022834; NM_199121; ENST00000338660; ENST00000471398; ENST00000476993; ENST00000495558; BC059409; OTTHUMT00000008291; OTTHUMT00000008292; OTTHUMT00000008293; OTTHUMT00000008294	VWA1	von Willebrand factor A domain containing 1	chr1	+	Coding	1434861	1442882	5.14	4.6	3.96	4.15	4.71	3.94	3.8	4.51	5.07	4.04	4.49	4.21	4.6	4.11	4.41	4.75	4.25	4.2	4.49	3.6	3.93	4.82	4.33	3.95
TC0100006517.hg.1	NM_001039211; ENST00000378785; ENST00000475091; ENST00000484537; OTTHUMT00000001279; OTTHUMT00000099686; OTTHUMT00000100304; uc001aft.2	ATAD3C	ATPase family, AAA domain containing 3C	chr1	+	Multiple_Complex	1449689	1470158	3.64	3.65	2.93	4.53	3.45	3.26	3.41	4.42	3.28	4.63	3.71	3.18	3.17	3.59	3.09	3.39	3.56	3.18	3.52	3.26	3.95	3.64	3.68	3.17
TC0100006519.hg.1	smoygabu.aAug10-unspliced	smoygabu	Transcript Identified by AceView	chr1	+	Coding	1529701	1530671	6.78	6.04	6.57	6.26	7.04	6.09	6.04	6.98	7.01	6.61	7.27	6.39	7.06	5.2	7.07	7.23	6.88	6.73	6.17	7.15	6.14	6.64	6.29	5.77
TC0100006520.hg.1	tusamo.aAug10	tusamo	Transcript Identified by AceView	chr1	+	Coding	1562346	1562964	5.12	5.77	6.17	4.48	5.32	7.06	4.65	6.12	4.77	5.9	4.39	4.32	6.1	5.93	4.82	4.91	5.37	4.26	5.8	3.46	5.11	5.97	6.22	5
TC0100006521.hg.1	OTTHUMT00000474166; uc021oer.2	RP5-832C2.5	novel transcript	chr1	+	NonCoding	1574884	1577075	4.36	4.03	5.3	4.22	4.39	4.73	4.55	4.8	4.5	4.18	4.59	5.62	5.04	4.08	4.29	4.47	5	4.13	5.29	4.77	6.05	4.94	4.92	4.24
TC0100006522.hg.1	uc057bga.1	AL645728.1	Uncharacterized protein [Source:UniProtKB/TrEMBL;Acc:A0A096LPI1]	chr1	+	Multiple_Complex	1579756	1580046	18.94	18.82	18.82	18.58	18.82	18.64	18.82	18.82	18.82	18.8	18.82	18.83	18.82	18.82	18.82	18.82	18.82	18.82	18.82	18.73	18.74	18.82	18.82	18.01
TC0100006523.hg.1				chr1	+	NonCoding	1598031	1610484	3.67	3.59	4.08	4.29	4.3	3.59	3.56	3.78	3.38	4.39	4.91	3.82	4.08	3.8	3.81	4.08	3.95	3.87	3.75	3.84	3.97	3.6	3.57	3.74
TC0100006524.hg.1	NM_001170686; NM_001170687; NM_001170688; NM_001170689; NM_080875; NR_033183; ENST00000355826; ENST00000378708; ENST00000378712; ENST00000463492; ENST00000464570; ENST00000467597; ENST00000470373; ENST00000473511; ENST00000477990; ENST00000479659; ENST00000483015; ENST00000486072; ENST00000487053; ENST00000489635; ENST00000502470; ENST00000503789; ENST00000504599; ENST00000505370; ENST00000505820…	MIB2	mindbomb E3 ubiquitin protein ligase 2	chr1	+	Multiple_Complex	1615415	1630610	4.83	4.33	4.15	5.06	3.91	4.07	4.64	3.75	4.74	4.09	5.41	4.14	3.77	3.94	4.4	4.84	5	4.63	4.92	5.02	5.37	4.9	5.16	4.78
TC0100006526.hg.1	ENST00000607013.1; OTTHUMT00000470901; ritera.bAug10; uc057bhs.1	RP11-345P4.10; ritera	novel transcript, antisense to SLC35E2B; Transcript Identified by AceView	chr1	+	NonCoding	1659325	1662602	3.84	4	3.65	4.03	3.77	4.32	3.86	3.78	3.83	4.26	3.68	3.77	3.86	4.48	4.04	3.62	3.78	4.19	3.88	3.88	3.84	3.83	3.86	3.98
TC0100006527.hg.1	ENST00000596308.1; OTTHUMT00000462632; uc057bhw.1	RP11-345P4.7	novel transcript, antisense to SLC35E2B	chr1	+	Multiple_Complex	1671990	1674397	7.02	6.64	6.75	5.17	7.05	5.23	6.61	7.24	6.72	6.95	6.57	6.33	7.12	6.27	6.34	6.17	6.28	5.96	6.3	5.74	6.11	6.74	6.55	6.39
TC0100006528.hg.1	kargybu.aAug10-unspliced	kargybu	Transcript Identified by AceView	chr1	+	Coding	1692567	1692962	3.47	3.19	3.2	3.58	3.03	3.24	3.27	3.12	3.39	3.7	3.97	3.58	3.77	3.99	3.45	3.7	3.56	3.64	3.78	4.34	3.18	3.45	3.77	4.3
TC0100006529.hg.1	peyby.aAug10-unspliced	peyby	Transcript Identified by AceView	chr1	+	Coding	1693033	1693934	5.66	5.35	4.96	5.84	5.6	6.13	5.53	5.68	5.22	5.31	5.66	5.78	5.29	6.14	5.39	5.41	5.74	5.32	5.19	5.62	5.68	5.81	5.92	5.83
TC0100006530.hg.1	neemy.aAug10-unspliced	neemy	Transcript Identified by AceView	chr1	+	Coding	1706621	1707152	4.08	3.89	3.12	5.32	3.94	4.57	3.46	4.2	4.01	3.65	3.82	5.09	4.54	4.23	4.27	4	3.48	3.71	3.85	3.95	3.25	3.66	3.68	3.97
TC0100006531.hg.1	ENST00000417099; ENST00000418950; ENST00000424604; ENST00000577672	RP1-283E3.4		chr1	+	Multiple_Complex	1724512	1737251	3.78	3.99	3.78	3.73	4.13	3.79	4.94	3.94	4.51	4.16	4.2	4.38	4.45	3.78	3.76	3.64	3.94	4.15	3.83	3.78	3.2	4.32	3.66	4
TC0100006532.hg.1	rykobo.aAug10-unspliced	rykobo	Transcript Identified by AceView	chr1	+	Coding	1745117	1746241	5.15	4.69	5.23	4.3	5.38	5	5.04	5.72	4.5	5.86	5.01	4.94	4.69	4.84	4.54	4.49	5.35	4.67	4.73	4.47	4.03	4.1	4.81	4.15
TC0100006533.hg.1	flykler.aAug10-unspliced	flykler	Transcript Identified by AceView	chr1	+	Unassigned	1854264	1854829	5.86	6.35	5.45	5.92	4.7	5.48	5.15	4.03	4.93	3.46	4.78	4.69	4.93	6.47	6.54	5.08	4.02	4.64	4.07	5.15	3.88	5.05	5.91	4.99
TC0100006534.hg.1	flukler.aAug10-unspliced	flukler	Transcript Identified by AceView	chr1	+	Unassigned	1858138	1859356	4.62	5.05	3.7	5.09	4.54	4.12	3.66	3.96	3.87	5.56	4.99	4.09	3.88	4.08	4.34	5.37	4.72	4.9	5.13	5.67	4.59	4.57	5.39	6.01
TC0100006535.hg.1	raby.aAug10-unspliced	raby	Transcript Identified by AceView	chr1	+	Coding	1872004	1874113	4.36	3.76	4.85	4.19	4.03	3.37	3.87	3.76	3.7	4.37	4.21	5.02	5.47	4.33	5.22	4.12	5.23	4.16	4.69	4.09	3.68	4.47	2.9	4.04
TC0100006536.hg.1				chr1	+	NonCoding	1884161	1887199	7.37	7.35	7.18	7.31	7.36	7.17	7.35	7.13	7.38	7.33	7.27	7.35	7.35	7.36	7.35	7.35	7.35	7.35	7.35	7.26	7.27	7.35	7.35	7.1
TC0100006537.hg.1	ENST00000412228.1; OTTHUMT00000002766; uc057bjn.1	RP1-140A9.1	novel transcript	chr1	+	NonCoding	1891266	1892692	4.44	4.34	4.44	4.64	4.71	3.56	5.38	4.71	4.34	4.38	4.45	4.54	5.25	5.04	4.27	4.61	3.86	4.16	4.74	4.15	4.46	4.27	4.49	4.93
TC0100006538.hg.1				chr1	+	NonCoding	1898354	1898649	3.74	4.44	3.98	4.57	4.82	5.74	5	3.54	5.1	4.66	5.47	4.42	4.38	3.87	4.46	4.61	4.68	4.44	3.61	5.38	5.51	4.19	6.06	4.64
TC0100006539.hg.1				chr1	+	NonCoding	1909711	1912538	5.19	5.02	4.99	4.52	5.5	6.55	5.17	4.92	5.17	5.51	4.9	5.42	5.01	4.78	5.45	5.05	5.06	5.17	5.16	5.48	5.31	5.8	5.54	5.66
TC0100006540.hg.1	NM_138705; ENST00000307786; ENST00000378604; ENST00000462293; ENST00000482402; OTTHUMT00000002778; OTTHUMT00000002779; OTTHUMT00000002780; OTTHUMT00000276929; uc001aih.1	CALML6	calmodulin-like 6	chr1	+	Multiple_Complex	1914827	1917296	3.43	4.24	4.11	3.5	4.2	5.25	3.81	4.12	4.03	4.48	3.43	4.14	4.37	3.99	4.11	3.63	3.85	3.69	4.52	4.03	3.92	4.36	4	4.19
TC0100006541.hg.1				chr1	+	NonCoding	1933244	1935970	5.51	4.93	4.66	4.96	4.5	4.59	5.51	5.64	4.88	5.38	4.46	5.43	5.17	4.95	5.56	4.7	4.89	5.71	5.6	4.12	5.12	4.78	4.54	5.16
TC0100006542.hg.1	gleyma.aAug10-unspliced	gleyma	Transcript Identified by AceView	chr1	+	Multiple_Complex	1942814	1953381	4.73	3.71	5.05	5.14	3.8	5.03	5.47	4.45	5.25	4.75	4.84	3.56	4.39	4.89	3.89	3.9	3.45	3.65	4.63	3.85	5.14	4.38	4.3	4.74
TC0100006543.hg.1				chr1	+	NonCoding	1955250	1959248	5	4.81	4.69	4.81	5.58	4.45	4.48	4.69	4.48	5.06	5.01	4.03	4.85	5.21	4.59	5.2	5.16	4.71	4.5	4.85	4.25	4.99	4.64	4.44
TC0100006544.hg.1				chr1	+	NonCoding	1972927	1975257	6.53	6.39	6.82	5.45	6.83	7.45	7.14	6.34	6.99	5.37	6.19	6.47	6.75	6.26	6.02	6.72	7.03	5.93	6.56	6.05	6.68	6.46	6.2	6.98
TC0100006545.hg.1				chr1	+	NonCoding	1977867	1979942	7.57	7.72	7.33	7.71	7.92	6.69	7.89	7.93	7.91	7.58	7.62	6.83	7.74	8.14	8.1	8.66	7.67	8.01	8.23	7.12	7.58	7.69	7.22	7.94
TC0100006546.hg.1	pleegybu.aAug10-unspliced	pleegybu	Transcript Identified by AceView	chr1	+	Coding	2004197	2005751	6.33	5.53	6.03	6.45	5.68	5.57	6.69	4.54	5	5.98	4.67	4.91	5.02	5.78	5.5	6.21	5.54	5.27	5.33	6.3	5.43	6.35	5.65	4.7
TC0100006547.hg.1				chr1	+	NonCoding	2016908	2019190	5.16	4.75	5.24	5.65	3.67	6.23	4.88	4.9	5.15	5.77	6.02	3.91	5.09	4.56	4.3	5.07	4.89	5.06	5.07	5.11	5.86	3.87	4.07	4.18
TC0100006548.hg.1	NM_000815; ENST00000378585; BC033801; OTTHUMT00000098493	GABRD	gamma-aminobutyric acid (GABA) A receptor, delta	chr1	+	Coding	2019324	2030753	3.23	3.8	3.38	3.69	3.34	4.76	3.8	3.03	3.24	3.14	3.11	3.64	3.29	3.15	3.28	3.49	3.98	3.07	3.41	3.67	4.74	3.13	3.06	3.12
TC0100006549.hg.1	lorrawbo.aAug10-unspliced	lorrawbo	Transcript Identified by AceView	chr1	+	Coding	2033504	2033957	4	3.39	4.41	2.93	3.21	2.94	3.24	3.14	3.07	3	4.44	3.35	4.18	2.71	3.24	3.32	3.29	4.11	3.52	4.9	2.62	4.04	3.71	2.81
TC0100006550.hg.1	NM_001033581; NM_001033582; NM_001242874; NM_002744; ENST00000378567; ENST00000400920; ENST00000400921; ENST00000419838; ENST00000461106; ENST00000461465; ENST00000466352; ENST00000466651; ENST00000468310; ENST00000470511; ENST00000470596; ENST00000470986; ENST00000471018; ENST00000472017; ENST00000478770; ENST00000479263; ENST00000479566; ENST00000481140; ENST00000482686; ENST00000484419; ENST00…	PRKCZ	protein kinase C, zeta	chr1	+	Multiple_Complex	2050470	2185395	3.82	3.94	3.83	3.1	3.27	4.44	3.08	3.76	3.4	3.36	3.73	3.73	3.79	3.64	3.67	3.32	3.62	7.09	3.86	3.55	3.9	3.62	3.87	3.69
TC0100006551.hg.1	loyrawbo.aAug10-unspliced	loyrawbo	Transcript Identified by AceView	chr1	+	Coding	2080598	2081096	4.93	3.26	4.63	3.72	4.24	3.24	4.14	3.42	4.19	3.67	3.46	3.98	4.09	3.31	4.59	3.56	3.85	3.46	3.33	3.22	3.8	3.54	4.09	3.54
TC0100006552.hg.1	marawbo.aAug10-unspliced	marawbo	Transcript Identified by AceView	chr1	+	Coding	2086665	2087171	7.07	8.02	6.57	6.61	6.74	6.28	6.44	6.98	6.86	8.05	6.27	6.12	7	6.46	7.09	6.94	7.23	5.7	6.79	6.64	6.8	6.62	5.87	7.56
TC0100006553.hg.1	takobo.aAug10-unspliced	takobo	Transcript Identified by AceView	chr1	+	Coding	2125209	2126277	5.81	5.72	5.4	5.41	6.07	4.84	6.06	5.49	5.26	6.17	5.36	4.99	5.54	6.69	5.35	5.56	5.82	5.47	6.04	5.38	5.79	5.37	5.59	5.85
TC0100006554.hg.1	garlabu.aAug10-unspliced	garlabu	Transcript Identified by AceView	chr1	+	Coding	2162808	2163749	4.11	3.68	4.13	3.93	4.49	3.28	5.57	4.38	3.98	3.63	4.36	3.89	3.93	4.85	3.96	3.74	3.87	4.32	3.9	3.81	2.75	4.21	4.68	4.68
TC0100006555.hg.1	tokobo.aAug10-unspliced	tokobo	Transcript Identified by AceView	chr1	+	Coding	2164338	2164730	6.6	6.67	6.36	6.76	7.29	7.11	6.19	6.81	6.27	7.2	7.15	6.17	6.66	7.03	6.91	6.41	7.05	6.38	7.08	7.64	7.39	6.12	6.48	6.24
TC0100006556.hg.1	geelabu.aAug10-unspliced	geelabu	Transcript Identified by AceView	chr1	+	Coding	2168032	2168423	6.3	4.91	5.54	5.34	5.11	4.63	4.21	4.66	4.92	5.63	5.05	5.22	5.45	5.36	5.06	4.85	4.79	4.93	5.54	4.69	4.94	5.24	5.16	4.62
TC0100006557.hg.1	geylabu.aAug10-unspliced	geylabu	Transcript Identified by AceView	chr1	+	Coding	2176720	2177235	4.97	4.58	4.84	5.46	5.24	3.66	4.6	4.64	5.05	4.92	4.93	4.19	4.6	5	5.85	4.45	4.86	4.7	5.5	3.77	5.39	4.98	3.76	4.71
TC0100006558.hg.1	neyrawbo.aAug10-unspliced	neyrawbo	Transcript Identified by AceView	chr1	+	Coding	2177282	2178179	3.2	3.52	3.73	3.76	3.92	3.88	4.19	3.24	3.19	4.11	3.23	3.28	4.06	4.25	3.5	3.85	3.86	3.46	3.11	3.36	3.21	3.81	4.02	3.91
TC0100006559.hg.1	glorkler.aAug10	glorkler	Transcript Identified by AceView	chr1	+	Coding	2179617	2180884	3.67	3.32	3.9	5.19	3.3	3.61	3.17	3.6	3.22	3.44	3.94	3.69	3.76	3.55	3.49	3.67	3.52	3.52	3.05	4.8	3.9	3.15	3.78	3.49
TC0100006560.hg.1	slygybu.aAug10-unspliced	slygybu	Transcript Identified by AceView	chr1	+	Unassigned	2193574	2194128	4.47	3.49	3.88	5.58	4.06	4.44	3.78	4.62	3.82	4.27	3.79	4.42	4.23	3.83	3.09	3.79	3.95	3.82	3.95	4.22	5.62	4.1	5.05	3.44
TC0100006561.hg.1				chr1	+	NonCoding	2206983	2207769	3.73	3.74	4.16	4.29	4.32	4.1	3.91	4.09	3.99	4.26	4.89	3.68	4.02	4.38	3.95	3.71	3.76	3.38	3.75	4.74	4.17	4.25	3.69	4.41
TC0100006562.hg.1	ENST00000442483.2; OTTHUMT00000004068; uc057blm.1	RP11-181G12.4	novel transcript	chr1	+	NonCoding	2212523	2220738	3.9	3.51	3.49	4.65	3.91	3.74	4.83	3.65	3.63	3.66	3.83	3.55	4.21	3.82	3.85	4.1	3.63	3.55	4.19	4.12	3.99	3.74	3.7	3.67
TC0100006563.hg.1				chr1	+	NonCoding	2214126	2217195	5.85	5.77	6.29	5.66	6.12	5.97	6.5	5.89	5.97	6.53	6.02	5.69	5.89	5.87	6.04	6.08	6.04	6.03	6.24	6.67	6.91	6.01	5.55	5.73
TC0100006564.hg.1				chr1	+	NonCoding	2217338	2218179	3.96	3.78	3.81	3.67	4.4	4.17	5.11	4.45	4.86	4.07	3.44	5.39	4.08	4.28	5.05	4.32	4.08	3.8	4.19	3.47	4.03	4.02	4.39	3.33
TC0100006565.hg.1	NM_003036; ENST00000378536; ENST00000478223; ENST00000507179; ENST00000508416; OTTHUMT00000004070; OTTHUMT00000100293; OTTHUMT00000366271; OTTHUMT00000366272	SKI	SKI proto-oncogene	chr1	+	Multiple_Complex	2228695	2310213	3.39	3.92	3.43	3.35	3.49	3.44	3.05	4.13	3.22	2.86	3.17	3.29	2.99	3.16	2.9	3.9	3.93	3.05	2.82	4.22	3.16	3.87	3.15	3.46
TC0100006566.hg.1	joylabu.aAug10-unspliced	joylabu	Transcript Identified by AceView	chr1	+	Coding	2251403	2252659	4.25	3.88	4.68	3.95	4.88	4.36	4.59	4.19	3.9	3.73	4.25	4.42	4.1	4.6	3.87	4.6	4.31	4.5	4.09	5.42	4.35	4.08	4.42	3.02
TC0100006567.hg.1	klakler.aAug10-unspliced	klakler	Transcript Identified by AceView	chr1	+	Unassigned	2254888	2256045	3.89	3.42	3.84	3.98	4.3	4.1	3.81	4.63	4.19	3.21	4	3.57	4.58	3.41	3.88	4	3.61	3.46	4.23	4.83	3.85	3.93	3.52	3.06
TC0100006568.hg.1	tira.aAug10-unspliced	tira	Transcript Identified by AceView	chr1	+	Unassigned	2274190	2280288	5.26	5.21	6.28	4.64	4.56	3.05	4.73	4.64	4.82	4.69	4.97	4.89	4.38	5.22	4.86	4.25	5.4	4.37	4.19	4.46	4.36	4.96	4.62	4.68
TC0100006569.hg.1	bloplaw.aAug10-unspliced	bloplaw	Transcript Identified by AceView	chr1	+	Coding	2283400	2283937	6.31	5.44	5.65	5.17	5.83	4.05	7.45	6.17	5.5	5.43	6.22	5.74	5.48	4.85	6.44	6.73	5.73	5.63	6.34	5.79	5.5	5.46	6.09	6.03
TC0100006570.hg.1	keelabu.aAug10-unspliced	keelabu	Transcript Identified by AceView	chr1	+	Coding	2293216	2293683	5.59	5.67	5.47	3.1	5.11	5.02	6.88	4.26	4.68	5.12	5.53	4.56	4.85	5.97	5.59	5.5	4.98	4.69	4.93	4.73	5.28	4.3	4.81	5.39
TC0100006571.hg.1	hsa_circ_0000009; kerlabu.aAug10-unspliced	SKI; kerlabu	Memczak2013 ALT_ACCEPTOR, ALT_DONOR, coding, INTERNAL, intronic best transcript NM_003036; Transcript Identified by AceView	chr1	+	Multiple_Complex	2293975	2295038	3.84	3.92	4.25	4.42	4.19	3.8	4.87	4.1	3.74	4.3	4.84	4.52	4.15	4.3	4.04	4.1	4.18	4.28	4.4	4.46	4.41	5.2	4.7	4.83
TC0100006572.hg.1				chr1	+	NonCoding	2317147	2317738	3.57	3.8	3.51	3.5	4.28	5.6	3.89	4.15	3.93	3.26	3.36	4.42	4.81	4.75	5.01	4.53	3.52	3.62	4.02	2.99	3.61	3.99	3.37	3.41
TC0100006573.hg.1				chr1	+	NonCoding	2347811	2371236	4.88	3.82	3.96	4.1	3.75	6.23	3.89	4.46	4.14	4.26	4.56	5.07	4.03	3.83	3.89	4.58	4.17	3.77	4.68	4.89	4.9	4.71	3.69	3.99
TC0100006574.hg.1				chr1	+	NonCoding	2363038	2364462	5.16	3.69	4.66	5.22	3.75	5.13	3.2	3.39	3.04	3.28	4.03	3.56	3.64	3.95	3.95	3.6	3.79	4.25	4.13	4.27	4.32	4.19	4.6	4.41
TC0100006575.hg.1				chr1	+	NonCoding	2378887	2385262	5.04	4.74	4.94	4.32	4.84	6.5	5.16	5.4	4.76	5.25	4.85	4.93	5.42	4.61	4.72	5.16	4.89	5.31	4.9	4.57	4.53	4.83	4.49	5.08
TC0100006576.hg.1				chr1	+	NonCoding	2385372	2388483	3.25	3.6	3.57	4.48	3.21	4.1	3.4	3.06	3.03	3.53	3.26	3.34	3.6	3.27	3.45	3.23	3.47	3.21	3.94	3.61	3.28	4.16	3.97	4.49
TC0100006577.hg.1	NM_007033; ENST00000306256; ENST00000378512; ENST00000378513; ENST00000378518; ENST00000443438; ENST00000462129; ENST00000488353; ENST00000493207; ENST00000605895; ENST00000630837; BC004965; OTTHUMT00000004061; OTTHUMT00000004062; OTTHUMT00000004063; OTTHUMT00000100284; OTTHUMT00000100285; OTTHUMT00000100286; OTTHUMT00000100287; OTTHUMT00000471016	RER1	retention in endoplasmic reticulum sorting receptor 1	chr1	+	Multiple_Complex	2391775	2405446	5.19	5.24	4.95	4.96	5.21	3.83	5.25	5.83	5.27	5.68	4.54	5.73	5.96	6.22	5.23	5.51	6	5.85	5.25	5.69	3.79	5.44	5.79	6.35
TC0100006578.hg.1	surawbo.aAug10-unspliced	surawbo	Transcript Identified by AceView	chr1	+	Coding	2397997	2398902	5.59	4.13	4.76	3.96	4.71	4.38	4.82	4.05	4.54	4.37	4.1	4.44	5.04	3.8	5.62	4.56	4.77	3.79	4.19	4.22	5.57	3.99	4.27	4.7
TC0100006579.hg.1				chr1	+	NonCoding	2412693	2414905	7.27	7.45	7.58	8.15	8.37	8.71	7.45	7.81	7.77	7.6	7.85	7.3	7.62	7.81	8.31	7.76	7.71	7.77	7.77	7.25	7.29	8	7.79	7.56
TC0100006580.hg.1				chr1	+	NonCoding	2415840	2420510	5.68	5.87	6.01	7.06	6.02	6.17	5.26	6.05	6.22	5.69	6.57	6.21	5.91	5.94	5.18	6.08	6.06	6.27	6.04	6.32	6.48	5.8	6.14	6.09
TC0100006582.hg.1	marlabu.aAug10-unspliced	marlabu	Transcript Identified by AceView	chr1	+	Coding	2453577	2453996	9.51	8.79	9.38	9.05	9.3	9.14	9.46	8.82	9.35	9.08	8.22	9.18	9.19	9.47	9	9.03	9.62	9.26	9.6	8.24	8.76	9.1	9.5	9.11
TC0100006583.hg.1	ENST00000606645.1; OTTHUMT00000470902; uc057bnf.1	RP3-395M20.12	novel transcript	chr1	+	NonCoding	2546465	2547460	5.57	5.31	5.5	5.46	5.69	5.29	5.79	5.93	5.24	5.42	5.65	5.71	5.08	5.54	5.8	5.45	5.13	5.35	5.26	4.96	5.08	5.92	5.19	5.13
TC0100006584.hg.1				chr1	+	NonCoding	2550976	2555402	3.72	3.83	4.29	4.44	5.52	3.92	4.34	3.82	3.82	3.97	3.86	4.33	4.38	3.7	3.86	6.14	4.07	3.86	4.45	5.02	3.62	4.07	3.49	4.22
TC0100006586.hg.1				chr1	+	NonCoding	2571420	2574393	5.53	5.58	5.63	4.82	5.45	5.15	5.2	5.53	5.29	5.29	5.04	5	5.39	5.74	5	5.77	5.34	5.66	5.25	4.28	5.89	4.88	6.05	5.3
TC0100006587.hg.1	NM_001195736; NM_001195737; NM_001195738; NM_001195740; NM_152371; NR_036637; NR_036638; ENST00000378424; ENST00000378425; ENST00000378427; ENST00000419916; ENST00000444521; ENST00000464043; ENST00000465233; ENST00000474659; ENST00000476686; ENST00000477045; ENST00000481683; ENST00000484099; ENST00000493183; ENST00000498083; ENST00000537325; BC022547; OTTHUMT00000002401; OTTHUMT00000002402; OTTHU…	FAM213B	family with sequence similarity 213, member B	chr1	+	Multiple_Complex	2586460	2591469	5.77	5.37	5.12	4.35	5.82	5.58	5.65	6.13	6.44	5.16	4.94	5.53	5.87	5.58	5.85	5.6	5.42	5.3	5.75	4.94	5.65	5.38	5.98	5.88
TC0100006588.hg.1	varby.aAug10-unspliced	varby	Transcript Identified by AceView	chr1	+	Unassigned	2616625	2616991	5.52	4.6	4.76	6.05	5.71	5.85	6.08	4.92	4.92	4.91	4.71	4.15	4.93	5.67	5.98	5.87	6.53	5.39	6.04	6.41	4.74	6.69	5.74	5.82
TC0100006589.hg.1	ENST00000427302.1; kleykler.aAug10; OTTHUMT00000095593; uc057boq.1	RP13-436F16.1; kleykler	Transcript Identified by AceView; putative novel transcript	chr1	+	Multiple_Complex	2632568	2636620	4.8	4.33	4.38	5.37	4.68	4.41	5.07	4.92	4.79	4.8	4.56	4.46	4.71	4.78	4.82	4.58	4.29	4.61	4.49	4.28	5.65	4.29	4.58	5.62
TC0100006590.hg.1	cheerarbu.aAug10-unspliced	cheerarbu	Transcript Identified by AceView	chr1	+	Unassigned	2658979	2659930	4.66	5.1	4.11	4.3	6.24	3.47	6.11	4.91	5.91	3.6	5.97	5.87	5.22	3.78	4.71	3.84	3.77	4.31	4.24	5.51	4.68	4.42	4	5.29
TC0100006591.hg.1	goyvoybo.aAug10-unspliced	goyvoybo	Transcript Identified by AceView	chr1	+	Unassigned	2663595	2664546	4.86	4.97	5.01	4.36	6.98	3.86	5.54	5.15	5.16	4.5	6.04	6.01	4.81	4.31	5.06	3.97	3.86	4.46	4.41	5.29	3.88	4.51	3.84	4.51
TC0100006592.hg.1	sharawbo.aAug10-unspliced	sharawbo	Transcript Identified by AceView	chr1	+	Unassigned	2668211	2669162	4.86	4.97	5.01	4.36	6.98	3.86	5.54	5.15	5.16	4.5	6.04	6.01	4.81	4.31	5.06	3.97	3.86	4.46	4.41	5.29	3.88	4.51	3.84	4.51
TC0100006593.hg.1	kerfobu.aAug10	kerfobu	Transcript Identified by AceView	chr1	+	Coding	2702015	2702312	6.68	6.77	6.7	6.23	6.97	7.46	7.49	6.29	7.35	6.27	7.23	6.76	6.85	6.1	7.35	5.61	5.68	5.48	5.46	6.28	6.43	5.83	6.22	6.66
TC0100006594.hg.1				chr1	+	NonCoding	2777193	2778821	6.47	6.88	6.95	7	7.33	6.18	7.61	6.88	6.54	6.24	7.63	7.23	6.98	6.34	7.01	6.54	6.45	6.42	7.24	6.75	6.6	6.73	6.47	6.32
TC0100006595.hg.1				chr1	+	NonCoding	2814066	2817756	3.23	3.03	3.36	3.9	3.37	3.74	3.16	2.88	2.98	4.1	3.26	2.95	3.34	3.23	4.24	3.54	3.18	4.17	3.13	4.25	2.78	2.92	3.36	3.36
TC0100006596.hg.1				chr1	+	NonCoding	2827571	2853673	8.46	8.26	7.56	7.35	8.48	8.34	8.4	7.73	7.8	8.83	7.98	7.02	8.36	9.07	8.43	8.62	8.07	8.25	8.67	6.89	7.22	9.15	8.09	8.79
TC0100006597.hg.1				chr1	+	NonCoding	2880085	2887176	4.43	3.65	4.39	4.79	4.24	4.41	3.65	3.86	4.22	4.37	4.57	4.21	4.24	4.14	4.34	4.64	4.13	3.59	4.47	3.74	3.94	3.86	3.94	3.73
TC0100006598.hg.1				chr1	+	NonCoding	2888470	2904125	4.74	4.82	4.21	4.06	4.7	4.13	4.68	4.41	4.98	4.45	3.66	4.94	4.15	4.51	4.49	4.1	4.02	4.22	3.76	4.42	4.19	4.3	5.12	3.74
TC0100006599.hg.1	sasumo.aAug10-unspliced; sasumo.bAug10-unspliced	sasumo	Transcript Identified by AceView	chr1	+	Multiple_Complex	2917150	2948139	3.69	3.5	3.22	3.79	3.56	3.33	3.34	3.41	3.64	4	3.86	3.45	3.85	3.62	3.92	3.56	3.47	3.4	4.22	3.17	3.36	3.39	3.45	3.72
TC0100006600.hg.1				chr1	+	NonCoding	2960155	2962671	5.63	5.54	5.38	5.64	5.05	5.94	5.67	5.51	6.06	5.46	6.12	6.03	6.09	5.33	5.47	5.84	6.08	5.43	6.84	5.63	5.75	5.35	5.55	5.88
TC0100006601.hg.1				chr1	+	NonCoding	2988074	3001697	4.5	4.61	4.89	5.27	4.81	4.43	4.74	4.53	4.3	4.58	5.43	4.5	5.05	4.98	4.43	4.46	4.84	5.11	4.4	4.61	5.37	4.4	4.59	4.44
TC0100006602.hg.1	NM_080431; ENST00000378404; BC029499; OTTHUMT00000001331	ACTRT2	actin-related protein T2	chr1	+	Coding	3021482	3022903	3.59	3.58	3.46	4.71	4.07	4.6	3.71	4.04	4.21	3.67	4.05	3.57	3.72	4.36	4.69	3.59	3.84	4.15	4.03	3.64	3.34	3.62	3.59	4.06
TC0100006603.hg.1	snukoybu.aAug10-unspliced	snukoybu	Transcript Identified by AceView	chr1	+	Coding	3056707	3057068	4.21	4.25	3.86	3.8	3.87	4.49	4.38	3.61	4.3	4.77	4.15	4.42	3.8	4.31	3.72	4.04	5.11	5.11	5.44	5.17	5.09	3.26	4.6	4.13
TC0100006604.hg.1	NM_022114; NM_199454; ENST00000270722; ENST00000378389; ENST00000378391; ENST00000463591; ENST00000509860; ENST00000511072; ENST00000512462; ENST00000514189; ENST00000606170; ENST00000607632; BC161614; OTTHUMT00000001382; OTTHUMT00000001383; OTTHUMT00000001384; OTTHUMT00000001508; OTTHUMT00000099319; OTTHUMT00000367522; OTTHUMT00000367523; OTTHUMT00000367524; OTTHUMT00000471223; OTTHUMT00000471224	PRDM16	PR domain containing 16	chr1	+	Multiple_Complex	3069168	3438621	3.83	4.08	4.26	5.16	3.43	3.85	4.57	4.28	4.37	4.34	4.33	3.96	4.13	4.8	3.84	3.4	4.18	3.71	3.71	4.09	4.2	3.94	4.73	4.39
TC0100006605.hg.1	NR_036215	MIR4251	microRNA 4251	chr1	+	Multiple_Complex	3127975	3128035	4.16	3.74	3.93	3.96	3.95	3.77	4.03	4.28	3.65	4.21	4.86	5.06	4.31	4.41	3.61	4.56	3.36	4.65	3.78	3.51	5.55	3.75	3.92	4.57
TC0100006606.hg.1	snoykoybu.aAug10-unspliced	snoykoybu	Transcript Identified by AceView	chr1	+	Coding	3149480	3150117	4.14	4.02	3.39	4.71	3.5	4.19	3.12	3.48	3.45	3.23	4.07	3.01	3.25	4.23	3.83	3.57	2.98	3.49	3.88	3.53	3.26	4.05	4.37	3.46
TC0100006607.hg.1	sheekler.aAug10-unspliced	sheekler	Transcript Identified by AceView	chr1	+	Unassigned	3154622	3155503	4.31	3.48	3.4	3.55	4.1	5.5	3.46	3	3.46	3.54	3.55	3.34	3.3	2.91	3.94	3.93	3.16	5.24	3.32	4.78	4.98	3.44	4.2	3.02
TC0100006608.hg.1	spokoybu.aAug10-unspliced	spokoybu	Transcript Identified by AceView	chr1	+	Coding	3189223	3189668	5.14	4.74	5.2	4.86	5.98	4.48	5.76	5.45	6.37	5.38	5.06	4.96	5.75	4.95	5.92	5.73	5.67	5.33	5.38	5.37	5.38	5.44	5.03	3.93
TC0100006609.hg.1				chr1	+	NonCoding	3193070	3195477	4.32	4.43	3.93	4.26	4.9	4.08	4.3	4.09	4.77	4.47	4.36	4.62	3.99	3.89	4.15	3.99	4.05	3.51	4.28	4.78	3.72	4.24	4.17	4.33
TC0100006610.hg.1	ENST00000624175; OTTHUMT00000471225; spawkoybu.aAug10-unspliced; uc057bpe.1	RP11-193J6.1; spawkoybu	TEC; Transcript Identified by AceView	chr1	+	Coding	3205988	3208664	5.06	4.89	4.9	4.98	5.05	5.09	4.83	5.16	4.77	5.85	4.92	4.77	5.15	5.21	5.12	5.22	4.35	5.75	5.25	4.91	5.41	5.15	5.79	5.32
TC0100006611.hg.1				chr1	+	NonCoding	3293403	3299076	4.03	4.61	3.73	4	4.49	3.78	3.68	3.88	4.53	4.38	3.91	3.57	3.63	4.73	4.06	3.97	3.73	3.89	4.2	4.24	4.39	3.91	4.25	4.51
TC0100006612.hg.1	rusoyo.aAug10-unspliced	rusoyo	Transcript Identified by AceView	chr1	+	Coding	3393249	3406743	3.86	4.11	3.19	4.16	4.22	3.87	4.2	3.68	3.66	4.16	3.91	3.67	3.83	3.44	4.1	3.51	3.99	3.72	3.82	3.49	3.85	4.43	3.75	3.91
TC0100006613.hg.1	NM_014448; ENST00000378371; ENST00000378373; ENST00000378378; ENST00000418137; ENST00000445297; ENST00000464620; ENST00000485984; BC002681; BC051838; OTTHUMT00000001515; OTTHUMT00000001516; OTTHUMT00000001517; OTTHUMT00000001518; OTTHUMT00000001519; OTTHUMT00000324123; OTTHUMT00000324124; uc001aki.3; uc001akj.3	ARHGEF16	Rho guanine nucleotide exchange factor 16	chr1	+	Multiple_Complex	3454426	3481113	4.89	4.85	4.81	4.62	4.73	5.16	4.9	4.68	4.72	4.9	4.86	4.68	4.83	4.84	4.58	4.58	5.01	4.89	5.2	4.95	4.98	4.73	4.98	5.11
TC0100006614.hg.1	ENST00000606489.1; neekobo.aAug10-unspliced; OTTHUMT00000470909; uc057bpo.1	RP11-168F9.2; neekobo	Transcript Identified by AceView; novel transcript	chr1	+	Multiple_Complex	3487246	3487627	5.26	4.78	5.72	3.9	5.72	6.63	5.58	4.59	6.56	4.8	5.08	4.88	5.69	5.66	4.16	4.85	5.44	5.03	5.61	5.04	6.29	5.27	4.86	5.62
TC0100006615.hg.1				chr1	+	NonCoding	3545893	3550657	4.06	3.87	3.73	4.24	3.71	4.33	4.41	3.94	3.87	4.28	4.67	3.91	4.51	4.25	4.15	4.4	3.89	4.66	3.8	4.12	3.89	4.99	4.31	4.53
TC0100006616.hg.1	swukoybu.aAug10-unspliced	swukoybu	Transcript Identified by AceView	chr1	+	Coding	3572966	3573364	4.96	5.73	4.05	3.87	5.9	4.95	4.51	5.55	5.38	4.56	4.98	4.73	5.44	5.88	6.62	5.2	4.99	5.13	3.78	4.28	5.61	5.47	6.76	5.37
TC0100006617.hg.1				chr1	+	NonCoding	3581943	3587680	4.1	3.86	4.17	4.58	3.75	4.45	4.81	3.96	4.05	4.56	4.59	4.27	4.44	3.89	3.83	3.83	4.32	4.57	3.78	5.52	5.68	3.9	3.99	3.59
TC0100006618.hg.1				chr1	+	NonCoding	3585116	3586727	7.79	8.29	8.28	7.44	7.93	6.51	7.83	8.41	8.63	7.41	8.68	8.61	8.69	7.92	7.62	8.59	7.77	7.87	8.12	8.39	8.28	8.15	8.42	7.76
TC0100006619.hg.1	NM_182752; ENST00000344579; ENST00000378344; BC019034; OTTHUMT00000001466; OTTHUMT00000001467	TPRG1L	tumor protein p63 regulated 1-like	chr1	+	Multiple_Complex	3624992	3630130	5.51	6.51	5.94	6.1	6.5	6.66	7.21	6.5	6.7	6.46	6.74	6.35	6.09	6.29	6.77	6.49	6.36	6.03	6.49	5.94	5.95	6.59	6.32	6.04
TC0100006620.hg.1	NM_001126240; NM_001126241; NM_001126242; NM_001204184; NM_001204185; NM_001204186; NM_001204187; NM_001204188; NM_001204189; NM_001204190; NM_001204191; NM_001204192; NM_005427; ENST00000346387; ENST00000354437; ENST00000357733; ENST00000378280; ENST00000378285; ENST00000378288; ENST00000378290; ENST00000378295; ENST00000603362; ENST00000603364; ENST00000604074; ENST00000604194; ENST00000604479;…	TP73	tumor protein p73	chr1	+	Multiple_Complex	3652520	3736201	4.4	4.2	4.77	4.73	4.44	4.32	4.28	3.97	4.17	4.14	4.45	4.35	4.14	4.65	4.06	4.21	4.1	4.32	4	4.54	3.41	4.11	3.59	3.62
TC0100006621.hg.1	sworkoybu.aAug10-unspliced	sworkoybu	Transcript Identified by AceView	chr1	+	Coding	3721661	3722020	5.81	5.07	5.72	5.31	5.8	5.12	5.65	5.73	5.97	5.48	4.83	6.1	6.74	5.85	5.53	5.6	5.49	5.7	5.68	5.79	5.35	6.22	5.53	5.7
TC0100006622.hg.1	ENST00000611447; uc057bql.1	TP73-AS1	TP73 antisense RNA 1 conserved region [Source:RFAM;Acc:RF02197]	chr1	+	NonCoding	3736943	3737103	4.7	4.19	4.79	5.54	5.14	6.06	5.52	4.69	4.51	5	4.42	4.86	4.46	5.46	4.2	5.02	4.82	4.36	4.35	4.69	4.52	5.21	4.53	5.21
TC0100006623.hg.1	NM_152492; ENST00000294600; ENST00000462521; BC112108; BC112112; OTTHUMT00000009740; OTTHUMT00000009741	CCDC27	coiled-coil domain containing 27	chr1	+	Coding	3752398	3771645	3.41	3.53	3.51	3.67	3.56	4.25	3.84	4.03	3.64	4.16	3.95	3.49	4.16	4.8	3.67	3.92	3.88	3.89	3.3	5.34	3.57	3.5	4.03	3.31
TC0100006624.hg.1	NM_001163724; NM_001288583; ENST00000444870; ENST00000452264; ENST00000561886; OTTHUMT00000009742; OTTHUMT00000009743; OTTHUMT00000431890	SMIM1	small integral membrane protein 1 (Vel blood group)	chr1	+	Multiple_Complex	3772761	3775982	5.87	5.46	5.84	5.52	5.54	5.56	5.7	5.66	5.28	5.86	5.14	5.22	5.56	5.49	5.5	5.58	5.18	5.21	5.89	5.51	6.14	6.27	5.55	5.66
TC0100006625.hg.1	ENST00000581512; uc057bqu.1	RN7SL574P	RNA, 7SL, cytoplasmic 574, pseudogene [Source:HGNC Symbol;Acc:HGNC:46590]	chr1	+	NonCoding	3782815	3783111	3.71	3.76	3.44	4.69	3.88	3.76	4.1	3.48	3.98	5.23	4.13	3.37	3.52	6.43	3.5	3.57	3.28	3.25	4.17	4.3	3.74	4.3	3.59	4.1
TC0100006626.hg.1	ENST00000607459.1; OTTHUMT00000470910; uc057bqv.1	RP1-286D6.5	novel transcript, antisense to LRRC47	chr1	+	NonCoding	3785008	3785538	3.85	3.42	3.32	4.08	3.45	3.62	3.55	3.27	3.47	3.78	3.7	4.11	3.73	3.57	3.8	3.75	3.52	3.68	3.61	3.64	3.73	3.79	3.7	3.72
TC0100006627.hg.1	NM_001282669; NM_004402; NR_104222; ENST00000338895; ENST00000339350; ENST00000341385; ENST00000378206; ENST00000378209; ENST00000461150; ENST00000468793; ENST00000475969; ENST00000477548; ENST00000481945; ENST00000491998; ENST00000625756; BC048797; OTTHUMT00000009821; OTTHUMT00000009822; OTTHUMT00000009823; OTTHUMT00000009824; OTTHUMT00000009869; OTTHUMT00000009870; OTTHUMT00000009910; OTTHUMT00…	DFFB	DNA fragmentation factor, 40kDa, beta polypeptide (caspase-activated DNase)	chr1	+	Multiple_Complex	3857267	3885429	3.74	4.12	4.07	4.13	4	3.47	3.62	3.41	3.75	4.15	4.33	3.51	3.62	3.65	4.7	4.14	4.33	3.5	4.18	3.77	4.93	4.66	3.98	4.51
TC0100006628.hg.1	gergubu.aAug10-unspliced	gergubu	Transcript Identified by AceView	chr1	+	Coding	3874228	3874585	6.55	5.63	6.05	8.76	6.83	8.99	4.7	5.29	6.17	7.34	7.47	7.06	5.59	6.82	5.87	5.86	6.41	6.72	6.69	7.73	8.69	5.65	5.81	6.22
TC0100006629.hg.1	NR_024455; ENST00000413332; ENST00000439488; ENST00000442673	LINC01134	long intergenic non-protein coding RNA 1134	chr1	+	Multiple_Complex	3900372	3917313	5.17	5.21	5.39	6.42	4.94	4.99	5.11	5.1	4.66	5.31	4.85	5.2	5.46	5.24	5.07	5.1	5.05	5.64	6.09	4.45	5.03	5.02	4.8	5.35
TC0100006630.hg.1				chr1	+	NonCoding	3925239	3927074	4.43	3.94	4.17	4.19	5.14	5.29	4.9	4.46	3.89	3.94	4.04	4.51	4.61	3.85	4.28	4.37	4.54	4.16	4.39	4.08	4.24	4.51	4.09	4.6
TC0100006631.hg.1	NR_040065	LINC01346	long intergenic non-protein coding RNA 1346	chr1	+	NonCoding	3940493	3955262	5.6	5.09	5.2	6.35	5.66	5.98	5.1	4.88	4.85	4.85	5.64	4.85	5.38	5.4	5.23	5.26	4.68	5.08	5.32	5.2	5.17	5.87	5.32	5.07
TC0100006632.hg.1				chr1	+	NonCoding	3976129	4009691	3.68	4.37	4.23	5.03	3.58	3.38	4.24	3.67	2.99	3.78	3.54	3.85	3.43	4	3.72	4.29	3.6	3.58	4.96	3.6	4.7	3.47	3.33	3.98
TC0100006633.hg.1				chr1	+	NonCoding	4007594	4008007	8.08	8.31	8.32	7.9	9.03	7.33	9.24	8.2	6.47	8.11	7.65	6.96	8.55	8.53	8.84	9.05	8.09	8.51	7.92	6.04	8.44	9.74	8.82	8.39
TC0100006634.hg.1				chr1	+	NonCoding	4014724	4017812	3.94	4.11	4.41	3.74	4.51	4.96	5.3	3.89	4.37	5.84	4.15	5.25	4.21	5.25	4.24	4.8	4.61	4.96	5.56	7.24	3.24	4.12	4.36	4.14
TC0100006635.hg.1				chr1	+	NonCoding	4132557	4134125	3.79	4.62	3.56	3.56	4.1	4.85	4.31	3.66	3.43	3.71	4.14	3.69	3.74	3.7	3.43	3.41	3.57	3.89	3.21	4.34	3.79	3.09	3.47	3.43
TC0100006636.hg.1				chr1	+	NonCoding	4311911	4324547	4.3	6.66	6.35	5.45	7.28	5.86	6.36	6.28	6.02	6.45	5.78	6.24	6.36	6.81	7.05	6.74	6.07	6.7	6.63	5.95	6.57	6.32	6.39	6.44
TC0100006637.hg.1				chr1	+	NonCoding	4368445	4379446	4.84	3.79	3.45	4.02	4.52	5.5	3.64	4.13	3.61	4.26	4	3.7	3.87	3.98	4.13	4.42	4.09	4.41	4.13	4.19	3.89	4.1	4.03	4.33
TC0100006638.hg.1				chr1	+	NonCoding	4409665	4410786	6.9	6.19	7.08	6.3	7.17	7.85	6	7.77	6.62	7.84	5.62	6.98	6.94	6.39	7.87	5.52	6.22	6.78	7.58	5.65	6.72	7.15	7.03	6.9
TC0100006639.hg.1	NR_027088; ENST00000423197; ENST00000633821; ENST00000423197.1; OTTHUMT00000001814; OTTHUMT00000487973; uc001alj.3	LOC284661; RP5-1166F10.1	uncharacterized LOC284661; novel transcript	chr1	+	NonCoding	4412051	4424687	2.95	3.3	3.03	3.66	3.64	3.19	3.18	3.43	3.11	3.9	3.36	3.19	3.29	3.4	3.25	3.51	3.49	3.51	3.36	3.63	3.36	4.05	3.18	3.43
TC0100006640.hg.1				chr1	+	NonCoding	4451595	4452005	3.94	3.72	4.67	4.16	3.77	3.4	3.89	3.62	3.91	3.59	3.77	3.72	4.51	6.52	5.06	3.96	4.15	4.34	3.46	4.98	4.14	4.69	5.15	4.21
TC0100006641.hg.1				chr1	+	NonCoding	4460790	4466291	4.24	3.96	3.77	4.1	4.3	4.6	4.19	4	3.53	4.67	4.62	3.8	3.93	4.52	4.34	3.76	4.05	4.2	5	3.8	4.33	4.68	4.06	4.29
TC0100006642.hg.1				chr1	+	NonCoding	4471408	4483281	3.82	4.02	4.1	4.5	4.31	3.98	4.17	4.05	3.9	4.36	4.98	3.36	4.62	4.23	3.79	4.39	4.01	3.97	4.52	4.28	4.76	4.11	4.53	4.84
TC0100006643.hg.1				chr1	+	NonCoding	4489397	4503139	3.83	4.01	4.2	4.3	4.13	4.42	4.47	4.11	4.11	4.56	3.81	4.62	4.19	4.3	4.55	3.86	3.95	3.81	3.66	4.03	3.5	3.54	4.26	4.25
TC0100006644.hg.1				chr1	+	NonCoding	4551735	4552145	4.31	4.47	4.14	3.72	4.54	5.83	3.57	4.88	4.42	4	4.57	4.48	4.57	4.25	4.77	4.88	4	4.07	4.98	5.25	4.75	5.27	4.14	4.26
TC0100006645.hg.1	ENST00000420522.1; OTTHUMT00000001545; uc057brw.1	RP1-37J18.2	Novel transcript	chr1	+	NonCoding	4571527	4593647	5.19	5.66	4.64	4.72	5.76	4.95	6.36	5.58	5.89	5.32	6.75	5.43	6.91	5.45	5.9	5.64	4.58	4.66	4.63	5.63	5.53	6	4.96	4.75
TC0100006646.hg.1	sorler.aAug10-unspliced	sorler	Transcript Identified by AceView	chr1	+	Unassigned	4596243	4596958	3.68	3.06	3.21	4.42	4.07	3.82	3.57	3.1	3.33	3.86	3.74	3.04	3.52	3.38	3.65	4.24	3.34	3.75	3.14	3.42	3.28	2.92	4.65	4.23
TC0100006647.hg.1				chr1	+	NonCoding	4599433	4617571	4.56	5.34	4.66	5.54	5.27	4.48	4.79	5.73	5.68	4.77	5	4.44	4.36	4.89	4.62	5	4.68	4.34	5.08	4.71	6.09	4.9	5.23	4.92
TC0100006648.hg.1				chr1	+	NonCoding	4627282	4633494	6.17	6.26	5.44	6.04	6.34	6.09	6.02	5.91	6.04	6.06	5.67	6.02	5.97	5.97	5.9	5.77	5.73	6.18	5.37	4.71	6.7	5.93	5.95	6.53
TC0100006649.hg.1				chr1	+	NonCoding	4645297	4648030	4.94	4.06	3.77	2.92	5.62	4.66	4.82	5.78	4.27	4.97	5.39	4.74	4.9	4.67	4.33	5.33	4.78	5.05	4.2	4.15	4.18	5.15	4.85	4.88
TC0100006650.hg.1	NM_001042478; NM_018836; ENST00000378190; ENST00000378191; ENST00000466761; OTTHUMT00000001542; OTTHUMT00000001543; OTTHUMT00000001645	AJAP1	adherens junctions associated protein 1	chr1	+	Multiple_Complex	4654732	4792536	3.58	3.83	3.48	3.36	3.68	4.57	3.46	3.26	3.09	3.49	3.64	3.81	3.09	3.5	3.31	4.09	3.44	3.18	3.4	4.68	3.75	3.18	2.94	3.57
TC0100006651.hg.1				chr1	+	NonCoding	4870565	4936814	5.46	4.32	4.95	5.02	4.76	4.7	5.47	5.24	5.82	5.13	4.97	4.92	5.53	4.99	4.68	5.7	5.06	5.04	5.04	4.65	5.43	5.35	5.23	5.21
TC0100006652.hg.1				chr1	+	NonCoding	4945690	4950322	4.04	3.41	3.84	4.29	4.6	4.86	4.47	3.6	4.13	4.31	4.28	3.92	3.74	3.71	3.67	3.91	4.3	4.27	3.59	3.78	4.45	3.96	3.51	3.54
TC0100006653.hg.1				chr1	+	NonCoding	4978123	4981418	3.66	3.81	4.46	3.94	4.6	4.18	4.33	3.97	4.8	3.87	3.67	4.15	3.16	4.05	3.73	4.25	3.63	3.99	3.7	3.9	3.65	3.54	3.96	4.49
TC0100006654.hg.1				chr1	+	NonCoding	4986487	4990675	4.42	4.34	3.55	4.19	4.04	4.82	4.08	3.49	4.03	4.41	3.95	3.13	3.94	3.36	6.13	3.42	3.74	4.47	4.9	4.19	3.68	4.14	4.01	3.96
TC0100006655.hg.1				chr1	+	NonCoding	4997997	5020838	4.06	3.91	6.21	3.68	4.77	3.39	4.14	4.32	4.12	4.72	4.59	4.44	4.93	5.19	4.17	5.09	3.64	4.75	4.41	5.4	4.14	4.32	3.84	3.98
TC0100006656.hg.1				chr1	+	NonCoding	5112911	5133886	3.98	5.11	4.67	3.84	4.03	4.3	4.63	4.14	4.57	4.54	4.54	4.55	4.95	3.43	4.98	5.07	4.63	4.62	4.27	5.03	4.61	5.17	4.15	4.55
TC0100006657.hg.1				chr1	+	NonCoding	5115630	5116473	7.24	6.17	6.94	7.08	6.88	5.92	7.65	5.87	6.42	6.02	4.12	4.94	8.17	4.71	7.17	3.91	5.81	5.16	6	4.94	3.68	4.67	6.11	5.17
TC0100006658.hg.1				chr1	+	NonCoding	5142686	5163530	3.52	3.96	3.25	3.56	3.54	4.95	3.46	4.15	3.21	3.43	4.69	3.13	3.32	2.94	3.16	3.88	3.58	4.14	2.93	3.69	3.2	3.6	3.31	3.14
TC0100006659.hg.1				chr1	+	NonCoding	5254422	5257342	4.83	4.05	4.31	4.53	3.66	4.73	2.69	3.95	3.34	4.15	4.21	4.19	4.24	5.4	3.69	4.11	4.25	4.87	3.83	4.63	5.5	3.52	4.22	5.42
TC0100006660.hg.1				chr1	+	NonCoding	5294268	5298445	4.7	3.41	3.58	3.75	3.45	4.26	4	3.33	3.44	4.37	3.6	4.04	3.4	3.28	3.49	4.06	2.99	3.49	3.3	4.12	3.39	2.88	3.92	3.42
TC0100006661.hg.1				chr1	+	NonCoding	5331455	5332668	4.77	4.34	9.05	4.11	4.67	4.73	5.13	4.49	5.49	4.35	3.96	4.55	4.46	4.25	4.76	4.53	4.13	4.69	4.54	5.6	4.31	3.8	4.72	4.36
TC0100006662.hg.1				chr1	+	NonCoding	5422091	5452007	4.31	3.52	3.23	4.73	3.3	5	3.36	4	4.19	4.1	3.84	3.98	3.57	3.79	3.88	3.89	3.99	3.74	4.62	4.08	4.33	3.7	4.21	4.31
TC0100006663.hg.1				chr1	+	NonCoding	5456810	5464611	5.4	5.33	5.19	5.66	5.86	4.81	5.82	6.04	6.79	4.78	5.73	5.22	5.68	5.7	5.5	5.84	4.93	5.6	6.1	4.87	6.38	5.31	5.95	6.27
TC0100006664.hg.1				chr1	+	NonCoding	5475724	5479304	4.47	4.26	4.47	4.3	3.8	4.23	4.37	4.44	4.78	4.05	4.02	4.15	4.31	3.93	3.85	4.89	4.49	4.29	3.53	4.56	4.35	4.64	4.18	4.09
TC0100006665.hg.1				chr1	+	NonCoding	5490542	5491585	4.51	4.13	4.48	4.56	4.43	4.04	3.75	4.66	4.65	4.27	4.39	4.58	5.24	4.21	4.05	5.03	4.13	4.79	5.07	5.08	4.86	4.66	5.05	3.87
TC0100006666.hg.1	ENST00000564261.1; OTTHUMT00000430912; uc057bsa.1	RP1-58B11.1	novel transcript	chr1	+	NonCoding	5492978	5494674	3.71	3.85	3.52	4.94	5	4.13	3.97	4.03	3.76	4.01	5.43	3.82	4.24	4.28	4.17	4.12	3.73	3.72	4.05	4.28	4.26	3.81	3.59	3.66
TC0100006667.hg.1				chr1	+	NonCoding	5525660	5539293	4.4	4.05	3.9	4.2	4.3	5.23	3.74	3.49	3.99	4.15	3.5	4.02	4.23	4.83	5.18	4.51	3.57	4.59	4.74	5.16	3.82	4.29	4.39	4.06
TC0100006668.hg.1	NR_039612; ENST00000579887; uc021ofm.1	MIR4417	microRNA 4417	chr1	+	Precursor_microRNA	5564071	5564143	6.48	5.79	6	5.62	6.11	5.03	6.21	6.5	6.66	6.5	5.82	5.96	6.16	5.69	6.21	6.04	6.1	5.64	5.79	6.28	5.91	5.88	6.09	5.53
TC0100006669.hg.1				chr1	+	NonCoding	5597101	5598815	4.29	3.69	4.21	5.65	3.99	4.14	4.57	3.56	4.07	4.55	3.83	3.52	4.02	4.11	3.8	4.18	3.64	4.42	3.69	4.53	4.44	4.67	4.66	4.79
TC0100006670.hg.1				chr1	+	NonCoding	5765074	5775115	6.1	5.29	5.24	5.67	5.52	5.66	5.92	5.72	6.04	5.61	4.75	5.11	5.69	5.35	6.09	5.62	5.15	5.25	6.03	4.03	4.63	5.95	5.04	6.24
TC0100006671.hg.1				chr1	+	NonCoding	5847900	5850469	12.76	12.36	12.09	12.14	12.36	11.66	12.36	12.89	12.36	12.34	12.36	13.12	12.36	12.36	12.36	12.19	12.36	12.38	12.47	11.79	10.92	12.97	12.38	12.34
TC0100006672.hg.1				chr1	+	NonCoding	5852482	5853505	3.35	3.44	3.82	3.78	3.34	4.54	3.99	3.63	3.18	3.71	3.28	3.51	3.66	3.98	3.58	3.13	3.61	3.7	4.3	3.51	3.61	3.24	3.38	3.85
TC0100006673.hg.1				chr1	+	NonCoding	5853940	5861048	3.85	3.65	4.29	4.19	3.9	4.4	4.31	4.07	4.63	4.3	4.02	4.85	4.59	3.74	4.25	4.5	3.5	4.04	4.09	4.58	3.37	3.81	4.08	3.59
TC0100006674.hg.1				chr1	+	NonCoding	5911990	5918174	7.4	7.7	7.32	8.57	8.25	7.54	8.1	7.13	7.37	7.7	7.03	7.48	7.49	8.14	7.49	7.65	7.45	7.38	7.85	10.19	8.78	7.62	7.63	7.64
TC0100006675.hg.1	NM_001199860; NM_001199861; NM_001199862; NM_001199863; NM_003636; NM_172130; ENST00000164247; ENST00000341524; ENST00000352527; ENST00000378083; ENST00000378092; ENST00000378097; ENST00000378111; ENST00000389632; ENST00000428161; ENST00000435937; ENST00000445501; ENST00000458166; ENST00000459822; ENST00000462676; ENST00000472700; ENST00000478098; ENST00000481789; ENST00000493807; ENST00000602612…	KCNAB2	potassium channel, voltage gated subfamily A regulatory beta subunit 2	chr1	+	Multiple_Complex	5991466	6101193	5.68	5.96	5.99	7.01	6.09	5.58	5.54	6.59	7.38	5.24	5.8	5.95	5.74	5.93	5.49	5.96	5.46	7.03	6.17	5.17	4.29	6.17	6.41	7.41
TC0100006676.hg.1	meynobu.aAug10-unspliced	meynobu	Transcript Identified by AceView	chr1	+	Coding	6059496	6060302	3.87	4.72	4.18	4.94	4.36	4.8	4.14	4.41	5.11	4.21	5.51	4.56	4.02	4.4	4.04	5.2	4.41	4.28	4.1	4.96	3.08	3.92	3.65	3.71
TC0100006677.hg.1	nanobu.aAug10-unspliced	nanobu	Transcript Identified by AceView	chr1	+	Unassigned	6078684	6079535	6.56	5.77	5.35	5.57	5.35	6.44	5.55	6.02	6.21	4.69	6.25	6.28	5.98	6.32	5.74	6.43	5.99	6.59	6.09	6.43	6.39	5.52	5.88	5.72
TC0100006678.hg.1				chr1	+	NonCoding	6130244	6135253	4.08	4.09	4.22	3.98	4.2	4.83	3.43	4.01	4.63	3.66	4.28	3.38	3.46	4.2	3.42	4.4	3.57	5.09	3.98	4.92	3.91	3.51	5.16	3.61
TC0100006679.hg.1				chr1	+	NonCoding	6178820	6185050	5.92	6.25	6.61	6.65	6.74	5.92	6.63	6.82	6.61	7.13	6.26	7.39	6.27	5.22	7.93	7.38	6.52	6.01	6.27	5.94	5.71	7.06	6.81	6.71
TC0100006680.hg.1				chr1	+	NonCoding	6181207	6181991	4.28	3.82	4.24	4.27	4.67	4.41	3.78	4.11	4.36	3.81	4.15	4.2	4.02	4.17	4.87	3.4	4.19	3.69	3.97	3.1	3.72	4.16	4.73	4.81
TC0100006681.hg.1	NM_207396; ENST00000377939; ENST00000463453; ENST00000466994; ENST00000483336; ENST00000484435; ENST00000485539; ENST00000492476; ENST00000496329; ENST00000496676; OTTHUMT00000003215; OTTHUMT00000003216; OTTHUMT00000003217; OTTHUMT00000003669; OTTHUMT00000003670; OTTHUMT00000003680; OTTHUMT00000099312; OTTHUMT00000099313; OTTHUMT00000099314	RNF207	ring finger protein 207	chr1	+	Multiple_Complex	6205475	6221299	3.57	3.86	3.51	3.52	3.26	3.91	3.61	3.82	3.29	3.45	3.57	3.12	3.62	3.5	4.02	3.46	3.68	3.13	3.87	3.59	4.06	3.27	3.68	3.46
TC0100006682.hg.1	NR_103534; BC030279	LINC00337	long intergenic non-protein coding RNA 337	chr1	+	Multiple_Complex	6236240	6239451	6.88	7.15	6.28	6.75	7.58	7.5	7.17	7.1	7.05	7.15	6.49	6.77	7.13	7.69	7.34	7.24	7.13	7	6.95	6.71	7.17	7.14	7.43	7.63
TC0100006683.hg.1	NM_001024598; ENST00000377898; OTTHUMT00000003716; uc009vly.2	HES3	hes family bHLH transcription factor 3	chr1	+	Coding	6244192	6245578	5.68	5.22	5.58	6.04	6.19	6.73	5.68	5.52	5.6	6.17	5.52	5.16	5.65	6.02	6.22	5.73	5.76	6.07	5.52	6.4	5.96	5.9	6.31	7.2
TC0100006684.hg.1				chr1	+	NonCoding	6249638	6253807	5.82	6.45	6.29	6.45	6.19	6.46	6.7	5.96	6.39	6.18	6.72	5.99	6.16	6.35	6.31	6.21	6.18	6.39	5.87	5.31	6.56	6.11	6.06	6.76
TC0100006685.hg.1	LOC100130071.aAug10-unspliced	LOC100130071	Transcript Identified by AceView, Entrez Gene ID(s) 100130071	chr1	+	Unassigned	6266453	6267232	4.94	4.6	4.71	3.58	5.21	4.33	5.65	4.82	5.19	4.82	4.17	4.62	5.26	4.81	4.79	5.02	4.6	4.54	4.59	3.36	4.76	4.78	4.58	4.66
TC0100006686.hg.1	rarnobu.aAug10-unspliced	rarnobu	Transcript Identified by AceView	chr1	+	Coding	6343969	6344436	7.48	7.51	7.46	6.9	7.08	7.03	6.75	7.32	7.34	7.43	6.99	6.85	7.16	7.6	7.48	7.64	7.09	7.3	6.78	7.21	7.34	7.28	7.3	7.67
TC0100006687.hg.1	ENST00000607670.1; OTTHUMT00000470919; uc057buc.1	RP1-202O8.3	novel transcript, antisense to ACOT7	chr1	+	NonCoding	6393555	6394391	3.85	3.86	3.47	3.76	4.08	4.05	3.77	3.87	3.88	4.14	4.36	4.47	4.07	3.83	3.68	3.68	3.83	4.11	4.52	3.6	4.37	4.31	3.84	4.05
TC0100006688.hg.1				chr1	+	NonCoding	6396272	6399454	4.07	4.75	4.4	4.58	4.28	4.81	4.17	4.01	4.85	4.38	4.24	4.32	4.6	4.37	4.79	4.48	3.76	4.34	4.38	4.46	4.3	4.54	5.04	4.21
TC0100006689.hg.1	NM_031475; ENST00000377828; ENST00000416731; ENST00000418286; ENST00000434576; ENST00000461727; ENST00000468561; ENST00000475228; ENST00000475479; ENST00000477679; ENST00000478323; ENST00000632142; ENST00000632593; ENST00000632803; ENST00000633239; ENST00000633651; OTTHUMT00000001887; OTTHUMT00000001929; OTTHUMT00000001930; OTTHUMT00000001931; OTTHUMT00000001932; OTTHUMT00000001933; OTTHUMT000000…	ESPN	espin	chr1	+	Multiple_Complex	6424788	6461370	4.65	4.85	4.35	5.18	4.26	4.83	4.62	4.52	5.11	5.02	4.26	4.62	4.51	4.49	5.37	4.54	4.58	4.61	5.09	3.63	4.14	4.84	4.4	4.08
TC0100006690.hg.1	glawlobu.aAug10-unspliced	glawlobu	Transcript Identified by AceView	chr1	+	Coding	6464934	6466099	6.24	7.03	5.35	6.17	6.71	4.93	6.42	5.86	6.86	6	7.4	5.19	7.17	5.72	6.38	6.09	5.57	6.67	5.78	6.08	5.99	5.86	5.34	6.83
TC0100006691.hg.1	sarnobu.aAug10-unspliced	sarnobu	Transcript Identified by AceView	chr1	+	Multiple_Complex	6485004	6496384	6.75	6.29	6.35	5.64	6.36	6.54	6.38	6.2	6.48	6.38	6.36	6.45	6.36	6.39	6.34	6.29	6.56	6.67	6.43	5.89	6.04	6.11	6.56	7.22
TC0100006692.hg.1	slaloybo.aAug10-unspliced	slaloybo	Transcript Identified by AceView	chr1	+	Coding	6537266	6537972	4.22	5.71	4.98	5.23	4.95	6.19	6.42	4.22	4.9	4.62	5.54	4.03	4.75	5.56	6.68	3.89	5.03	4.08	6.01	4.9	3.91	3.95	5	4.55
TC0100006693.hg.1	uc057bvj.1	RNU6-731P	RNA, U6 small nuclear 731, pseudogene [Source:HGNC Symbol;Acc:HGNC:47694]	chr1	+	Small_RNA	6540854	6540964	5.05	4.09	5.09	5.89	5.77	6.02	4.1	4.35	5.61	4.88	5.63	5.9	5.41	5.29	4.94	5.09	5.24	5.83	5.93	5.61	6.87	5.37	4.96	3.8
TC0100006694.hg.1	ENST00000456162	RP11-58A11.2		chr1	+	Multiple_Complex	6547905	6548619	9.21	9.56	9.44	8.14	6.9	6.44	8.12	8.6	9.09	7.07	8.76	8.97	7.97	7.88	7.96	7.87	9.29	9.34	8.24	8.91	7.82	7.81	9.55	8.87
TC0100006695.hg.1	NM_138697; NM_177540; ENST00000328191; ENST00000333172; ENST00000351136; ENST00000411823; ENST00000415267; BC136515; BC136516	TAS1R1	taste receptor, type 1, member 1	chr1	+	Coding	6555181	6579757	4.24	5.49	4.32	3.65	5.01	4.34	3.44	3.84	3.98	4.32	3.91	5.34	4.81	3.96	3.83	4.04	4.77	4.43	4.2	3.68	5.22	4.37	3.94	4.04
TC0100006696.hg.1	NM_001278647; NM_001278648; NM_005341; ENST00000319084; ENST00000377674; ENST00000435905; ENST00000466813; ENST00000466941; ENST00000482360; ENST00000488936; ENST00000498342; ENST00000619514; BC013573; OTTHUMT00000004193; OTTHUMT00000004194; OTTHUMT00000004195; OTTHUMT00000004196; OTTHUMT00000004197; OTTHUMT00000004198; OTTHUMT00000004199; OTTHUMT00000004200	ZBTB48	zinc finger and BTB domain containing 48	chr1	+	Multiple_Complex	6579991	6589280	4.01	3.46	3.56	5.18	4.07	4.57	3.52	3.61	3.89	3.94	4.09	4.28	3.88	4.1	4.18	3.72	3.94	4.06	3.99	4.74	4.51	4.49	4.12	3.7
TC0100006697.hg.1				chr1	+	NonCoding	6593205	6603684	4.19	4.11	3.68	4.12	4.35	4.13	3.76	3.68	3.68	3.7	4.28	3.74	3.73	3.74	3.93	3.74	4.34	3.62	4	4.2	3.51	4.65	4.11	3.83
TC0100006698.hg.1	NM_153812; ENST00000377648; ENST00000495385; BC038516; OTTHUMT00000004201; OTTHUMT00000004202	PHF13	PHD finger protein 13	chr1	+	Multiple_Complex	6613685	6624033	4.97	5.04	4.63	4.7	5.05	6.2	4.48	6.21	4.89	5.65	4.98	4.56	4.67	5.12	5.13	5.21	5.04	5.63	5.22	4.58	5.8	5.57	5.6	5.01
TC0100006699.hg.1	NM_001195752; NM_001195753; NM_138350; ENST00000054650; ENST00000307896; ENST00000377627; ENST00000472925; ENST00000480647; ENST00000484669; ENST00000484676; ENST00000487819; BC092427; OTTHUMT00000004203; OTTHUMT00000004204; OTTHUMT00000004205; OTTHUMT00000004206; OTTHUMT00000004207; OTTHUMT00000004208; OTTHUMT00000004209; OTTHUMT00000004210	THAP3	THAP domain containing, apoptosis associated protein 3	chr1	+	Multiple_Complex	6624865	6635586	3.25	5.69	3.58	3.54	3.15	4.27	3.18	4.27	3.37	3.18	3.81	3.91	3.45	5.86	3.73	3.11	3.46	3.73	3.43	4.3	4.31	3.11	4.32	3.31
TC0100006700.hg.1	toynobu.aAug10-unspliced	toynobu	Transcript Identified by AceView	chr1	+	Coding	6644566	6644943	5.36	5.33	6.13	6.19	5.38	6.6	5.55	4.39	5.22	5.22	5.97	5.92	4.84	5.59	6.05	5.03	5.17	5.57	5.24	5.8	7.6	5.66	5.22	5.84
TC0100006701.hg.1				chr1	+	NonCoding	6647224	6652599	5	5.17	4.83	5.62	5.76	5.22	5.21	5.05	4.64	5.45	5.72	5.38	5.34	4.65	4.96	4.48	5.06	4.77	4.44	4.11	5.46	5.29	4.94	5.82
TC0100006702.hg.1	goydu.aAug10-unspliced	goydu	Transcript Identified by AceView	chr1	+	Coding	6663498	6663957	4.11	4.12	4.08	4.7	4.18	4.75	4.77	3.97	3.78	3.73	4.4	4.44	3.35	4.58	4.11	4.52	4.13	3.92	3.68	4.67	5.03	3.83	4.05	3.61
TC0100006703.hg.1	glaplar.aAug10	glaplar	Transcript Identified by AceView	chr1	+	Coding	6665090	6672500	4.78	4.22	4	4.22	4.72	4.4	4.9	4.09	4.57	3.19	3.49	4.73	3.92	3.87	4.71	3.79	3.9	4.14	3.94	4.05	4.22	3.92	4.19	4.13
TC0100006704.hg.1	NR_104620; NR_104621; ENST00000414210; ENST00000421469; ENST00000432429; ENST00000414210.1; ENST00000421469.1; ENST00000432429.1; OTTHUMT00000004978; OTTHUMT00000004979; OTTHUMT00000004980; uc031tnp.2; uc031tnq.1; uc057bwp.1	LOC100505887; RP11-242F24.1	uncharacterized LOC100505887; novel transcript	chr1	+	NonCoding	6724636	6730012	5.36	5.39	6	5.76	5.98	5.94	6.03	5.13	5.4	5.33	5.03	4.34	4.97	4.72	5.02	5.05	4.89	5.53	5.68	5.55	4	5.04	4.7	6.08
TC0100006705.hg.1				chr1	+	NonCoding	6751973	6753590	5.72	5.34	4.46	5.69	5.29	6.01	5.7	5.58	4.39	5.8	6.08	4.74	4.84	4.58	5.21	4.11	5.1	4.12	5.33	3.58	4.36	4.59	4.76	3.91
TC0100006706.hg.1				chr1	+	NonCoding	6782263	6784843	3.87	3.08	3.4	3.82	3.86	3.65	3.97	3.74	3.85	3.83	3.73	3.53	3.87	3.56	3.77	3.5	3.5	3.38	3.5	4.2	3.89	4.18	3.79	2.93
TC0100006707.hg.1	NM_001195563; NM_001242701; NM_015215; NR_038934; ENST00000303635; ENST00000461311; ENST00000461580; ENST00000467267; ENST00000467404; ENST00000470648; ENST00000472283; ENST00000473578; ENST00000476163; ENST00000476864; ENST00000482934; ENST00000486138; ENST00000490738; ENST00000490905; ENST00000495233; ENST00000557126; BC151835; OTTHUMT00000003588; OTTHUMT00000003589; OTTHUMT00000003590; OTTHUMT…	CAMTA1	calmodulin binding transcription activator 1	chr1	+	Multiple_Complex	6785324	7769706	14.63	17.12	9.96	12.41	8.81	3.89	13.17	14.24	13.88	10.15	13.91	14.2	15	12.58	6.1	11.08	14.08	12.69	15.25	8.42	11.63	14.05	12.66	14.99
TC0100006708.hg.1	chornobu.aAug10-unspliced	chornobu	Transcript Identified by AceView	chr1	+	Coding	6914882	6915236	3.5	4.32	4.07	5.58	4.4	3.69	6.05	5.05	5.09	3.7	4.39	3.4	4.21	4.26	4.73	4.48	3.84	3.71	3.36	2.96	4.94	3.76	3.45	4.17
TC0100006709.hg.1	skoylor.aAug10-unspliced	skoylor	Transcript Identified by AceView	chr1	+	Unassigned	7015701	7016489	5.28	5.46	5.01	5.27	4.61	4.88	5.24	4.89	5.59	5.76	4.69	5.2	5.29	5.53	4.71	5.76	4.83	5.21	4.43	4.62	5.35	5.88	6.46	4.63
TC0100006710.hg.1				chr1	+	NonCoding	7092727	7094456	4.43	4.29	4.52	4.63	4.43	4.35	4.26	5.17	3.81	3.71	4.75	5.03	4.39	5.22	5.12	4.36	4.56	4	5.11	6.4	3.68	4.45	4.12	5.14
TC0100006711.hg.1	sharnobu.aAug10-unspliced	sharnobu	Transcript Identified by AceView	chr1	+	Coding	7097208	7097593	6.79	6.73	5.88	5.8	5.84	5.81	6.17	5.94	6.16	6.85	6.28	6.55	6.39	6.17	5.74	6.18	6.06	6.24	6.35	6.23	6.78	6.13	6.07	6.55
TC0100006712.hg.1				chr1	+	NonCoding	7103308	7104316	5.32	4.55	3.91	6.15	5.43	3.93	5.51	4.94	4.39	5.42	5.09	4.16	5.62	5.16	6.9	5.6	4.93	4.7	4.86	5.4	6.61	4.77	4.83	5.38
TC0100006713.hg.1	klurerbo.aAug10-unspliced	klurerbo	Transcript Identified by AceView	chr1	+	Coding	7135653	7136528	6.47	4.59	5.25	5.57	5.56	4.66	4.65	5.8	5.21	5.44	4.9	6.32	5.11	4.04	5.36	5.15	4.4	4.91	6.57	4.61	4.43	4.63	4.86	5.58
TC0100006714.hg.1	mima.aAug10-unspliced	mima	Transcript Identified by AceView	chr1	+	Unassigned	7149546	7156275	4.53	4.56	4.3	3.64	5.44	4.61	5.65	4.13	4.5	4.4	4.88	3.17	4.27	4.13	4.4	3.4	3.95	4.04	4.33	4.25	4.86	4.22	4.14	4.98
TC0100006715.hg.1	uc057bxb.1	RNU1-8P	RNA, U1 small nuclear 8, pseudogene [Source:HGNC Symbol;Acc:HGNC:48307]	chr1	+	Small_RNA	7219360	7219524	5.23	5.48	6.03	5.68	6.11	7.15	6	5.78	7.61	5.79	5.03	5.61	6.32	6.1	5.36	6.23	5.43	5.38	5.37	5.7	6.62	6.08	6	6.4
TC0100006716.hg.1	porrarbo.aAug10-unspliced	porrarbo	Transcript Identified by AceView	chr1	+	Coding	7231388	7231814	8.13	6.53	7.42	8.4	7.34	7.39	7.05	6.74	7.72	6.92	7.05	8.07	8.28	7.3	7.53	7.38	7.02	6.8	7.99	8.2	8.51	7.08	7.17	6.07
TC0100006717.hg.1	uc057bxc.1	Z98052.1		chr1	+	Precursor_microRNA	7264193	7264277	5.98	5.11	5.28	5.29	6.49	4.54	5.19	5.49	6.06	4.83	5.47	5.63	5.2	5.25	5.89	5.25	4.71	5.03	4.73	5.62	5.2	4.86	5.28	4.8
TC0100006718.hg.1	blynobu.aAug10-unspliced	blynobu	Transcript Identified by AceView	chr1	+	Unassigned	7335231	7335802	4.59	5.06	4.9	4.91	4.73	5.56	5.15	5.11	4.46	4.98	5.24	4.34	5.22	5.38	4.7	4.7	5.04	5.24	4.46	6.43	6.13	4.33	4.56	5.32
TC0100006719.hg.1	ENST00000427317.1; OTTHUMT00000003610; uc057bxd.1	CAMTA1-IT1; RP3-453P22.1	CAMTA1 intronic transcript 1 (non-protein coding) [Source:HGNC Symbol;Acc:HGNC:41446]; putative novel transcript; CAMTA1 intronic transcript 1 [Source:HGNC Symbol;Acc:HGNC:41446]	chr1	+	NonCoding	7368942	7370270	6.03	6.13	6.14	6.26	5.99	4.28	5.87	6.02	6.41	5.96	5.79	5.83	6.58	5.87	6.14	6.79	5.69	5.99	6.51	6.13	5.81	6.01	6.26	5.37
TC0100006720.hg.1				chr1	+	NonCoding	7403568	7412230	5.2	4.84	5.12	5.28	5.66	4.46	4.84	5.16	5.02	4.36	4.77	4.54	4.58	4.73	4.8	4.88	4.89	4.36	5.45	5.11	4.86	4.79	4.92	4.6
TC0100006721.hg.1	spurubo.aAug10	spurubo	Transcript Identified by AceView	chr1	+	Unassigned	7425815	7430097	5.01	5.74	5.17	5.62	5.2	5.07	4.73	5.27	4.9	4.86	5.21	5.32	5.8	5.79	4.45	5.48	5.51	4.98	4.55	4.69	4.15	5.31	5.24	4.82
TC0100006722.hg.1				chr1	+	NonCoding	7568026	7569968	5.72	5.04	6.11	7.19	4.51	5.39	6.03	5.85	5.36	4.39	5.41	5.9	6.9	5.87	5.31	6.39	5.63	6.12	5.36	6.51	6.68	4.56	6.39	5.66
TC0100006723.hg.1	NM_004781; ENST00000054666; ENST00000470357; ENST00000487194; BC003570; BC005941; BC007050; OTTHUMT00000003625; OTTHUMT00000003626; OTTHUMT00000099330; uc001aol.3	VAMP3	vesicle associated membrane protein 3	chr1	+	Multiple_Complex	7771269	7781432	3.48	4.67	5.4	3.4	3.35	3.29	2.96	3.81	4.06	3.9	3.69	2.76	3.12	3.08	3.18	3.73	3.59	3.75	3.49	4.29	3.52	3.41	3.39	3.98
TC0100006724.hg.1	ENST00000602406.1; OTTHUMT00000467577; uc057bxo.1	RP3-467L1.6	novel transcript, sense intronic to VAMP3	chr1	+	NonCoding	7776383	7776775	10.75	5.51	4.62	5.11	5.78	4.08	5.94	4.59	5.92	6.2	4.7	4.46	5.45	5.23	5.76	5.51	4.56	5.23	4.49	5.4	6.47	4.85	3.95	3.93
TC0100006725.hg.1	NM_001289861; NM_001289862; NM_001289863; NM_001289864; NM_016831; ENST00000361923; ENST00000377532; ENST00000377541; ENST00000463106; ENST00000473653; ENST00000494684; ENST00000602883; ENST00000613533; ENST00000614998; BC146781; OTTHUMT00000003606; OTTHUMT00000003607; OTTHUMT00000003608; OTTHUMT00000003609; OTTHUMT00000097956; OTTHUMT00000097957; OTTHUMT00000467520; uc001aon.3	PER3	period circadian clock 3	chr1	+	Multiple_Complex	7784320	7845180	3.92	3.76	3.96	4.23	5	4.69	4.03	3.82	4.64	4.55	5.67	3.45	3.85	3.85	4.18	4.77	3.46	4.36	3.74	4.22	3.84	4.11	3.79	4.78
TC0100006726.hg.1	sweeloybo.aAug10	sweeloybo	Transcript Identified by AceView	chr1	+	Unassigned	7803318	7808431	11.14	10.82	11.8	9.88	11.06	10.87	11.14	11.22	11.35	11.44	9.83	11.34	11.04	10.69	11.98	11.57	10.78	10.33	11.02	10.39	10.91	11.19	10.77	9.23
TC0100006727.hg.1				chr1	+	NonCoding	7911603	7919247	6.62	4.81	4.33	5.21	5.76	7.43	6.02	5.21	5.73	4.67	6.1	5.09	5.18	5.38	6.43	5.58	4.29	5.97	4.96	6.17	6.31	6.16	5.51	5.63
TC0100006728.hg.1	ENST00000603760	RP5-892F13.2		chr1	+	Multiple_Complex	7942372	7942726	3.91	4.29	4.18	4.71	4.38	3.75	4.43	3.75	4.42	4.11	4.62	4.21	3.93	4.26	4.35	4.13	3.89	3.84	4.02	4.99	4.58	3.69	3.7	3.92
TC0100006729.hg.1	NM_001123377; NM_007262; ENST00000338639; ENST00000377488; ENST00000377491; ENST00000377493; ENST00000460192; ENST00000465354; ENST00000469225; ENST00000493373; ENST00000493678; ENST00000497113; BC008188; OTTHUMT00000003577; OTTHUMT00000003578; OTTHUMT00000003579; OTTHUMT00000003580; OTTHUMT00000003581; OTTHUMT00000003582; OTTHUMT00000003583; OTTHUMT00000003584; OTTHUMT00000003585; OTTHUMT0000000…	PARK7	parkinson protein 7	chr1	+	Multiple_Complex	7954291	7985505	12.27	15	10.54	11.05	9.96	5.9	12.7	13.74	14.44	10.26	14.85	15.13	12.6	13.13	8.78	12.61	15.31	14.56	16.76	13.47	11.84	14.02	14.17	13.87
TC0100006730.hg.1	skyrerbo.aAug10-unspliced	skyrerbo	Transcript Identified by AceView	chr1	+	Multiple_Complex	8007597	8011790	5.02	4.31	4.49	5.85	4.38	5.3	5.13	4.53	4.52	4.22	4.74	5.09	4.74	4.41	4.49	4.13	4.4	3.85	4.71	5.19	4.88	4.35	4.57	4.22
TC0100006731.hg.1	ENST00000445300.1; OTTHUMT00000004926; uc057byo.1	RP11-431K24.1	novel transcript	chr1	+	NonCoding	8026738	8125175	5.44	4.86	4.46	5.84	5.27	5.95	5.75	4.81	4.63	5.41	4.12	4.23	5	5.42	4.67	4.29	4.65	4.15	4.43	5.53	4.56	4.92	4.41	5.11
TC0100006732.hg.1				chr1	+	NonCoding	8131259	8137797	4.8	4.97	5.29	5.57	5.25	5.86	4.95	4.24	5.91	6.21	4.56	4.93	5.23	5.72	7	4.97	5.52	4.9	5.23	5.61	5.7	5.24	5.34	3.74
TC0100006733.hg.1				chr1	+	NonCoding	8149643	8149694	7.06	5.41	6.05	4.08	4.75	7.55	6.16	5.59	5.92	5.05	4.15	4.83	5.69	3.76	5.04	4.36	5.12	6.7	5.57	4.36	4.84	3.85	3.59	3.43
TC0100006734.hg.1	ENST00000453364	RP11-431K24.2		chr1	+	Multiple_Complex	8189824	8192770	4.82	4.92	4.77	5.07	4.94	5.25	5.24	4.94	4.75	5.09	5.29	4.31	5.29	4.86	4.72	4.92	4.8	5.57	4.6	5.42	5.44	6.2	5.12	5.04
TC0100006735.hg.1				chr1	+	NonCoding	8191695	8194889	8.02	7.8	7.52	6	7.48	8.29	8.36	7.63	8.47	8.39	7.32	9.11	7.86	7.4	7.85	7.48	7.94	7.55	7.43	7.06	7.59	8.6	7.36	6.96
TC0100006736.hg.1	NR_125998; ENST00000452982; ENST00000452982.1; OTTHUMT00000004930; uc057byq.1	LOC102724539; RP11-431K24.3	uncharacterized LOC102724539; putative novel transcript	chr1	+	NonCoding	8208672	8215210	5.32	5.34	4.48	5.99	5.4	4.43	4.62	5.32	5.74	5.1	4.21	5.06	4.74	5.29	5.49	5.23	4.5	4.94	5.8	5.02	5.74	5.61	5.55	5.47
TC0100006737.hg.1				chr1	+	NonCoding	8267404	8271703	5.8	5.57	5.85	5.72	5.13	5.43	5.46	5.75	5.98	6.03	5.24	6.03	5.3	6.37	5.83	6.25	5.28	5.69	5.38	5.92	5.1	6.16	6.36	5.45
TC0100006738.hg.1				chr1	+	NonCoding	8297745	8304856	9.61	9.03	9.92	8.56	9.82	8.83	8.94	8.75	8.68	9.07	8.45	9.27	8.67	8.24	9.26	8.61	8.53	8.54	8.67	7.61	8.22	8.88	8.38	8.42
TC0100006739.hg.1	NM_001080397; ENST00000289877; ENST00000471889; ENST00000481265; ENST00000497660; OTTHUMT00000001245; OTTHUMT00000004896; OTTHUMT00000004899; uc001apb.3	SLC45A1	solute carrier family 45, member 1	chr1	+	Multiple_Complex	8317826	8344167	3.31	3.92	3.47	2.83	3.44	2.78	3.3	3.42	3.27	3.16	3.56	3.33	3.56	3.74	3.27	3.94	3.37	3.45	3.27	3.44	3.49	2.95	3.19	3.25
TC0100006740.hg.1	ENST00000516445; uc057byu.1	Y_RNA	Y RNA [Source:RFAM;Acc:RF00019]	chr1	+	NonCoding	8328067	8328179	5.71	7.79	5.51	6.84	5.41	6.32	5.13	4.98	5.76	5.21	5.6	6.77	6.16	6.46	5.3	5.59	6.04	6.36	5.43	6.51	6.28	5.32	4.98	6.16
TC0100006741.hg.1				chr1	+	NonCoding	8347750	8350637	4.43	4.71	3.94	4.6	4.61	4.76	4.6	4.07	4.24	4.92	4.7	5.28	4.94	5.13	4.6	4.45	5.15	5.22	4.77	5.89	4.37	4.59	4.28	4.85
TC0100006742.hg.1	soplu.aAug10-unspliced	soplu	Transcript Identified by AceView	chr1	+	Unassigned	8410043	8410885	3.54	3.85	4.08	4.15	4.06	3.85	3.98	3.89	4.56	3.52	3.3	4.74	3.78	3.75	4.72	3.36	3.03	3.2	3.83	4.31	4.93	3.35	3.85	4.75
TC0100006743.hg.1	NR_125999; ENST00000444276.1; ENST00000449895.1; OTTHUMT00000004943; OTTHUMT00000004944; uc057bzg.1; uc057bzh.1	LOC102724552; RP5-1115A15.1	uncharacterized LOC102724552; putative novel transcript	chr1	+	NonCoding	8424645	8435016	5.33	4.99	6.05	6.4	4.81	6.28	5.77	5.75	5.68	5.27	5.04	5.13	5.17	5.23	6.3	5.67	5.43	5.57	5.75	5.32	7.02	5.89	5.52	5.96
TC0100006744.hg.1	sawplu.aAug10-unspliced	sawplu	Transcript Identified by AceView	chr1	+	Unassigned	8467928	8468148	4.91	4.2	4.95	4.66	5.1	5.2	4.16	3.81	3.62	3.98	4.25	4.18	3.58	4.69	4.62	4.56	3.94	4.46	3.82	5.37	5.14	5.04	4.87	4.58
TC0100006745.hg.1	ENST00000605785	RP5-1115A15.2		chr1	+	Multiple_Complex	8512653	8513021	4.78	4.41	4.32	4.36	5.03	4.71	3.88	4.61	4.31	5.85	5.24	5.92	4.26	3.94	4.45	4.55	5.44	5.37	4.33	5.2	3.85	5.26	4.93	4.79
TC0100006746.hg.1	steenobu.aAug10-unspliced	steenobu	Transcript Identified by AceView	chr1	+	NonCoding	8715311	8738797	5.42	4.4	5.32	5.47	4.72	4.01	5.56	4.89	5.35	5.06	4.31	4.94	5.58	5.5	4.69	5.98	4.42	4.09	4.87	4.56	4.6	5.97	5.25	5.23
TC0100006747.hg.1	ENST00000437586	RPL7P11	ribosomal protein L7 pseudogene 11 [Source:HGNC Symbol;Acc:HGNC:35667]	chr1	+	Pseudogene	8750430	8751087	9.06	8	8.73	6.21	6.94	6.41	7.13	8.27	8.03	6.59	7.78	8.91	6.94	7.87	6.76	7.95	9.27	9.21	8.11	5.9	7.09	7.21	7.94	7.97
TC0100006748.hg.1	teeplu.aAug10-unspliced	teeplu	Transcript Identified by AceView	chr1	+	NonCoding	8753837	8760113	4.63	4.99	5.97	6.21	4.66	6.17	4.96	4.62	4.96	3.95	4.75	4.91	5.06	4.43	5.99	5.62	4.57	5.08	5.05	4.21	5.65	4.88	4.84	4.39
TC0100006749.hg.1				chr1	+	NonCoding	8760282	8781155	4.72	4.29	4.88	5.97	4.63	5.07	3.6	4.27	4.08	4.46	4.78	4.17	3.99	4.3	4.3	4.67	4.71	4.5	4.74	4.68	5.26	4.52	3.81	7
TC0100006750.hg.1				chr1	+	NonCoding	8781404	8786129	3.26	4.42	5.14	3.81	3.11	3.72	3.1	3.84	3.56	3.39	5.83	3.63	3.59	3.38	2.98	3.24	4.15	4.6	4.86	3.18	4.45	3.38	4.75	4.24
TC0100006751.hg.1	ENST00000445254	RP4-633I8.3		chr1	+	Multiple_Complex	8798475	8799506	5.43	5.99	6.19	5.35	3.99	5.81	5.18	4.97	5.54	5.74	5.5	4.63	4.93	5.46	4.86	5.15	5.79	5.76	5.31	6.53	5.22	5.1	5.63	4.98
TC0100006752.hg.1				chr1	+	NonCoding	8805860	8807051	7.04	6.98	7.54	6.52	7.89	7.27	7.01	6.7	7.35	8.37	6.35	7.03	6.94	6.55	7.17	7.04	6.85	5.99	7.03	7.19	6.52	6.83	6.53	6.59
TC0100006753.hg.1	ENST00000436229	RPL23AP19	ribosomal protein L23a pseudogene 19 [Source:HGNC Symbol;Acc:HGNC:36708]	chr1	+	Multiple_Complex	8831007	8831375	7.08	6.81	6.42	6.56	4.9	5.78	5.61	6.59	6.95	4.52	6.89	5.96	6.8	6.69	5.22	5.95	7.22	6.87	6.65	5.43	5.52	6.18	7.92	6.96
TC0100006754.hg.1				chr1	+	NonCoding	8838334	8860177	5.85	5.12	5.21	5.65	5.45	6.32	5.72	5.79	4.81	4.84	4.9	5.44	5.63	5.4	6.08	5.01	5.3	5.04	5.3	5.04	5.82	4.89	5.81	5.41
TC0100006755.hg.1	hsa_circ_0000013	ENO1	Memczak2013 ANTISENSE, coding, INTERNAL, UTR3 best transcript NM_001428	chr1	+	NonCoding	8861178	8861331	7.05	6.25	6.49	6.49	6.6	6.56	5.69	6.86	6.96	6.73	7.24	6.57	7.08	7.14	6.75	5.9	7.38	7.45	7.07	6.78	6.07	7.44	6.94	7.76
TC0100006756.hg.1	ENST00000629373; uc057bzr.1	Metazoa_SRP	Metazoan signal recognition particle RNA [Source:RFAM;Acc:RF00017]	chr1	+	NonCoding	8862002	8862260	11.81	11.42	11.53	12.22	11.94	12.55	12.06	11.78	12.32	11.85	10.93	11.73	12.01	11.21	11.94	11.62	10.89	11.03	10.93	12.56	12.05	11.69	11.2	10.17
TC0100006757.hg.1	snurerbo.aAug10-unspliced	snurerbo	Transcript Identified by AceView	chr1	+	Coding	8872388	8872936	5.15	5.14	4.11	6.2	4.69	4.61	3.81	4.61	4.46	5.27	3.98	5.3	4.62	4.35	4.33	5.16	5.22	3.81	4.1	5.24	3.61	3.73	4.41	4.34
TC0100006758.hg.1	NR_038351; ENST00000442636	ENO1-AS1	ENO1 antisense RNA 1	chr1	+	NonCoding	8878835	8879894	4.81	4.89	4.79	5.32	5.18	4.34	4.71	4.92	4.49	4.99	5.06	4.85	4.75	4.8	5.41	4.94	5.34	4.77	5.24	5.07	4.87	4.97	4.69	5.05
TC0100006759.hg.1	ENST00000425872	HMGN2P17	high mobility group nucleosomal binding domain 2 pseudogene 17 [Source:HGNC Symbol;Acc:HGNC:39381]	chr1	+	Multiple_Complex	8893409	8894151	4.74	5.38	4.91	3.96	5.25	4.32	4.93	5.09	5.43	5.61	5.21	4.42	4.67	4.67	5.15	5.36	5.93	5.1	4.73	4.79	5.53	5.69	4.22	5.89
TC0100006760.hg.1	ENST00000431968	RP3-477M7.6		chr1	+	Multiple_Complex	8909742	8909904	5.11	6.45	3.94	3.98	4.05	5.4	4.29	6.24	4.03	4.26	5.15	6.08	4.85	5.12	4.3	5.32	5.47	5.42	5.14	4.06	4.64	5.57	4.99	5.51
TC0100006761.hg.1	NM_001215; NM_001270500; NM_001270501; NM_001270502; ENST00000377436; ENST00000377442; ENST00000377443; ENST00000476083; ENST00000480186; ENST00000549778; BC034350; OTTHUMT00000004911; OTTHUMT00000004912; OTTHUMT00000004913; OTTHUMT00000407378; OTTHUMT00000407379; OTTHUMT00000407380	CA6	carbonic anhydrase VI	chr1	+	Multiple_Complex	8945834	8975092	4.58	3.82	6.44	4.7	4.93	4.99	3.5	4.52	4.76	3.72	4.3	4.7	4.67	3.55	4.45	3.88	4.12	4.2	4.22	3.61	3.99	3.92	4.46	4.56
TC0100006762.hg.1				chr1	+	NonCoding	9006639	9009607	3.51	4.41	4.3	3.76	4.69	3.21	4.41	4.34	3.92	5.17	4.8	4.24	4.56	5.03	4.49	4.24	4.15	3.84	3.46	3.93	4.58	4.63	4.79	3.77
TC0100006763.hg.1				chr1	+	NonCoding	9040796	9068883	3.55	3.32	3.32	4.54	3.62	3.73	3.61	3.81	3.45	4.45	3.3	4.13	3.76	3.46	4.77	3.52	3.69	3.53	3.37	3.41	3.59	3.69	4.41	4.26
TC0100006764.hg.1				chr1	+	NonCoding	9052299	9052891	8.82	8.8	8.74	9.69	9.36	8.79	9.81	9.1	8.23	9.15	7.79	8.56	8.72	8.96	9.08	8.66	8.64	8.38	9.03	9.72	8.41	9.49	9.71	10.18
TC0100006765.hg.1	uc057cak.1; uc057cal.1	SCARNA16; AL158048.1	Small Cajal body specific RNA 16 [Source:RFAM;Acc:RF00424]	chr1	+	Multiple_Complex	9082696	9082880	4.81	4.92	6.05	4.96	4.79	3.59	4.46	5.14	6.73	5.06	5.29	5.73	3.99	4.96	3.63	5.43	4.03	4.52	5.24	3.79	4.86	3.58	4.38	4.12
TC0100006766.hg.1				chr1	+	NonCoding	9104799	9106383	6.41	6.17	6.61	7.35	7.35	7.37	7.45	6.78	7.19	7.29	6.53	7.5	6.84	6.68	7	6.19	6.42	6.07	6.32	7.65	7.69	7.27	6.57	6.55
TC0100006767.hg.1				chr1	+	NonCoding	9114948	9115838	7.05	7.31	10.37	7.56	7.48	7.81	9.41	8.68	7.61	7.01	8.01	7.27	8.02	8.12	8.34	8.95	9.27	9.03	7.1	7.13	7	7.78	7.5	7.89
TC0100006768.hg.1				chr1	+	NonCoding	9147639	9158154	3.61	3.59	4.69	3.43	4.5	3.88	4.14	4.27	4.15	3.5	4.48	3.6	3.71	3.28	4.13	4.33	3.51	3.42	3.8	3.76	3.84	3.81	3.77	4.63
TC0100006769.hg.1				chr1	+	NonCoding	9164469	9169370	4.42	4.13	3.91	3.46	3.5	3.28	3.93	4.21	4.3	3.98	4.12	3.8	4.88	3.62	4.31	4.33	3.92	3.39	3.69	4.3	4.44	3.75	3.67	3.89
TC0100006770.hg.1	ENST00000412639.2; OTTHUMT00000004915; uc057cap.1; voplu.bAug10	RP3-510D11.2; voplu	novel transcript; Transcript Identified by AceView	chr1	+	Multiple_Complex	9182188	9192089	4.84	4.43	4.29	4.77	5.05	5.85	4.43	4.46	4.37	4.48	4.87	4.1	4.59	4.49	4.65	4.15	4.38	4.69	4.97	5.25	4.5	4.13	4.7	4.61
TC0100006771.hg.1	NM_001282587; NM_004285; ENST00000377403; ENST00000495451; ENST00000602477; BC081559; OTTHUMT00000004928; OTTHUMT00000004929; OTTHUMT00000467543	H6PD	hexose-6-phosphate dehydrogenase (glucose 1-dehydrogenase)	chr1	+	Multiple_Complex	9234775	9271337	3.87	3.39	3.24	4.01	3.32	3.83	3.19	3.8	3.72	3.63	3.59	3.43	3.48	3.32	3.7	3.22	3.26	3.12	3.31	5.39	4.06	3.34	3.75	3.6
TC0100006772.hg.1	keenarbu.aAug10-unspliced	keenarbu	Transcript Identified by AceView	chr1	+	Multiple_Complex	9273411	9284949	5.21	3.95	4.09	4.48	4.58	4.18	5.23	4.15	4.67	5.28	4.74	4.13	4.6	4.45	4.47	4.43	4.05	4.47	4.81	5.3	4.46	4.27	4.97	4.68
TC0100006773.hg.1	NM_025106; ENST00000328089; ENST00000357898; ENST00000377399; ENST00000450402; BC015711; OTTHUMT00000003727; OTTHUMT00000003728; OTTHUMT00000303969; OTTHUMT00000303970	SPSB1	splA/ryanodine receptor domain and SOCS box containing 1	chr1	+	Multiple_Complex	9292880	9369532	4.4	4.87	3.81	5.18	4.67	4	5.15	4.51	4.42	5.32	6.61	4.14	4.68	4.16	5	4.74	4.52	4.72	4.14	4.35	4.47	4.7	4.26	4.28
TC0100006774.hg.1	snalarbu.aAug10-unspliced	snalarbu	Transcript Identified by AceView	chr1	+	Coding	9323120	9323746	5.45	5.25	5.34	6.58	6.12	6.31	5.65	5.68	5.26	5.7	5.53	4.97	5.14	6.01	5.79	5.24	5.25	5.07	5.48	6.6	6.77	6.01	5.62	5.71
TC0100006775.hg.1	hema.aAug10-unspliced	hema	Transcript Identified by AceView	chr1	+	Coding	9327220	9329692	5.2	5.44	4.3	5.32	3.98	4.5	5.52	4.53	4.59	3.79	5.79	5.16	4.98	5.06	4.23	4.98	4.74	3.94	5.17	5.13	4.72	4.51	5.95	4.3
TC0100006776.hg.1	larnarbu.aAug10-unspliced	larnarbu	Transcript Identified by AceView	chr1	+	Coding	9331577	9331900	3.99	4.36	3.72	4.09	4.34	3.46	4.21	3.58	3.81	3.53	4.34	3.92	4.4	3.91	4.37	5.05	3.86	3.96	4.73	3.64	4.27	3.9	3.62	5.33
TC0100006777.hg.1	zoymabo.aAug10-unspliced	zoymabo	Transcript Identified by AceView	chr1	+	Multiple_Complex	9376623	9390205	3.72	4.46	4.28	4.56	4.23	4.45	4.56	4.85	3.73	4.68	4.24	4.24	4.09	4.48	4.61	4.93	4.14	4.26	5.1	4.06	4.43	4.32	3.77	4.64
TC0100006779.hg.1	sheymy.aAug10-unspliced	sheymy	Transcript Identified by AceView	chr1	+	Multiple_Complex	9420761	9423411	4.88	4.42	3.54	4.86	5.4	5.07	3.74	4.61	4.65	4.21	3.82	3.65	4.63	3.4	4.72	4.65	3.75	4.14	4.45	3.85	5.61	4.14	3.76	4.07
TC0100006780.hg.1				chr1	+	NonCoding	9452284	9452818	7.27	7.13	7.49	6.95	7.43	7.33	7.2	7.3	7.55	7	7.88	6.99	7.02	7.23	7.52	7.21	6.92	7.09	6.64	6.69	6.79	7.18	6.61	6.41
TC0100006781.hg.1	NM_032315; ENST00000302692; BC004991; BC073135; OTTHUMT00000003851	SLC25A33	solute carrier family 25 (pyrimidine nucleotide carrier), member 33	chr1	+	Multiple_Complex	9539469	9585179	3.41	4.24	3.5	4.72	3.52	4.69	4.4	4.67	3.81	3.43	3.99	3.85	3.08	4	3.32	4.47	3.89	3.9	4	3.24	4.45	4.05	3.8	3.11
TC0100006782.hg.1	pawboy.aAug10-unspliced	pawboy	Transcript Identified by AceView	chr1	+	Unassigned	9569256	9570017	4.32	3.81	3.55	3.74	4.82	4.25	4.61	4.44	3.97	3.66	4.33	4.11	4.56	3.95	4.24	4.25	3.7	4.31	4.33	5.02	4.97	3.54	4.28	3.42
TC0100006783.hg.1	ENST00000435277	RP13-15M17.1		chr1	+	Pseudogene	9576427	9576985	7.33	5.66	7.2	5.75	5.59	5.22	5.29	6.03	6.4	4.85	6.03	7.51	5.63	6.45	5.53	6.28	6.09	7.4	6.57	4.81	5.36	5.95	6.07	6.72
TC0100006784.hg.1	NM_001010866; NM_001130924; ENST00000340305; ENST00000340381; ENST00000416541; ENST00000508400; ENST00000510900; BC121187; BC137291; OTTHUMT00000127671; OTTHUMT00000127672; OTTHUMT00000127673; OTTHUMT00000367639; OTTHUMT00000367640	TMEM201	transmembrane protein 201	chr1	+	Multiple_Complex	9588874	9614877	4.98	5.32	4.79	5.26	4.78	4.81	4.16	4.96	5.25	5.1	5.08	5.08	4.69	5.09	5.09	4.91	5.31	5.09	4.44	4.17	4.57	5.34	5.4	5
TC0100006785.hg.1				chr1	+	NonCoding	9616715	9622313	5.43	4.52	5.4	5.65	5.66	4.16	5.91	5	5.19	4.39	5.52	4.31	5.67	3.88	6.16	4.82	4.8	3.97	4.64	4.54	5.66	4.6	4.87	4.72
TC0100006786.hg.1	bawwybo.aAug10-unspliced	bawwybo	Transcript Identified by AceView	chr1	+	Coding	9638775	9639535	5.69	5.16	5.71	5.23	6.37	6	6.07	6.06	5.58	6.74	6.3	5.79	4.67	5.79	5.5	5.93	5.91	5.57	5.37	4.97	6.08	6.12	5.55	6.18
TC0100006787.hg.1	NM_005026; ENST00000361110; ENST00000377346; ENST00000479223; ENST00000481137; ENST00000484851; ENST00000536656; ENST00000543390; ENST00000628140; BC132919; BC132921; BC144264; BC150297; OTTHUMT00000004235; OTTHUMT00000004237; OTTHUMT00000004238; OTTHUMT00000099298; OTTHUMT00000099299	PIK3CD	phosphatidylinositol-4,5-bisphosphate 3-kinase, catalytic subunit delta	chr1	+	Multiple_Complex	9651732	9729114	6.38	5.32	5.4	3.98	4.71	5.73	5.55	6.59	5.97	4.67	5.46	4.67	5.21	5.03	5.11	4.96	5.82	5.42	5.14	5.78	4.61	4.76	5.87	5.24
TC0100006788.hg.1	weezubo.aAug10-unspliced	weezubo	Transcript Identified by AceView	chr1	+	Coding	9651824	9652491	3.67	3.81	3.82	4.57	3.49	4.28	4.45	3.94	3.79	4.97	3.52	3.83	4.19	4.24	4.22	3.56	4.34	4.53	4.1	4.2	4.36	4.53	4.28	4.26
TC0100006789.hg.1				chr1	+	NonCoding	9672404	9672800	6.37	6.3	6.22	6.31	7.2	5.99	7.32	7.11	6.66	6.09	6.04	6.31	5.86	6.86	7.34	5.54	5.95	5.95	5.82	4.1	5.34	6.37	6.27	6.67
TC0100006790.hg.1	gerlawbu.aAug10-unspliced	gerlawbu	Transcript Identified by AceView	chr1	+	Coding	9735885	9736297	3.66	3.16	2.88	3.79	2.91	4	3.93	3.14	3.93	4.16	3.63	4.53	3.81	3.08	3.49	3.24	3.99	3.46	3.59	4.19	4.19	3.02	3.51	3.62
TC0100006791.hg.1	vyply.aAug10-unspliced	vyply	Transcript Identified by AceView	chr1	+	Coding	9760023	9760497	5.65	4.74	5.5	4.79	6.28	5.97	4.94	5.32	4.94	4.96	6.51	4.8	6.51	5.23	5.57	5.3	5.32	4.86	6.28	6.08	5.7	4.47	3.9	5.59
TC0100006792.hg.1	ENST00000603781	MZT1P1	mitotic spindle organizing protein 1 pseudogene 1 [Source:HGNC Symbol;Acc:HGNC:50605]	chr1	+	Multiple_Complex	9780822	9781240	4.84	4.57	4.29	4.41	4.73	4.96	4.56	4.34	4.35	5.65	5.8	3.94	5.16	5.21	4.25	4.18	5.37	4.02	5.01	4.4	5.93	4.76	5.13	4.71
TC0100006793.hg.1				chr1	+	NonCoding	9825186	9826302	4.26	4.49	4.64	3.86	4.67	4.04	5.26	4.93	4.84	5.06	5.27	4.31	5.01	5.84	4.59	5.18	4.65	4.87	4.91	5.63	4.63	4.42	4.34	4.37
TC0100006794.hg.1	ENST00000454104.1; OTTHUMT00000092157; uc057cbi.1	RP11-84A14.5	novel transcript	chr1	+	NonCoding	9848283	9850802	6.19	5.83	5.9	5.7	5.85	4.17	5.82	6.01	5.3	6.04	5.57	5.67	5.8	6.11	6.3	5.91	5.8	6.18	5.56	4.73	5.56	7.26	6.35	5.52
TC0100006795.hg.1	teynarbu.aAug10-unspliced	teynarbu	Transcript Identified by AceView	chr1	+	Coding	9883971	9884290	7.37	7.25	7.22	7.88	7.22	6.6	7	7.33	6.76	6.6	7.15	6.58	7.14	7.38	7.63	7.34	7.57	7.6	7.24	7.58	7.62	6.88	7.83	6.88
TC0100006796.hg.1	vonarbu.aAug10-unspliced	vonarbu	Transcript Identified by AceView	chr1	+	Coding	9900498	9900882	4.33	5.32	4.63	5.22	5.31	4.81	4	4.93	4.61	4.85	4.63	5.02	5.12	5.62	4.39	5.46	5.86	4.93	5.21	4.72	4.36	4.06	4.31	4.04
TC0100006797.hg.1				chr1	+	NonCoding	9901460	9902116	5.9	6.12	6.83	5.51	6.01	7.66	6.44	6.86	5.25	8.22	6.27	6	5.76	5.62	5.45	7.04	6.23	5.93	6.42	6.53	5.77	5.14	5.78	5.46
TC0100006798.hg.1	blormabo.aAug10-unspliced	blormabo	Transcript Identified by AceView	chr1	+	Coding	9907788	9908110	4.44	3.57	4.39	5.19	5.22	4.5	7.08	4.3	4.64	5.18	5.5	5.39	4.26	3.89	4.25	4.76	4.48	4.62	3.96	5.83	6.07	4.24	4.06	4.25
TC0100006799.hg.1				chr1	+	NonCoding	9920715	9930476	4.31	4.71	5.44	4.44	4.51	4.48	4.36	4.97	5.01	5.47	4.72	5.16	5.58	4.76	4.77	4.57	4.84	5.32	4.45	4.71	3.99	5.21	4.71	3.76
TC0100006800.hg.1				chr1	+	NonCoding	9926013	9929015	7.36	7.14	7.45	8.37	8.12	6.96	8.4	7.96	7.19	8.38	6.96	6.98	8.22	8.37	7.67	7.94	7.58	6.24	7.89	8.37	8.2	7.82	8.01	7.7
TC0100006801.hg.1	NM_001297778; NM_001297779; NM_022787; ENST00000377205; ENST00000403197; ENST00000462686; ENST00000492735; ENST00000496751; BC014943; OTTHUMT00000005029; OTTHUMT00000005030; OTTHUMT00000005031; OTTHUMT00000005032; OTTHUMT00000092155; uc001aqp.3	NMNAT1	nicotinamide nucleotide adenylyltransferase 1	chr1	+	Multiple_Complex	9942923	9985501	4.71	5.02	4.21	4.75	5.21	5.79	5.24	7.19	6.03	4.82	5.46	4.66	5.39	4.83	5.68	5.35	5.07	5.17	4.72	5.85	5.62	5.26	4.98	5.09
TC0100006802.hg.1	ENST00000365545; uc057cbr.1	RN7SKP269	RNA, 7SK small nuclear pseudogene 269 [Source:HGNC Symbol;Acc:HGNC:45993]	chr1	+	NonCoding	9947318	9947636	6.35	7.16	6.48	5.99	5.36	5.75	5.57	5.69	6.15	4.84	6.8	7.03	6.31	6.51	5.06	6.5	6.51	6.55	6.28	6.34	5.82	5.87	7.15	6
TC0100006803.hg.1				chr1	+	NonCoding	9966706	9966956	6.24	4.14	4.14	5.67	5.25	6.01	4.84	5.07	5.64	4.5	5.48	4.77	3.77	5.62	5.53	3.99	5.52	5.27	4.72	4.24	5.1	5.79	5.37	4.05
TC0100006804.hg.1	NR_049882; ENST00000578045	MIR5697	microRNA 5697	chr1	+	Precursor_microRNA	9967381	9967458	5.2	4.11	4.82	3.96	4.79	5.98	5.22	4.17	4.83	4.84	4.74	4.76	4.63	5.79	4.36	5.94	4.96	5.6	4.77	3.81	3.75	5.02	4.5	6.23
TC0100006805.hg.1	NM_052960; ENST00000294435; ENST00000315901; BC063013; OTTHUMT00000005027; OTTHUMT00000005028	RBP7	retinol binding protein 7, cellular	chr1	+	Multiple_Complex	9997197	10016020	5.62	6.14	11.33	6.82	5.03	4.62	6.94	6.05	6.48	4.35	6.99	7.13	8.62	5.75	5.03	5.45	7.97	9.07	6.61	5.42	4.69	7.45	10.55	8.29
TC0100006806.hg.1	NM_001105562; NM_006048; ENST00000253251; ENST00000343090; ENST00000377153; ENST00000462658; ENST00000465408; ENST00000466379; ENST00000470736; ENST00000475795; ENST00000487244; ENST00000488228; BC093696; OTTHUMT00000005016; OTTHUMT00000005017; OTTHUMT00000005018; OTTHUMT00000005019; OTTHUMT00000005020; OTTHUMT00000005022; OTTHUMT00000005023; OTTHUMT00000005024; OTTHUMT00000005025; OTTHUMT0000000…	UBE4B	ubiquitination factor E4B	chr1	+	Multiple_Complex	10032832	10181239	11.7	6.18	6.62	8.7	6.79	5.99	7.48	9.7	7.08	7.69	9.8	6.23	6.85	7.09	8.14	8.92	7.88	9.41	7.71	8.3	8.65	6.66	6.81	7.69
TC0100006807.hg.1	ENST00000416729	PGAM1P11	phosphoglycerate mutase 1 pseudogene 11 [Source:HGNC Symbol;Acc:HGNC:42464]	chr1	+	Pseudogene	10058671	10059648	4.76	5.28	5.36	6.04	5.37	5.19	5.43	6.53	4.8	4.71	5.24	4.67	5.25	5.53	5.86	5.17	5.19	4.88	5.11	5.76	5.54	5.85	5.18	5.71
TC0100006808.hg.1	veyply.aAug10-unspliced	veyply	Transcript Identified by AceView	chr1	+	Unassigned	10059860	10060738	3.56	3.42	4.02	3.74	4.82	6.08	3.96	3.72	4.27	4.48	4.71	3.32	4.32	3.65	4.62	4.73	4.47	4.21	3.16	4.15	3.71	4.96	3.76	4.17
TC0100006809.hg.1	zeezubo.aAug10-unspliced	zeezubo	Transcript Identified by AceView	chr1	+	Coding	10063078	10063655	4.4	5.49	4.47	5.39	5.06	4.3	5.01	4.96	4.46	4.64	4.77	4.6	5.23	3.39	4.89	4.1	4.49	4.36	4.08	4.16	4.53	4.81	4.44	4.53
TC0100006810.hg.1	floymabo.aAug10	floymabo	Transcript Identified by AceView	chr1	+	Coding	10068198	10070442	7.12	5.54	6.3	6.51	6.07	5.7	6.44	6.15	6.29	6.38	5.27	6.03	6.22	4.96	6.74	6.97	6.32	5.85	6.01	6.35	6.16	6.81	6.1	4.85
TC0100006811.hg.1	uc057ccb.1	RNU6-828P	RNA, U6 small nuclear 828, pseudogene [Source:HGNC Symbol;Acc:HGNC:47791]	chr1	+	Small_RNA	10163268	10163374	3.97	4.78	5.45	4.85	4.69	4.72	4.64	5.06	4.61	4.43	5.15	4.64	6.28	4.01	5.27	5.63	4.73	5.75	4.23	4.83	4.2	4.04	4.99	5.85
TC0100006812.hg.1	NM_015074; NM_183416; ENST00000263934; ENST00000377081; ENST00000377083; ENST00000377086; ENST00000377093; ENST00000465635; ENST00000470616; ENST00000483340; ENST00000495136; ENST00000497835; ENST00000620295; ENST00000622724; BC115395; OTTHUMT00000005102; OTTHUMT00000005103; OTTHUMT00000005104; OTTHUMT00000005105; OTTHUMT00000005106; OTTHUMT00000005107; OTTHUMT00000005108; OTTHUMT00000005109; OTT…	KIF1B	kinesin family member 1B	chr1	+	Multiple_Complex	10210706	10381603	6.1	5.93	5.84	6.02	5.95	5.08	6.41	5.78	5.39	6.44	5.53	4.97	5.59	6.08	5.94	6.56	5.49	5.21	5.93	5.75	5.83	5.54	5.83	5.94
TC0100006813.hg.1	NR_036176; ENST00000577266	MIR1273D	microRNA 1273d	chr1	+	Precursor_microRNA	10227718	10227803	15.88	15.15	15.76	16.2	15.74	16.47	16.27	15.76	16.38	15.99	14.14	16.04	15.71	15.83	15.83	15.66	15.33	15.24	15.7	16.17	16.26	16.06	15.54	14.29
TC0100006814.hg.1	KIF1BandPGD.wbAug10-unspliced	KIF1BandPGD	Transcript Identified by AceView, Entrez Gene ID(s) 23095; 5226	chr1	+	Unassigned	10294484	10295024	6.16	5.71	5.7	5.48	5.71	5.57	7.41	6.28	6.43	5.72	5.74	4.91	6.37	5.19	6.28	6.62	5.76	5.84	5.54	5.67	5.17	6.56	5.43	6.6
TC0100006815.hg.1	NR_104080; NR_104084; NR_125730	RNU6-9; RNU6-7; RNU6-2	RNA, U6 small nuclear 9; RNA, U6 small nuclear 7; RNA, U6 small nuclear 2	chr1	+	Small_RNA	10298966	10299072	6.58	7.25	7.87	4.83	8.22	5.55	8.72	7.42	8.59	5.56	5.24	8.43	9	4.22	4.61	4.7	5.94	5.64	5.13	4.64	5.59	6.65	7.31	6.03
TC0100006816.hg.1				chr1	+	NonCoding	10357164	10357461	5.27	4.84	5.6	3.84	5.6	4.43	3.35	4.04	4.87	6.26	5.21	4.23	5.19	4.38	5.01	4.57	4.4	5.1	4.4	5.35	3.98	4.35	4.98	4.32
TC0100006817.hg.1				chr1	+	NonCoding	10390002	10390296	16.73	15.88	16.61	17.81	16.65	16.55	16.79	16.42	16.87	16.82	16.06	17.1	16.61	16.64	16.63	16.41	16.35	16.13	16.58	16.79	16.79	16.69	17	16.61
TC0100006818.hg.1	NM_001304451; NM_001304452; NM_002631; ENST00000270776; ENST00000460189; ENST00000465632; ENST00000477958; ENST00000483936; ENST00000487775; ENST00000491493; ENST00000493288; ENST00000496718; ENST00000498356; BC000368; OTTHUMT00000005398; OTTHUMT00000005399; OTTHUMT00000005401; OTTHUMT00000005402; OTTHUMT00000005403; OTTHUMT00000005404; OTTHUMT00000005405; OTTHUMT00000005406; OTTHUMT00000083939; …	PGD	phosphogluconate dehydrogenase	chr1	+	Multiple_Complex	10398592	10420511	3.56	3.52	3.84	3.36	3.54	4.18	2.98	3.31	3.46	3.33	3.86	3.15	3.35	3.39	3.42	3.47	3.51	3.53	3.15	3.84	3.65	3.56	3.99	3.44
TC0100006819.hg.1	NM_001243768; NM_001270517; NM_001302; NM_198544; NM_199006; NM_199294; NR_036462; NR_037187; ENST00000309048; ENST00000377049; ENST00000400900; ENST00000462462; ENST00000464507; ENST00000465026; ENST00000470413; ENST00000477755; ENST00000602296; ENST00000602446; ENST00000602486; ENST00000602787; BC029430; BC119724; BC119725; OTTHUMT00000005410; OTTHUMT00000130794; OTTHUMT00000130797; OTTHUMT0000…	APITD1-CORT; CORT; APITD1	APITD1-CORT readthrough; cortistatin; apoptosis-inducing, TAF9-like domain 1	chr1	+	Multiple_Complex	10430102	10452153	6.07	6.88	5.6	6	5.83	6.26	6.4	6.53	5.71	5.65	6.62	5.63	5.85	6.1	5.38	6.13	7.48	6.52	5.98	4.75	5.65	6.99	6.52	7.32
TC0100006820.hg.1				chr1	+	NonCoding	10454563	10456496	10.84	10.81	11.4	10.36	11.47	9.82	12.61	11.52	12.5	10.07	9.6	12.45	11.49	10.35	10.5	9.78	9.81	9.86	9.68	10.33	10.71	11.57	10.61	9.3
TC0100006821.hg.1	ENST00000424487.1; OTTHUMT00000005413; uc057cda.1	RP5-1113E3.3	novel transcript, antisense to DFFA	chr1	+	NonCoding	10456546	10460036	7.21	6.48	6.42	6.82	6.57	6.66	6.53	6.32	5.89	7	5.82	6.04	6.29	6.99	6.39	6.36	6.41	6.26	6.66	6.2	7.12	6.7	6.18	6.8
TC0100006822.hg.1	NM_004565; ENST00000356607; ENST00000472851; ENST00000491661; ENST00000492696; BC006327; OTTHUMT00000005414; OTTHUMT00000005415; OTTHUMT00000005416; OTTHUMT00000005417	PEX14	peroxisomal biogenesis factor 14	chr1	+	Multiple_Complex	10472288	10630761	4.15	4.93	4.14	4.71	5.24	4.09	4.1	4.23	5.02	4.7	4.54	4.72	5.41	3.63	4.72	4.36	4.59	4.13	3.93	4.88	3.85	4.33	4.38	4.33
TC0100006823.hg.1	werply.aAug10-unspliced	werply	Transcript Identified by AceView	chr1	+	Coding	10580149	10581081	6.59	6.06	6.35	6.56	5.98	6.99	5.8	6.06	5.43	5.88	7.2	6.99	6.03	5.52	6.07	5.54	5.79	6	5.96	7.52	6.16	5.72	6.21	6.21
TC0100006824.hg.1	ENST00000461850; uc057cdf.1	RN7SL614P	RNA, 7SL, cytoplasmic 614, pseudogene [Source:HGNC Symbol;Acc:HGNC:46630]	chr1	+	NonCoding	10616836	10617115	5.58	6.6	5.16	5.54	6.05	3.9	5.98	5.77	5.42	5.52	7.86	5.92	5.08	5.5	5.41	5.83	5.74	6.31	5.32	4.38	5.62	5.64	4.95	5.56
TC0100006825.hg.1	gerber.aAug10-unspliced	gerber	Transcript Identified by AceView	chr1	+	Unassigned	10620654	10621206	4.47	4.39	4.99	4.84	4.87	3.94	5.15	4.69	4.87	5.41	4.45	4.98	3.95	5.08	5.04	4.79	5.14	4.72	4.51	4.51	5.22	4.59	3.81	4.74
TC0100006826.hg.1	blarzubo.aAug10-unspliced	blarzubo	Transcript Identified by AceView	chr1	+	Coding	10628610	10629075	6.31	5.47	5.71	5.81	5.23	4.67	5.95	6.05	5.67	5.65	6.05	5.56	5.66	6.12	5.86	6.37	5.7	5	6.24	5.95	5.93	6.46	5.84	6
TC0100006827.hg.1	snornarbu.aAug10-unspliced	snornarbu	Transcript Identified by AceView	chr1	+	Multiple_Complex	10635366	10636645	5.35	4.53	4.29	4.26	4.49	5.82	4.76	4.73	4.17	4.61	5.01	4.34	4.44	4.68	4.4	5.63	4.21	4.3	4.41	4.65	4.77	5.19	4.68	4.33
TC0100006828.hg.1	ENST00000606802.1; OTTHUMT00000470350; uc057cdh.1	RP4-734G22.3	novel transcript, antisense to CASZ1	chr1	+	NonCoding	10639241	10654333	3.79	3.37	3.8	3.59	4.01	3.63	4.16	3.54	3.56	3.82	3.77	3.75	4.44	3.55	3.57	3.64	3.48	3.82	3.82	4.07	4.2	3.57	3.71	3.6
TC0100006829.hg.1	smylawbu.aAug10-unspliced	smylawbu	Transcript Identified by AceView	chr1	+	Coding	10642286	10642822	6.35	6.18	5.66	5.87	5.76	5.69	6.06	5.93	5.79	5.93	6.11	5.95	5.5	6.55	6.01	6.13	6.15	6.53	5.32	6.05	5.71	6.2	6	6.54
TC0100006830.hg.1				chr1	+	NonCoding	10661360	10663133	4.58	5.14	4.39	5.09	4.52	4.44	4.04	3.93	4.64	3.87	4.13	4.56	4.29	4.33	4.78	4.01	5.09	4.22	5.98	4.46	4.44	2.9	3.98	4.07
TC0100006831.hg.1	jyber.aAug10-unspliced	jyber	Transcript Identified by AceView	chr1	+	Unassigned	10674564	10675098	4.21	4.39	4.6	4.65	4.6	4.06	4.8	4.06	4.7	4.22	4.4	3.81	4.48	5.25	4.23	4.97	4.49	4.68	4.19	4.88	4.09	5.09	4.08	4.44
TC0100006832.hg.1	juber.aAug10-unspliced	juber	Transcript Identified by AceView	chr1	+	Coding	10691114	10693502	5.7	5.49	6	6.5	5.23	5.81	5.75	5.98	5.66	6.17	5.26	5.78	6.03	5.62	5.95	6	6.29	5.97	6.57	5.42	6.83	5.55	7.22	5.97
TC0100006833.hg.1				chr1	+	NonCoding	10836961	10855863	4.53	3.51	3.63	5.21	4.3	3.54	4.66	3.65	3.96	3.44	4.11	3.75	4.01	3.63	4.06	3.92	5.14	4.73	4.58	5.99	4.15	3.86	4.44	4.59
TC0100006834.hg.1				chr1	+	NonCoding	10865352	10865554	5.79	5.34	5.28	5.98	5.29	6.11	5.73	6.37	5.01	6.6	5.84	5.41	5.25	5.56	5.58	5.83	5.14	5.95	5.94	5.36	5.59	6.31	5.62	5.41
TC0100006835.hg.1	ENST00000450782	HSPE1P24	heat shock protein family E (Hsp10) member 1 pseudogene 24 [Source:HGNC Symbol;Acc:HGNC:49343]	chr1	+	Multiple_Complex	10895761	10895998	4.76	5.82	6.64	5.61	6.38	5.39	6.82	5.35	5.42	4.75	5.19	5.3	5.4	5.05	5.95	5.61	6.06	5.18	5.56	5.1	5.41	5.72	5.34	5.32
TC0100006836.hg.1				chr1	+	NonCoding	10901633	10905130	4.26	3.71	3.81	4.08	4.83	5.16	4.65	3.84	4.26	3.91	4.91	4.2	4.55	3.86	4.49	4.11	4.15	3.3	4.29	5.09	4.38	4.33	4.24	3.52
TC0100006837.hg.1				chr1	+	NonCoding	10916999	10921302	6.91	5.29	6.04	5.29	6.52	5.93	5.38	6.24	5.36	4.2	6.16	4.78	5.35	4.82	6.39	4.63	5.28	4.29	7.36	5.01	6.5	5.51	4.54	5.84
TC0100006838.hg.1				chr1	+	NonCoding	10944075	10947605	5.57	6.22	6.23	5.81	6.4	5.58	6	5.32	6.28	6.81	5.44	6.81	5.66	6.68	5.53	6.25	5.95	6.51	6.62	6.32	6.39	6.9	6.48	6.37
TC0100006839.hg.1				chr1	+	NonCoding	10983407	10983841	5.08	5.54	4.88	5.51	5.61	5.95	5.04	4.93	5.04	5.86	5.21	5.29	5.44	5.74	5.68	6.21	5.5	4.66	5.5	6.29	6.36	5.19	5.53	6.67
TC0100006840.hg.1	NM_007375; ENST00000240185; ENST00000315091; ENST00000439080; ENST00000472476; ENST00000473118; ENST00000473869; ENST00000476201; ENST00000477447; ENST00000480464; ENST00000496840; ENST00000610369; ENST00000611008; ENST00000611963; ENST00000613177; ENST00000613864; ENST00000614494; ENST00000616545; ENST00000617172; ENST00000617757; ENST00000618606; ENST00000619555; ENST00000620505; ENST0000062063…	TARDBP	TAR DNA binding protein	chr1	+	Multiple_Complex	11012344	11030528	4.99	3.71	8.21	3.69	5.22	4.65	4.33	3.13	4.17	5.38	4.01	6.6	3.85	4.06	3.94	4.15	6.17	4.43	4.7	5.97	8.35	5.28	4.97	4.39
TC0100006841.hg.1	forreybo.aAug10-unspliced	forreybo	Transcript Identified by AceView	chr1	+	Unassigned	11026529	11028008	6.44	3.91	4.5	4.81	4.51	6.08	4.22	5.95	6.46	5.2	4.56	5.03	4.59	3.56	4.26	8.48	6.04	5.14	5.05	5.31	4.27	5.92	4.1	4
TC0100006842.hg.1				chr1	+	NonCoding	11049921	11054284	5.69	5.99	5.27	4.8	6.12	5.29	5.93	6.15	5.83	6.33	5.93	5.62	6.44	5.66	5.48	5.87	5.25	5.75	5.55	5.06	5.04	5.42	5.5	5.6
TC0100006843.hg.1				chr1	+	NonCoding	11060206	11062639	3.43	3.43	3.37	3.69	3.69	4.36	3.48	3.22	3.3	3.82	4.03	3.45	4.41	4.6	3.76	4.13	3.77	4.34	4.69	3.55	4.08	3.72	3.54	3.24
TC0100006844.hg.1	ENST00000452378.1; hiha.aAug10; OTTHUMT00000083946; uc057cfj.1	RP4-635E18.7; hiha	Transcript Identified by AceView; novel transcript	chr1	+	Multiple_Complex	11068471	11073097	3.72	4.08	3.58	3.95	4.16	5.41	3.6	4.1	3.01	4.67	4.43	3.03	4.3	4.14	3.6	4.08	3.84	3.94	4.61	4.13	4.33	5.03	3.84	3.82
TC0100006845.hg.1	ENST00000628949; uc057cfm.1	Metazoa_SRP	Metazoan signal recognition particle RNA [Source:RFAM;Acc:RF00017]	chr1	+	NonCoding	11070091	11070353	6.57	6.5	7	5.05	7.1	5.82	6.52	6.82	6.86	6.89	5.88	6.15	5.9	6.26	6.54	6.67	6.6	5.53	6.19	6.49	4.91	6.59	6.48	6.46
TC0100006846.hg.1	ENST00000435388; ENST00000447600; ENST00000435388.1; ENST00000447600.1; OTTHUMT00000006076; OTTHUMT00000006077; uc057cfs.1; uc057cft.1	LOC105376736; RP4-635E18.6	uncharacterized LOC105376736; putative novel transcript	chr1	+	NonCoding	11099675	11102100	3.22	3.82	4.19	3.98	3.71	3.9	3.72	4.02	3.47	3.6	3.8	3.56	3.49	4.5	3.55	4	4.31	3.54	2.94	5.66	3.72	3.42	3.98	2.92
TC0100006847.hg.1	NR_046600; ENST00000420480; ENST00000445982	MTOR-AS1	MTOR antisense RNA 1	chr1	+	NonCoding	11143898	11149538	5.75	5.95	5.4	5.89	5.79	5.05	6.87	5.76	5.43	6.18	4.99	4.13	5.57	6.01	5.55	5.71	5.45	4.81	5.56	6.87	5.82	6.05	6.16	5.62
TC0100006848.hg.1	uc057cga.1	RNU6-537P	RNA, U6 small nuclear 537, pseudogene [Source:HGNC Symbol;Acc:HGNC:47500]	chr1	+	Small_RNA	11152350	11152452	4.99	5	5.55	6	5.9	6.79	4.22	5.88	6.53	6.2	6.05	4	5.97	5.58	4.86	6.2	5.16	5.56	5.68	7.21	5.16	5.03	5.54	5.98
TC0100006849.hg.1	NM_021146; ENST00000376819; ENST00000476934; BC001881; OTTHUMT00000005564; OTTHUMT00000099300	ANGPTL7	angiopoietin like 7	chr1	+	Multiple_Complex	11189289	11195981	5.93	5.08	5.52	5.65	5.89	5.84	4.53	5.85	5.12	6.34	5.28	4.92	4.56	5.72	5.21	5.01	5.09	4.6	5.22	5.65	4.9	4.94	5.41	5.37
TC0100006850.hg.1	uc057cgc.1	RNU6-291P	RNA, U6 small nuclear 291, pseudogene [Source:HGNC Symbol;Acc:HGNC:47254]	chr1	+	Small_RNA	11226254	11226360	4.72	4.6	4.46	3.86	4.55	5.69	4.77	3.89	5.23	4.48	5.96	5.74	4.35	4.33	4.26	5.24	5.4	4.72	4.19	4.17	4.9	4.84	4.66	3.76
TC0100006851.hg.1	ENST00000448289	RPL39P6	ribosomal protein L39 pseudogene 6 [Source:HGNC Symbol;Acc:HGNC:35803]	chr1	+	Multiple_Complex	11232963	11233112	7.67	8.19	9.05	6.76	4.06	5.09	6.41	6.81	7.94	4.47	6.44	8.7	7.08	5.52	4.95	5.05	8.41	9.46	8.05	4.9	7.16	7.18	8.25	8.56
TC0100006852.hg.1	NM_013319; ENST00000376804; ENST00000376810; ENST00000483738; ENST00000486588; BC004468; OTTHUMT00000005773; OTTHUMT00000005774; OTTHUMT00000005775; OTTHUMT00000005776	UBIAD1	UbiA prenyltransferase domain containing 1	chr1	+	Multiple_Complex	11273198	11296049	5.07	5.63	7.49	4.45	4.8	3.99	5.04	4.9	4.46	4	4.64	5.08	5.3	3.89	4.08	5.2	5.22	4.86	4.77	3.42	3.95	4.08	4.4	5.54
TC0100006853.hg.1				chr1	+	NonCoding	11357980	11364530	4.58	5.38	4.55	4.59	5.03	5.35	4.65	5.22	5.09	6.05	4.93	5.23	4.82	5.57	4.93	4.59	4.27	4.81	5.26	5.9	4.45	4.94	4.53	5.19
TC0100006854.hg.1				chr1	+	NonCoding	11372705	11378687	3.75	4.27	4.37	5.06	4.67	5.08	3.57	4.48	3.69	4.82	4.26	3.89	3.93	4.33	4.44	4.57	4.27	4.42	4.11	6.28	4.02	4.4	4.48	4.09
TC0100006855.hg.1				chr1	+	NonCoding	11426747	11429231	3.64	4.23	2.66	4.1	4.87	4.96	5.03	3.15	6.71	3.01	2.84	2.96	4.11	3.49	4.05	3.56	3.32	2.67	3.52	5.21	4.75	4.17	3.66	4.17
TC0100006856.hg.1				chr1	+	NonCoding	11455878	11458510	5.84	4.96	5.13	5.24	5.07	5.26	5.73	5.35	5.28	5.85	4.85	4.84	5.03	5.31	5.29	5.54	4.72	5.1	6.13	5.73	4.75	5.21	5.01	5.26
TC0100006857.hg.1	NM_020780; ENST00000294484; ENST00000304391; ENST00000423056; OTTHUMT00000005770; OTTHUMT00000005771; OTTHUMT00000005772	PTCHD2	patched domain containing 2	chr1	+	Multiple_Complex	11479166	11537584	4.8	3.97	4.18	4.18	4.51	4.22	4.41	4.56	3.92	4.21	4.43	4.35	4.44	4.65	4.42	4.69	4.77	4.99	3.98	4.25	4.25	3.65	4.24	4.6
TC0100006858.hg.1	gorreybo.bAug10-unspliced	gorreybo	Transcript Identified by AceView	chr1	+	Unassigned	11504028	11504316	4.62	4.52	4.12	4.89	5.69	4.18	4.44	4.54	4.4	5.44	4.03	5.2	4.28	4.65	3.97	3.47	3.94	5.17	5.23	4.34	6.42	5.19	4.69	5.34
TC0100006859.hg.1	gorreybo.aAug10-unspliced	gorreybo	Transcript Identified by AceView	chr1	+	Coding	11505823	11506171	3.63	4.18	5.61	4.82	5.85	5.19	5.64	4.62	3.85	4.3	5.14	4.89	4.51	4.19	7.71	6.34	4.79	3.84	5.18	3.65	3.37	5.24	4.02	5.71
TC0100006860.hg.1	NR_104624; ENST00000453135; ENST00000453135.1; OTTHUMT00000005777; uc031tol.2	LOC101929181; RP1-69M21.2	uncharacterized LOC101929181; novel transcript	chr1	+	NonCoding	11609531	11613355	6.24	6.3	6.12	5.88	6.13	4.79	6.62	5.93	6.36	6.42	6.78	6.48	6.33	5.45	6.34	7.21	6.33	6.59	6.36	6.3	5.67	6.21	6.34	5.89
TC0100006861.hg.1	NM_001014765; NM_001304790; NM_001304791; NM_033182; NM_183412; NM_183413; NR_130909; ENST00000251546; ENST00000251547; ENST00000376760; ENST00000376762; ENST00000376768; ENST00000376770; ENST00000425796; ENST00000471895; ENST00000475435; BC007832; OTTHUMT00000005761; OTTHUMT00000005762; OTTHUMT00000005763; OTTHUMT00000006296; OTTHUMT00000006297; OTTHUMT00000092163; OTTHUMT00000092164; OTTHUMT000…	FBXO44	F-box protein 44	chr1	+	Multiple_Complex	11654375	11663327	5.64	5.53	5.25	5.55	4.97	5.44	4.94	5.02	5.06	5.91	5.9	5.69	5.88	5.26	5.05	5.94	6.11	5.28	5.46	6.53	5.62	5.29	5.6	5.1
TC0100006862.hg.1	NM_018438; ENST00000376753; ENST00000449067; ENST00000474239; BC020880; OTTHUMT00000006332; OTTHUMT00000006333; OTTHUMT00000006334	FBXO6	F-box protein 6	chr1	+	Multiple_Complex	11664093	11674354	3.64	3.85	4.36	3.84	3.98	5.11	3.64	4.31	3.87	5.21	5.14	3.78	3.64	3.88	4.01	4.73	4.44	4.56	7.95	3.78	3.76	5.01	4.23	4.41
TC0100006863.hg.1				chr1	+	NonCoding	11686544	11688420	5.09	4.4	4.12	5.38	4.48	5.18	4.51	4.26	4.63	4.69	5.02	4.94	4.28	4.94	4.29	3.92	4.68	4.19	4.63	3.93	4.4	4.65	4.78	4.77
TC0100006864.hg.1	NM_198545; ENST00000294485; BC111064; OTTHUMT00000006325	DRAXIN	dorsal inhibitory axon guidance protein	chr1	+	Multiple_Complex	11691722	11725857	3.69	3.76	4.34	4.44	3.89	4.72	3.62	4.39	4.09	4.29	3.66	4.36	3.9	3.82	4.79	4.53	4.52	4.17	4.06	4.39	4.32	4.3	4.37	4.73
TC0100006865.hg.1	NM_001040194; NM_001040195; NM_001040196; NM_001040197; NM_020350; ENST00000314340; ENST00000376627; ENST00000376629; ENST00000376637; ENST00000400895; ENST00000452018; ENST00000471765; ENST00000476309; ENST00000476512; ENST00000491346; ENST00000494437; ENST00000510878; ENST00000513739; ENST00000514733; BC017328; OTTHUMT00000006335; OTTHUMT00000006336; OTTHUMT00000006337; OTTHUMT00000006338; OTTH…	AGTRAP	angiotensin II receptor-associated protein	chr1	+	Multiple_Complex	11736084	11754802	5.55	5.74	3.53	4.98	4.38	3.73	4.04	4.55	5.73	3.85	4.04	6.31	3.24	4.1	3.51	3.23	3.29	3.38	3.73	3.62	3.63	4	4.93	3.27
TC0100006866.hg.1	NM_001010881; OTTHUMT00000006326; OTTHUMT00000006327; OTTHUMT00000006328; OTTHUMT00000006329; OTTHUMT00000006330; OTTHUMT00000006331	C1orf167	chromosome 1 open reading frame 167	chr1	+	Multiple_Complex	11761787	11789585	3.68	3.69	3.64	3.9	3.51	4.9	3.85	3.66	3.66	3.93	3.95	3.92	3.78	3.82	3.54	4.15	3.71	4.42	4.06	4.27	4.06	3.75	3.58	3.62
TC0100006867.hg.1	chuply.aAug10-unspliced	chuply	Transcript Identified by AceView	chr1	+	Coding	11800541	11800999	5.34	5.23	4.69	4.68	5.81	4.97	4.86	5.02	4.67	5.4	5.79	4.99	4.4	5.77	5.19	5.13	4.84	5.48	5.56	4.95	4.94	5.23	5.52	5.45
TC0100006869.hg.1	kawnawbu.aAug10-unspliced	kawnawbu	Transcript Identified by AceView	chr1	+	Unassigned	11817449	11818364	3.04	3.72	3.75	5.73	4.86	4.44	4.76	3.73	3.55	3.8	3.99	4.15	3.66	3.38	3.47	4.18	4.46	4.2	4.56	6.12	4.02	3.52	5.41	3.64
TC0100006870.hg.1				chr1	+	NonCoding	11853074	11856399	4.41	4.67	3.94	4.49	6.37	5.15	3.43	4.47	4.18	5.48	4.71	4.21	3.84	5.54	3.87	5.03	5.17	4.73	5.97	6.14	5.11	3.96	5.83	4.88
TC0100006871.hg.1	ENST00000438808	RP5-934G17.6		chr1	+	Pseudogene	11877770	11880406	4.13	3.82	4.34	4.05	3.68	3.6	4.39	3.54	4.3	4.18	4.18	3.93	4.12	4.25	4.3	3.54	3.94	3.81	4.28	4.82	5.76	4.46	4.99	4.45
TC0100006872.hg.1				chr1	+	NonCoding	11891006	11894235	3.99	3.56	4.45	4.07	5.08	5.77	5.24	3.69	5.36	3.64	3.95	4.35	4.59	3.73	3.84	3.75	3.66	4.21	4.48	4.45	3.81	3.97	4.33	4.24
TC0100006873.hg.1	NR_002754; ENST00000362477	RNU5E-1	RNA, U5E small nuclear 1	chr1	+	Small_RNA	11908152	11908272	7	7.35	6.23	6.82	7.65	6.76	6.98	6.66	7.57	9.44	7.31	6.24	6.68	7.28	7.7	7.02	7.05	7.31	7.39	7.85	7.06	7.49	6.76	7.28
TC0100006874.hg.1	NM_000302; ENST00000196061; ENST00000358133; ENST00000429000; ENST00000449038; ENST00000465920; ENST00000470133; ENST00000481933; ENST00000485046; ENST00000491536; BC016657; OTTHUMT00000006865; OTTHUMT00000006866; OTTHUMT00000006867; OTTHUMT00000006868; OTTHUMT00000006869; OTTHUMT00000006870; OTTHUMT00000006871; OTTHUMT00000006873; OTTHUMT00000092167	PLOD1	procollagen-lysine, 2-oxoglutarate 5-dioxygenase 1	chr1	+	Multiple_Complex	11934205	11975542	6.63	6.64	5.68	5.25	6.08	4.57	6.66	5.97	5.99	6.48	5.98	6.54	5.94	6.1	6.47	6.36	5.83	5.99	5.95	5.67	5.75	6.34	6.28	5.97
TC0100006875.hg.1	NM_001127660; NM_014874; ENST00000235329; ENST00000412236; ENST00000444836; ENST00000484391; ENST00000490079; ENST00000497302; BC017061; OTTHUMT00000006859; OTTHUMT00000006861; OTTHUMT00000006862; OTTHUMT00000006863; OTTHUMT00000006864	MFN2	mitofusin 2	chr1	+	Multiple_Complex	11980181	12013515	10.11	7.55	9.74	4.47	3.65	4.22	4.2	7.54	6.4	3.18	9.17	7.36	3.81	6.28	3.69	7.46	6.75	7.96	3.92	4.47	3.7	9.46	7.16	4.14
TC0100006876.hg.1	NM_021933; ENST00000235332; ENST00000460823; ENST00000466860; ENST00000478299; ENST00000478749; ENST00000492256; ENST00000498685; BC008068; OTTHUMT00000006941; OTTHUMT00000006942; OTTHUMT00000006943; OTTHUMT00000006944; OTTHUMT00000006945; OTTHUMT00000006946; OTTHUMT00000006947	MIIP	migration and invasion inhibitory protein	chr1	+	Multiple_Complex	12019242	12032049	4.1	4.33	4.52	4.26	4.71	4.68	4.52	4.5	4.62	4.89	4.5	4.54	5	4.48	4.5	4.44	4.54	4.19	4.06	4.95	4.65	4.35	4.87	4.5
TC0100006877.hg.1	MIIP.lAug10-unspliced	MIIP	Transcript Identified by AceView, Entrez Gene ID(s) 60672	chr1	+	Unassigned	12023790	12024159	3.85	4.13	4.62	5.44	4.91	5.9	5.93	3.3	5.54	4.95	3.97	4.61	4.41	4.35	3.59	4.79	4.7	3.71	4.02	5.29	4.19	4.98	3.62	4.71
TC0100006878.hg.1	NR_106787; ENST00000618194	MIR6729	microRNA 6729	chr1	+	Precursor_microRNA	12029158	12029222	6.74	6.34	6.49	6.49	6.43	6.38	6.26	5.86	6.14	6.19	6.49	6.57	6.43	6.24	6.47	6.29	6.38	6.43	6.49	6.95	6.54	6.44	6.67	6.36
TC0100006879.hg.1				chr1	+	NonCoding	12052467	12056771	8.68	8.08	8.29	7.89	7.96	10.22	7.72	8.03	8.23	8.1	7.77	8.33	8.27	7.1	8.04	7.67	8.07	8.27	7.61	8.43	7.14	8.06	7.32	7.74
TC0100006880.hg.1	NM_001243; NM_001281430; ENST00000263932; ENST00000413146; ENST00000417814; ENST00000479933; ENST00000514649; BC136400; uc001atq.3	TNFRSF8	tumor necrosis factor receptor superfamily, member 8	chr1	+	Multiple_Complex	12063377	12144207	4.23	4.72	3.83	3.99	4.23	3.2	4.29	4.69	4.38	4.72	5.01	4.44	4.38	4.56	4.64	6.14	5.8	4.98	4.39	4.25	4.19	4.54	3.74	3.85
TC0100006881.hg.1	NM_001066; NR_039775; NR_107000; ENST00000376259; ENST00000489921; ENST00000492361; ENST00000536782; ENST00000584158; ENST00000622420; BC052977; OTTHUMT00000005133; OTTHUMT00000005134; OTTHUMT00000005135	TNFRSF1B; MIR4632; MIR7846	tumor necrosis factor receptor superfamily, member 1B; microRNA 4632; microRNA 7846	chr1	+	Multiple_Complex	12166943	12209228	4.79	4.24	4.27	4.39	4.44	4.48	4.94	4.94	6.2	5.38	6.52	4.61	4.91	4.61	4.59	5.06	4.35	4.45	4.45	4.63	4.47	4.7	4.61	7.41
TC0100006882.hg.1				chr1	+	NonCoding	12173962	12180279	5.25	4.02	4.13	5.13	4.05	4.69	4.42	4.31	3.96	4.65	5.01	5.24	3.93	4.37	3.74	4.2	4.45	4.76	4.47	5.19	5.13	4.3	4.49	5.17
TC0100006883.hg.1				chr1	+	NonCoding	12204789	12205011	4.58	4.37	4.29	4.97	4.32	5.14	4.04	4.11	4.11	4.71	3.83	4.68	4.44	4.25	4.07	3.95	3.92	4.21	4.44	3.64	3.41	4.03	4.93	3.16
TC0100006884.hg.1	NM_015378; NM_018156; ENST00000011700; ENST00000460333; ENST00000466732; ENST00000469054; ENST00000473099; ENST00000476045; ENST00000476169; ENST00000481484; ENST00000487188; ENST00000489961; ENST00000543710; ENST00000543766; ENST00000613099; ENST00000620676; OTTHUMT00000036897; OTTHUMT00000036898; OTTHUMT00000036899; OTTHUMT00000036900; OTTHUMT00000036901; OTTHUMT00000036902; OTTHUMT00000036903;…	VPS13D	vacuolar protein sorting 13 homolog D (S. cerevisiae)	chr1	+	Multiple_Complex	12230039	12512047	4.75	3.26	4.07	4.08	3.57	5.37	4.67	3.54	4.12	3.85	3.8	3.91	3.04	3.88	4.34	3.68	3.48	5.95	3.62	4.56	3.78	4.54	4.08	4.07
TC0100006885.hg.1	pynawbu.aAug10-unspliced	pynawbu	Transcript Identified by AceView	chr1	+	Coding	12248450	12252871	4.81	4.51	5.38	4.27	5.95	5.85	4.92	5.32	6.35	3.7	4.18	6.46	6.27	4.23	4.59	4.88	5.3	3.83	4.14	5.68	3.98	4.26	5.33	4.26
TC0100006886.hg.1				chr1	+	NonCoding	12265789	12265854	8.12	10.84	9.27	5.25	12.83	7.58	13.3	9.7	13.65	6.16	8.2	10.19	12.81	3.54	7.14	6.46	8.08	7.08	5.64	5.99	7.01	8.09	5	5.89
TC0100006887.hg.1	klorzubo.aAug10-unspliced	klorzubo	Transcript Identified by AceView	chr1	+	Unassigned	12422294	12423280	5.04	4.12	5.11	5.48	6.78	4.95	5.93	5.21	5.53	4.61	5.76	3.82	5.75	5.3	5.6	5.44	5.36	4.88	4.28	4.07	5.36	5.96	4.26	4.97
TC0100006888.hg.1				chr1	+	NonCoding	12450297	12450993	4.29	4.34	5.67	4.61	3.9	4.38	5.15	4.06	5.04	4.99	4.6	4.18	4.48	4.65	4.2	3.96	4.05	4.01	4.56	4.97	4.45	4.19	4.31	4.09
TC0100006889.hg.1	uc057cjv.1	AC243836.1		chr1	+	Precursor_microRNA	12481829	12481928	7.15	7.18	6.96	7.01	7.34	6.15	7.09	7.6	6.87	7.26	6.66	7.05	7.43	7.12	7.61	7.61	6.77	7.33	7.68	6.48	7.36	7.04	7.73	7.05
TC0100006890.hg.1	werleebu.aAug10-unspliced	werleebu	Transcript Identified by AceView	chr1	+	Coding	12487500	12488691	4.97	4.93	5.3	6.38	5.61	4.26	5.64	5.69	5.47	5.27	5.55	5.69	5.1	5.05	5.51	5.31	5.18	5.22	3.9	4.74	4.66	4.61	5.9	5.5
TC0100006891.hg.1	NR_003022; NR_003025; ENST00000459326; uc001atz.1	SNORA59B; SNORA59A	small nucleolar RNA, H/ACA box 59B; small nucleolar RNA, H/ACA box 59A	chr1	+	Small_RNA	12507246	12507397	4.52	4.06	3.9	3.78	4.26	4.71	4.61	5.4	3.52	4.1	4.29	4.95	4.88	3.84	4.18	4.72	3.78	4.29	4.33	3.7	4.45	4.2	4.15	4.01
TC0100006892.hg.1				chr1	+	NonCoding	12519460	12534871	5.83	5.39	6.69	6.06	7.15	7.54	6.23	6.39	6.67	6.53	6.66	5.35	5.96	6.61	7.87	6.97	6.05	5.83	5.69	5.54	7.85	7.21	7.54	6.39
TC0100006893.hg.1	ENST00000416696.1; OTTHUMT00000036896; uc057cjx.1	RP5-888M10.2	putative novel transcript	chr1	+	NonCoding	12527444	12529463	4.24	3.66	4.5	4.25	4.56	4.11	3.99	4.69	3.96	4.14	4.45	4.37	4.91	4.02	3.96	3.91	4.42	3.89	4.42	5.17	4.86	4.63	4.17	4.21
TC0100006894.hg.1				chr1	+	NonCoding	12548519	12553429	5.91	6.12	6.28	6.27	5.77	6.96	6.11	6.07	5.66	5.94	5.88	5.29	6.52	6.67	5.53	6.57	5.67	5.92	5.8	5.93	7.45	6.62	7.3	6.63
TC0100006895.hg.1	tornawbu.aAug10	tornawbu	Transcript Identified by AceView	chr1	+	Unassigned	12580826	12582007	6.56	6.45	6.49	5.98	6.89	6.24	6.28	6.04	6.34	6.04	6.03	6.59	6.27	6.39	5.77	6.42	6.37	6.1	6.6	6.12	5.92	5.76	6.3	5.1
TC0100006896.hg.1	bermybo.aAug10	bermybo	Transcript Identified by AceView	chr1	+	NonCoding	12607383	12617431	4.77	4.95	4.37	4.43	4.15	4.42	5.29	4.62	4.23	4.33	4.52	4.52	4.21	4.25	5.42	4.66	4.22	4.33	5.01	5.08	4.09	4.76	4.5	3.92
TC0100006897.hg.1				chr1	+	NonCoding	12617860	12619946	4.48	4.54	5.23	4.14	4.34	4.5	4.42	5.2	4.24	4.21	4.04	4.01	3.82	4.16	4.37	4.41	4.04	4.24	4.53	3.99	4.98	4.57	3.97	4.9
TC0100006898.hg.1				chr1	+	NonCoding	12620335	12623866	4.43	4.35	3.88	4.88	5.41	4.79	4.79	4.13	4.02	4.82	4.6	5.18	4.47	4.86	4.45	4.38	4.66	4.5	4.63	4.77	5.61	5.38	4.87	4.51
TC0100006899.hg.1				chr1	+	NonCoding	12628665	12631395	5.19	5.36	5.81	5.97	5.22	5.59	5.41	5.55	4.7	5.87	5.96	5.17	4.91	4.68	5.28	5.49	5.39	5.48	5.79	6.2	5.42	5.11	5.54	5.06
TC0100006900.hg.1	NM_001013630; ENST00000376221; OTTHUMT00000005328; uc001auf.3	AADACL4	arylacetamide deacetylase-like 4	chr1	+	Coding	12644547	12667086	4.55	4.15	3.49	4.22	4.35	4.35	4.77	4.34	3.73	4.86	4.71	3.94	3.81	4.7	4.05	3.91	4.2	4.63	3.8	4.28	3.99	3.95	3.87	4.08
TC0100006901.hg.1				chr1	+	NonCoding	12683086	12692557	6.82	5.79	5.77	5.7	6.57	5.97	6.16	5.47	5.75	6.31	6.22	6.22	6.08	6.59	7.46	6.42	5.8	6.53	6.96	5.03	8.07	6.13	5.77	6.15
TC0100006902.hg.1	ENST00000436879	RP11-474O21.2		chr1	+	Multiple_Complex	12692909	12693020	5.59	5.04	5.15	5.87	4.91	4.66	6.15	6.04	6.64	4.69	4.26	5.89	6.1	5.23	3.88	5.46	6.3	5.74	5.3	5.4	5.26	5.57	5.68	5.21
TC0100006903.hg.1	NM_001103170; NR_111984; ENST00000359318; ENST00000620146; OTTHUMT00000005323; OTTHUMT00000005324	AADACL3	arylacetamide deacetylase-like 3	chr1	+	Multiple_Complex	12716115	12728759	4.57	4.05	4.06	3.67	5.31	3.95	4.87	5.51	4.33	5.2	3.54	4.39	4.23	4.7	4.82	5.01	4.18	4.53	5.19	3.86	4.1	5.69	4.84	4.04
TC0100006904.hg.1				chr1	+	NonCoding	12739736	12739839	5.56	5.12	5.74	7.06	6.26	7.05	7.72	7.78	6.13	7.51	4.67	5.65	7.08	5.82	6.22	7.82	5.77	5.94	6.22	6.5	7.02	6.15	6.56	7.72
TC0100006905.hg.1	NM_152290; ENST00000376210; ENST00000474179; ENST00000614859; BC029894; OTTHUMT00000005325; OTTHUMT00000005326; OTTHUMT00000005327	C1orf158	chromosome 1 open reading frame 158	chr1	+	Multiple_Complex	12746186	12763699	3.8	3.3	3.71	4.01	4.28	3.77	3.85	3.62	3.3	3.57	4.51	3.44	3.67	3.5	3.12	3.48	3.4	4.3	3.41	4.19	3.77	3.89	4.06	3.52
TC0100006906.hg.1	C1orf158.eAug10-unspliced	C1orf158	Transcript Identified by AceView, Entrez Gene ID(s) 93190	chr1	+	Unassigned	12756790	12757297	5.36	3.92	5.37	3.75	6.88	3.64	3.99	4.12	4.19	3.66	3.71	4.34	2.92	5.3	3.94	4.99	6.3	4.2	3.94	4.56	4.08	3.88	3.57	3.81
TC0100006907.hg.1	NM_001080830; ENST00000357726; OTTHUMT00000005457	PRAMEF12	PRAME family member 12	chr1	+	Coding	12774841	12777906	5.84	5.33	5.95	5.24	5.02	5.58	5.01	5.44	5.76	5.59	5.3	4.76	5.28	5.27	4.93	5.44	5.74	5.29	5.18	6.03	5.64	5.6	5.63	5.9
TC0100006908.hg.1	NM_001294139; NM_023013; BC144199; OTTHUMT00000005458; OTTHUMT00000005459	PRAMEF1	PRAME family member 1	chr1	+	Multiple_Complex	12791397	12796628	4.28	4.14	3.91	3.37	3.66	3.27	4.4	3.99	4.01	4.07	3.69	3.7	3.55	4.12	3.82	4.25	3.87	3.51	4.41	3.44	3.77	4.98	3.89	4.03
TC0100006909.hg.1				chr1	+	NonCoding	12808104	12813144	4.21	4.84	5.08	4.72	5.18	3.95	4.82	4.69	4.39	5.7	4.12	4.84	4.33	4.81	4.89	4.62	4.37	4.17	4.86	4.54	4.38	4.31	4.85	4.57
TC0100006910.hg.1	NM_023014; ENST00000240189; BC075008; BC075009; OTTHUMT00000005517; uc001aum.1	PRAMEF2	PRAME family member 2	chr1	+	Coding	12857086	12861909	5.3	5.8	6.11	5.09	5.58	5.45	5.58	6.27	4.8	4.93	6.58	6.17	5.4	5.34	6.07	5.91	6.27	5.78	6.17	5.69	5.41	5.47	5.5	5.58
TC0100006911.hg.1				chr1	+	NonCoding	12889598	12899603	7	5.95	4.86	6.55	7.72	4.6	5.13	6.13	6.23	7.98	5.55	7.09	9.05	5.25	6.85	5.09	5.15	5.36	6.17	5.27	7.24	5.22	5.05	4.68
TC0100006912.hg.1	NM_001012277; ENST00000330881; ENST00000616979; BC140755; BC144565; OTTHUMT00000005513	PRAMEF7; PRAMEF8	PRAME family member 7; PRAME family member 8	chr1	+	Coding	12916610	12920482	4.2	4.82	4.25	4.13	4.17	5.28	3.37	4.93	3.82	5.19	5.88	4.96	3.92	4.08	4.13	4.33	3.6	5.42	5.04	4.18	3.85	3.84	3.61	4.46
TC0100006913.hg.1	uc057ckk.1	RNU6-1072P	RNA, U6 small nuclear 1072, pseudogene [Source:HGNC Symbol;Acc:HGNC:48035]	chr1	+	Small_RNA	12922554	12922660	4.28	5.32	5.86	4.79	5.2	4.45	6.37	5.79	5.29	5.37	5.85	4.5	4.89	4.63	6.23	5.79	4.26	5.38	4.59	4.34	5.35	4.47	6.37	5.09
TC0100006914.hg.1	ENST00000418187	PRAMEF29P	PRAME family member 29, pseudogene [Source:HGNC Symbol;Acc:HGNC:51891]	chr1	+	Pseudogene	12926162	12928253	4.6	4.06	3.9	4.27	4.34	4.35	4.3	4.35	4.79	4.29	4.19	3.8	4.2	4.63	4.23	4	3.59	5.12	3.69	4.46	5.14	5.35	4.11	4.5
TC0100006915.hg.1	ENST00000610289	PRAMEF28	PRAME family member 28 [Source:HGNC Symbol;Acc:HGNC:51890]	chr1	+	Pseudogene	13029339	13032130	5.46	6.03	5.97	5.92	6.62	5.41	5.17	5.77	6.61	6.56	5.93	6.07	5.99	4.5	6.05	7.03	6.22	6.07	6.31	6.45	5.26	6.07	4.92	5.69
TC0100006917.hg.1	ENST00000437631.1	RP13-221M14.2		chr1	+	NonCoding	13079329	13079808	4.91	3.88	4.33	4.28	3.75	3.9	5.33	3.52	4.64	5.01	4.85	4.82	4.3	4.24	4.31	4.59	5.02	4.03	5.14	4.42	3.67	5	3.83	4.02
TC0100006918.hg.1	NR_111947	PRAMEF34P	PRAME family member 34, pseudogene	chr1	+	Multiple_Complex	13127069	13132274	3.82	3.47	4.05	4.53	4.05	4.24	3.59	3.67	3.99	4.37	4.33	3.37	4.32	4.11	3.65	3.88	3.83	3.37	4.51	4.04	3.47	3.68	3.58	4.78
TC0100006919.hg.1				chr1	+	NonCoding	13141027	13145138	5.69	5.33	6.22	6.16	5.75	5.85	5.92	5.21	5.19	4.78	5	5.65	5.06	6.08	6.21	5.03	6.48	5.67	6.15	5.76	5.75	5.38	4.81	5.07
TC0100006920.hg.1	ENST00000415919	PRAMEF9	PRAME family member 9	chr1	+	Coding	13172455	13179464	5.1	4.7	5	6.67	5.65	5.03	5.17	4.7	4.41	5.3	6.05	5.39	4.99	5.08	5.17	5.5	4.73	5.28	5.71	4.11	5.51	5.28	5.21	5.64
TC0100006921.hg.1	ENST00000504262	PRAMEF31P	PRAME family member 31, pseudogene [Source:HGNC Symbol;Acc:HGNC:51893]	chr1	+	Pseudogene	13245863	13248652	3.98	3.75	4.16	4.06	4	3.58	3.28	3.69	3.67	3.91	3.83	3.46	3.26	4.75	4.79	3.75	4.73	4.23	3.69	4.75	3.46	3.88	3.78	3.72
TC0100006922.hg.1	ENST00000622421; OTTHUMT00000468934; uc001auu.1	PRAMEF5	PRAME family member 5	chr1	+	Coding	13254198	13263435	5.52	5.71	5.62	5.16	6.08	6.06	5.66	5.83	5.74	5.43	5.64	5.11	6.08	5.71	6.46	5.34	5.31	5.31	5.97	4.91	5.22	5.25	5.37	5.79
TC0100006924.hg.1	ENST00000432559.2; OTTHUMT00000022044; uc057cla.1	RP11-219C24.10	putative novel transcript	chr1	+	NonCoding	13324039	13324518	3.93	3.96	4.31	4.15	3.65	3.86	5.48	3.22	5.33	4.37	4.92	4.68	5.26	4.68	4.54	5.15	4.58	3.98	4.75	4.97	3.8	5.9	3.47	3.54
TC0100006925.hg.1	NM_001045480; NM_001099851; BC144662; BC146858; OTTHUMT00000021780	PRAMEF16; PRAMEF17	PRAME family member 16; PRAME family member 17	chr1	+	Coding	13389628	13392631	3.94	3.85	4.22	4.59	3.78	3.85	4.6	3.81	3.72	4.61	4.51	3.92	5.14	4.39	3.77	3.88	4.1	4.3	4.76	3.17	3.84	3.91	3.75	4.55
TC0100006926.hg.1	NM_001099852; ENST00000316412; ENST00000602960; OTTHUMT00000021782; uc009vnv.1	PRAMEF20	PRAME family member 20	chr1	+	Coding	13410450	13421328	3.45	4.06	3.73	3.83	4.2	4.13	4.13	3.67	3.67	4.6	3.46	3.73	3.61	4.32	4.04	4.28	4.16	3.69	4.04	4.65	4.37	4.85	3.63	4.55
TC0100006927.hg.1				chr1	+	NonCoding	13417400	13417880	9.12	8.01	8.36	9	9.32	9.05	8.56	7.63	8.18	8.18	8.34	8.74	7.84	7.9	8.15	7.87	7.46	8.11	7.92	8.48	8.14	8.3	8.14	7.51
TC0100006928.hg.1				chr1	+	NonCoding	13487370	13493149	3.78	3.82	3.81	3.86	4.23	4.06	3.8	3.3	3.93	3.61	4.14	4.02	3.57	3.47	3.85	3.58	3.53	3.82	3.55	3.94	4.05	3.73	4.11	3.97
TC0100006929.hg.1	ENST00000563570.1; OTTHUMT00000021795; uc057cle.1	RP4-597A16.2	novel transcript	chr1	+	NonCoding	13513220	13516270	3.84	3.75	3.69	3.61	4.14	3.56	3.72	4.11	4.04	3.99	3.92	3.79	3.65	4.05	3.91	3.78	4.01	5	4.08	4.01	3.83	4.73	4.01	4.48
TC0100006930.hg.1	ENST00000401091	BRWD1P1	bromodomain and WD repeat domain containing 1 pseudogene 1 [Source:HGNC Symbol;Acc:HGNC:51528]	chr1	+	Pseudogene	13555001	13555694	4.08	3.97	4.6	4.15	5.71	4.74	4.68	3.84	4.3	5.28	3.63	4.68	4.14	4.62	3.87	5.62	3.9	3.85	3.81	4.84	4.8	4.96	3.73	3.52
TC0100006931.hg.1	NM_001006624; NM_001006625; NM_006474; NM_198389; ENST00000294489; ENST00000376057; ENST00000376061; ENST00000475043; ENST00000487038; ENST00000488631; ENST00000506205; ENST00000509009; ENST00000510906; ENST00000513143; ENST00000617617; ENST00000621990; BC014668; BC022812; OTTHUMT00000021783; OTTHUMT00000021784; OTTHUMT00000021785; OTTHUMT00000021786; OTTHUMT00000021787; OTTHUMT00000367733; OTTHU…	PDPN	podoplanin	chr1	+	Multiple_Complex	13583465	13617957	4.55	4	4.35	4.71	4.1	4.43	4.33	3.87	4.97	4.95	4.72	3.98	4.12	3.27	3.19	4.54	3.62	3.83	5.79	5.3	4.58	3.96	4.2	4.05
TC0100006932.hg.1	symeybu.aAug10-unspliced	symeybu	Transcript Identified by AceView	chr1	+	Coding	13590884	13591640	6.07	5.64	6.5	6.59	6.13	6.6	7.06	5.88	5.87	6.38	5.73	6.54	6.01	6.19	6.3	5.25	4.7	6.05	6.14	6.67	6.38	6.66	5.67	6.69
TC0100006933.hg.1				chr1	+	NonCoding	13639026	13643513	5.36	4.51	5.84	5.19	5.03	5.71	7.6	5.75	4.59	5.94	5.81	5.13	5.76	5.22	5.22	5.22	5.19	5.34	6.04	5.34	5.67	5.39	6.48	5.04
TC0100006934.hg.1	klaleebo.aAug10-unspliced	klaleebo	Transcript Identified by AceView	chr1	+	Coding	13650925	13651638	6.79	6.67	6.91	7.71	8.27	7.05	5.56	7.3	8.44	5.94	6.91	7.51	5.78	6.77	6.69	6.68	6.36	6.05	6.66	6.62	6.7	5.72	6.46	6.84
TC0100006935.hg.1				chr1	+	NonCoding	13671470	13674908	4.37	4.84	3.4	3.86	4.67	5.24	4.6	4.35	3.79	5.45	3.54	3.8	3.37	4.78	4.12	4.03	4.1	4.43	4.18	3.18	4.91	4.86	4.19	4.28
TC0100006936.hg.1				chr1	+	NonCoding	13696914	13698781	5.43	3.86	4.08	6.16	4.36	4.03	3.71	3.41	4.06	3.72	4.13	4.01	4.79	4.11	4.62	3.95	4.69	3.87	5.09	5.62	4.13	4.73	3.89	3.62
TC0100006937.hg.1	NM_001007257; NM_001135610; NM_012231; NM_015866; ENST00000235372; ENST00000311066; ENST00000343137; ENST00000376048; ENST00000407521; ENST00000413440; ENST00000484063; ENST00000487453; ENST00000491134; ENST00000491815; ENST00000502724; ENST00000502727; ENST00000503842; ENST00000505823; OTTHUMT00000021792; OTTHUMT00000021939; OTTHUMT00000021940; OTTHUMT00000021941; OTTHUMT00000021944; OTTHUMT0000…	PRDM2	PR domain containing 2, with ZNF domain	chr1	+	Multiple_Complex	13700198	13825079	7.87	8.22	7.62	6.79	6.77	5.5	6.74	7.01	8.36	8.18	7.77	7.05	6.67	7.58	7.16	7.62	7.96	8.54	6.9	6.6	5.33	5.66	7.56	7.89
TC0100006938.hg.1	kleeleebo.aAug10-unspliced	kleeleebo	Transcript Identified by AceView	chr1	+	Unassigned	13752301	13753945	6.15	4.1	4.38	4.41	5.19	6.4	4.14	4.14	3.28	3.85	3.91	4.71	5.26	4.25	3.84	5.12	4.13	3.76	5.11	4.32	4.99	5.13	5.39	3.64
TC0100006939.hg.1	blarawbo.aAug10-unspliced	blarawbo	Transcript Identified by AceView	chr1	+	Unassigned	13758745	13760869	4.1	4.47	4.14	4.84	6.94	5.16	6.89	4.8	4.02	6.79	5.41	6.51	4.89	5	6.51	5.21	6	5	5.17	5.63	4.8	5.21	5.37	5.71
TC0100006940.hg.1	zoymeybu.aAug10-unspliced	zoymeybu	Transcript Identified by AceView	chr1	+	Coding	13805863	13806185	4.28	4.31	4.34	3.69	4.38	3.59	4.35	4.04	4.04	6.17	4.03	4.1	4.54	3.49	4.67	4.6	4.84	3.79	4.9	4.3	3.8	4.88	5.52	4.52
TC0100006941.hg.1				chr1	+	NonCoding	13828311	13843113	7.07	7.1	7.41	7.39	7.15	6.1	7.66	6.76	7.54	7.32	6.9	7.03	7.88	7.19	7.25	7.39	6.42	6.88	6.83	5.38	6	7.2	6.48	5.35
TC0100006942.hg.1				chr1	+	NonCoding	13888841	14532565	5.94	6.2	5.24	4.91	5.75	5.16	5.37	6.43	6.26	5.65	5.44	6.22	5.68	5.4	5.49	5.33	5.99	5.58	6.09	6.33	5.02	6.48	5.25	5.54
TC0100006943.hg.1	glubaw.aAug10-unspliced	glubaw	Transcript Identified by AceView	chr1	+	Coding	13967702	13968099	5.47	4.79	5.94	5.62	4.58	5.81	5.25	5.03	4.86	4.93	4.93	4.66	5.34	4.82	5.51	4.9	5.15	4.65	5.93	4.97	5.02	4.28	5.05	5.86
TC0100006944.hg.1	torima.aAug10-unspliced	torima	Transcript Identified by AceView	chr1	+	Coding	14114909	14115440	5.96	5.91	6.09	5.73	6.08	5.98	5.89	6.04	5.74	5.61	6.65	5.79	5.55	5.31	5.77	5.69	5.28	5.61	5.89	5.55	5.46	5.64	5.26	5.73
TC0100006945.hg.1				chr1	+	NonCoding	14195193	14198320	3.61	4.18	3.62	5.1	3.89	4.59	4.17	3.88	4.54	3.95	4.24	4.48	4.16	4.1	4.51	4.55	3.94	5.21	4.4	5.1	5.52	4.86	4.42	4.31
TC0100006946.hg.1				chr1	+	NonCoding	14205478	14206373	4.9	4.18	3.93	5.44	5.04	4.9	4.96	4.43	4.26	4.91	4.52	4.84	4.01	4.32	4.38	4.03	4.41	4.16	5	5.57	5.15	5.08	4.09	4.2
TC0100006947.hg.1	florawbo.aAug10-unspliced	florawbo	Transcript Identified by AceView	chr1	+	Coding	14319097	14328748	4.7	4.32	5.74	4.29	3.91	3.8	4.15	3.65	3.57	2.53	4.52	5	3.58	3.54	3.72	3.62	4.15	4.29	3.89	5.66	4.38	6.2	4.04	4.92
TC0100006948.hg.1				chr1	+	NonCoding	14333425	14339151	6	5.99	4.29	6.22	5.05	6.27	5.47	6.21	5.64	5.36	4.51	5.61	5.79	5.3	5.81	6.05	5.68	5.86	6.25	5.62	4.94	6.08	6.23	6.1
TC0100006949.hg.1				chr1	+	NonCoding	14380006	14381388	6.14	5.92	5.08	7.56	7.02	8.02	5.85	5.28	5.58	5.98	7.21	6.27	6.31	6.38	6.4	5.93	6.38	5.8	6.23	6.14	7.19	6.44	7.33	5.98
TC0100006950.hg.1	skaley.aAug10-unspliced	skaley	Transcript Identified by AceView	chr1	+	Coding	14391084	14393860	5.92	5.47	5.59	5.01	4.87	3.94	4.6	6.11	4.72	5.4	4.29	5.98	4.64	5.29	5.8	5.73	6.48	4.74	5.49	5.02	4.04	5.97	5.05	4.87
TC0100006951.hg.1	spawoybo.aAug10-unspliced	spawoybo	Transcript Identified by AceView	chr1	+	Coding	14415897	14416510	6.05	4.99	4.49	3.94	4.61	4.56	6.08	5.21	5.85	5.4	4.88	5.41	4.82	4.81	5.35	6.23	4.25	4.61	7.44	5.13	3.89	5.43	6.02	4.17
TC0100006952.hg.1				chr1	+	NonCoding	14525278	14529138	4.28	3.67	3.53	3.69	5	3.64	3.68	3.38	3.86	4.3	3.03	3.2	3.7	3.29	3.73	2.97	3.5	4.09	4	3.17	3.62	5.58	3.63	3.87
TC0100006953.hg.1				chr1	+	NonCoding	14534680	14556874	4.53	5.07	4.53	8.27	4.98	6.65	4.93	4.85	4.57	4.33	6.09	5.41	4.18	5.1	5.44	4.8	5.43	5.36	6.4	6.24	4.92	5.01	5.94	5.46
TC0100006954.hg.1	NM_001017999; NM_001018000; NM_001018001; NM_015209; NM_201628; ENST00000361144; ENST00000376028; ENST00000376030; ENST00000400797; ENST00000400798; ENST00000491547; ENST00000503743; BC035501; OTTHUMT00000005690; OTTHUMT00000005691; OTTHUMT00000005692; OTTHUMT00000005694; OTTHUMT00000367920; OTTHUMT00000367921; uc001avp.2	KAZN	kazrin, periplakin interacting protein	chr1	+	Multiple_Complex	14598704	15118048	4.2	4.93	4.56	4.81	5.27	5.27	4.43	4.79	3.87	4.98	4.51	4.38	4.49	4.66	5.22	4.49	4.9	4.99	4.5	5.71	4.88	4.56	4.54	4.17
TC0100006955.hg.1	skeemeybu.aAug10-unspliced	skeemeybu	Transcript Identified by AceView	chr1	+	Coding	14664911	14665933	5.26	5.77	6.78	6.07	7.33	5.59	6.6	7.78	5.75	7.53	6.28	6.13	8.43	6.04	7.6	6.67	5.61	6.59	6.49	6.72	7.1	6.36	6.62	6.84
TC0100006956.hg.1	sneyleebo.aAug10-unspliced	sneyleebo	Transcript Identified by AceView	chr1	+	Coding	14666537	14667138	5.4	4.94	4.99	5.1	4.92	4.83	5.22	4.56	5.59	5.43	3.88	5.18	5.88	5.62	5.52	4.72	5.56	5.21	5.61	5.6	5.89	4.57	5.22	5.13
TC0100006957.hg.1	skermeybu.bAug10-unspliced	skermeybu	Transcript Identified by AceView	chr1	+	Unassigned	14667309	14667806	3.07	3.95	3.7	4.8	4.24	3.64	4.18	4.25	4.31	3.95	3.6	3.65	3.14	3.5	3.48	3.72	3.26	3.22	3.48	5.62	3.46	4	3.61	3.85
TC0100006958.hg.1	skermeybu.aAug10-unspliced	skermeybu	Transcript Identified by AceView	chr1	+	Unassigned	14669195	14669758	5.73	5.52	7.23	5.19	5.47	4.15	5.82	6.13	6.8	5.97	6.49	5.95	6.31	6.55	6.33	6.69	6.72	5.97	7.17	7.04	7.71	6.75	5.67	5.76
TC0100006959.hg.1	smameybu.aAug10-unspliced	smameybu	Transcript Identified by AceView	chr1	+	Coding	14711639	14713793	4	3.45	4.57	4.82	3.6	3.8	3.42	3.75	4.16	3.43	4.04	4.22	3.53	4.11	4.77	4.12	3.99	4.7	3.6	3.77	4.5	3.75	4.07	4.31
TC0100006960.hg.1	smomeybu.aAug10-unspliced	smomeybu	Transcript Identified by AceView	chr1	+	Unassigned	14722187	14723008	3.68	4.52	4.68	5.52	4.71	5.44	4.44	6.3	4.94	5.25	3.58	5.6	5.3	5.86	3.49	4.63	5.16	4.47	4.38	6.67	5.43	4.58	4.48	4.25
TC0100006961.hg.1	niya.aAug10-unspliced	niya	Transcript Identified by AceView	chr1	+	Unassigned	14729445	14731175	3.42	3.61	3.56	5.56	3.45	3.75	3.62	3.17	3.19	4.17	3.17	3.9	4.27	3.52	3.55	3.1	2.71	4.35	4.68	5.55	3.27	3.21	3.52	2.92
TC0100006962.hg.1				chr1	+	NonCoding	14746327	14746426	6.18	6.18	7.67	5.28	6.55	6.45	6.32	7.11	5.62	6.87	6.78	5.81	6.76	5.56	6.49	7.74	5.97	6.12	6.54	5.09	6.23	6.25	6.9	6.12
TC0100006963.hg.1				chr1	+	NonCoding	14766106	14768223	4.85	4.43	4.68	4.14	5.44	3.87	5.57	6.27	4.76	3.69	4.4	4.84	5.2	4.34	5.1	5.16	4.9	5.86	3.48	3.7	3.65	4.83	4.78	4.56
TC0100006964.hg.1	rakumo.bAug10-unspliced	rakumo	Transcript Identified by AceView	chr1	+	Unassigned	14777702	14778330	4.3	3.87	3.63	4.37	3.85	4.06	4.48	3.61	4.21	4.3	3.87	4.97	4.23	4.26	4.53	3.87	4.73	3.57	3.13	2.87	4.94	4.47	5.08	3.06
TC0100006965.hg.1	rakumo.cAug10-unspliced	rakumo	Transcript Identified by AceView	chr1	+	Unassigned	14782007	14782554	4.43	5.37	4.29	5.2	4.6	4.6	4.31	5.24	5.14	5.71	3.29	4.94	4.03	4.48	4.41	4.13	4.98	4.8	4.32	4.88	4.06	3.87	4.39	5.03
TC0100006966.hg.1	klybaw.aAug10-unspliced	klybaw	Transcript Identified by AceView	chr1	+	Coding	14787551	14788174	3.14	3.23	3.43	2.78	2.92	4.97	3.43	2.98	2.99	3.12	3.4	3.35	2.94	3.76	3.4	3.21	2.81	3.1	3.39	4.49	5.68	4.11	5.25	4.12
TC0100006967.hg.1	speemeybu.aAug10-unspliced	speemeybu	Transcript Identified by AceView	chr1	+	Coding	14788837	14789790	5.92	6.28	5.65	5.28	6.09	5.93	6.44	4.63	4.65	5.85	5.86	5.84	5.61	6.5	6.48	6.13	6.36	6.07	6.31	4.97	6.83	6.64	5.83	5.59
TC0100006968.hg.1	klubaw.aAug10-unspliced	klubaw	Transcript Identified by AceView	chr1	+	Unassigned	14816651	14817779	3.07	4.11	3.53	3.57	3.89	3.6	4.04	3.3	2.95	3.53	3.66	3.88	4.76	3.66	3.46	3.08	3.16	3.64	4.14	5.25	5.62	4.38	3.93	4.09
TC0100006969.hg.1	klobaw.aAug10-unspliced	klobaw	Transcript Identified by AceView	chr1	+	Coding	14820008	14821528	3.58	3.09	4.36	4.5	3.98	4.34	4.03	3.9	3.22	4.81	3.84	3.39	3.41	4.25	4.01	4.4	3.33	3.53	3.65	2.68	3.65	3.9	3.98	3.23
TC0100006970.hg.1	blywabo.aAug10-unspliced	blywabo	Transcript Identified by AceView	chr1	+	Unassigned	14863899	14864230	5.39	5.61	6.34	7.13	5.64	6.85	5.94	5.34	7.11	6.16	5.76	5.4	6.19	5.99	5.8	6.26	5.72	5.31	6.14	6.16	7.27	5.66	6.32	6.37
TC0100006971.hg.1	steeleebo.aAug10-unspliced	steeleebo	Transcript Identified by AceView	chr1	+	Coding	14984362	14985135	6.63	6.94	6.94	7.13	6.22	6.13	7.14	6.54	6.78	6.72	6.19	6.79	5.53	5.08	6.37	5.99	5.45	7.65	6.06	6.63	6.75	6.46	5.99	6.41
TC0100006972.hg.1	barmorbu.aAug10-unspliced	barmorbu	Transcript Identified by AceView	chr1	+	Coding	14994413	14994941	3.38	3.34	3.75	3.47	5.18	3.99	4.66	3.65	3.44	3.07	4.38	3.04	4.21	4.72	4.08	4.56	4.53	7.15	4.55	3.55	3.84	4.03	3.15	3.75
TC0100006973.hg.1	swarkeebu.aAug10-unspliced	swarkeebu	Transcript Identified by AceView	chr1	+	Coding	15023387	15024823	4.48	4.22	5.2	5.18	4.39	4.51	5.56	3.45	4.58	3.9	5.35	4.01	4.64	4.67	4	4.3	4.02	4.42	5.05	4.28	5.1	3.59	4.79	5.19
TC0100006974.hg.1	swarkeebu.bAug10-unspliced	swarkeebu	Transcript Identified by AceView	chr1	+	Unassigned	15026048	15026711	6.09	4.19	5.02	5.49	4.9	5.08	5.31	5.86	4.43	6.47	4.58	4.24	6.56	5.56	5.75	5.78	5.71	4.62	6.43	4.24	5.61	5.91	5.21	4.67
TC0100006975.hg.1	beymorbu.aAug10-unspliced	beymorbu	Transcript Identified by AceView	chr1	+	Coding	15038686	15040774	4.06	3.6	3.96	4.22	4.12	4.88	4.32	3.91	4.5	6.09	3.48	3.93	3.97	3.68	4.07	3.98	4.4	3.83	5.59	3.53	3.88	3.58	4.72	4.53
TC0100006976.hg.1	klyrawbo.aAug10-unspliced	klyrawbo	Transcript Identified by AceView	chr1	+	Coding	15099457	15100606	4.47	4.73	4.91	4.82	5.03	3.61	4.04	4.95	4.54	4.49	4.82	5.09	4.37	5.23	4.94	5.01	4.82	4.58	4.8	3.95	3.58	4.3	4.23	4.39
TC0100006977.hg.1	NM_001136216; NM_001136217; NM_001136218; NM_018022; ENST00000376008; ENST00000376014; ENST00000400796; ENST00000428417; ENST00000434578; ENST00000451326; BC000202; BC000593; BC005177; OTTHUMT00000005698; OTTHUMT00000005699; OTTHUMT00000145238; OTTHUMT00000145239; OTTHUMT00000467178	TMEM51	transmembrane protein 51	chr1	+	Coding	15152532	15220480	4.36	3.81	4.08	4.56	4.44	5.16	3.75	3.72	3.32	3.71	5.06	3.47	3.69	3.6	3.65	3.67	3.71	3.67	3.65	4.72	3.71	3.64	4.93	4.26
TC0100006978.hg.1	blarwabo.aAug10-unspliced	blarwabo	Transcript Identified by AceView	chr1	+	Coding	15182638	15183054	7.54	7.05	8.45	7.65	7.99	7.58	8.74	7.6	6.4	8.3	7.59	7.91	8.13	7.53	7.98	6.93	6.52	5.83	6.48	8.27	8.7	7.19	6.43	5.36
TC0100006979.hg.1	pleebaw.aAug10-unspliced	pleebaw	Transcript Identified by AceView	chr1	+	Unassigned	15202225	15202914	6.64	5.65	5.85	6.22	4.63	6.83	5.23	5.27	6.32	5.32	6.2	6.56	4.51	5.37	5.32	5.74	5.1	6	6.22	7.58	4.67	4.92	6	6.63
TC0100006980.hg.1	ENST00000612442	RP5-903E17.2		chr1	+	Pseudogene	15226373	15227549	5.29	4.55	5.14	4.9	4.71	5.6	4.85	4.76	5.11	4.63	4.64	4.43	4.38	4.46	4.13	5.04	4.79	4.74	4.75	6.25	4.68	4.82	5.52	4.72
TC0100006982.hg.1	NM_024329; ENST00000375980; ENST00000445566; BC007233; BC014923; BC023611; BC068473; OTTHUMT00000006433; OTTHUMT00000006434; uc001awh.2	EFHD2	EF-hand domain family member D2	chr1	+	Coding	15409895	15430343	5.71	6.16	6.82	5.01	5.87	4.53	5.93	5.76	6.4	5.59	5.4	5.31	4.51	5.7	5.71	5.54	8.04	6.08	5.9	4.95	5.28	5.54	6.36	6.23
TC0100006983.hg.1	NM_007272; ENST00000375943; ENST00000375949; ENST00000476813; ENST00000483406; BC015118; OTTHUMT00000006435; OTTHUMT00000006436; OTTHUMT00000006437	CTRC	chymotrypsin C (caldecrin)	chr1	+	Multiple_Complex	15438439	15449242	3.27	3.21	3.16	3.26	3.66	4.1	2.97	2.84	3.09	4.6	3.61	3.71	3.04	2.98	3.3	3.13	3.51	2.92	2.97	3.57	4.08	3.52	3.1	3.6
TC0100006984.hg.1				chr1	+	NonCoding	15438505	15439146	4.92	4.52	5.5	5.33	4.68	5.09	4.94	5.48	4.86	4.59	4.58	5.77	4.26	5.19	4.85	4.72	5.1	5.02	5.24	5.19	5.18	5.28	5.5	4.73
TC0100006986.hg.1				chr1	+	NonCoding	15470540	15490021	4.97	6.65	6.41	5.84	9.01	10.5	6.84	5.68	5.99	5.92	5.51	6.73	5.93	5.95	6.6	5.83	5.78	6.55	5.99	6	6.45	6.57	7.97	7.04
TC0100006987.hg.1				chr1	+	NonCoding	15471040	15490886	4.57	3.33	4.28	4.67	4.92	4.22	4.91	4.78	4.85	3.64	3.59	5.26	3.98	5.12	3.54	4.63	6.06	3	3.49	3.45	4	3.6	4.17	3.23
TC0100006988.hg.1				chr1	+	NonCoding	15486437	15487153	7.51	6.06	5.64	7.07	6.73	6.46	7.13	6.19	6.12	7.73	6.33	7.6	6.7	6.98	7.26	6.6	6.82	7.18	6.41	6.06	6.58	6.34	5.51	7.68
TC0100006989.hg.1	NM_001287811; NM_015291; NR_109898; ENST00000375838; ENST00000375847; ENST00000375849; ENST00000472665; ENST00000475133; ENST00000479655; ENST00000483270; ENST00000490811; ENST00000495523; ENST00000616884; BC047363; OTTHUMT00000006764; OTTHUMT00000006765; OTTHUMT00000006766; OTTHUMT00000006767; OTTHUMT00000006768; OTTHUMT00000006769; OTTHUMT00000006770; OTTHUMT00000006771; OTTHUMT00000006772	DNAJC16	DnaJ (Hsp40) homolog, subfamily C, member 16	chr1	+	Multiple_Complex	15526813	15592379	5	4.18	5.01	3.92	5.86	4.82	6.92	4.62	4.33	5.79	4.28	8.33	10.08	4.27	5.1	5.82	5.17	8.61	5.2	6.26	8.17	5.26	4.97	5.09
TC0100006990.hg.1	ENST00000454346	CHCHD2P6	coiled-coil-helix-coiled-coil-helix domain containing 2 pseudogene 6 [Source:HGNC Symbol;Acc:HGNC:39590]	chr1	+	Multiple_Complex	15603740	15605536	5.19	5.26	5.56	5.36	5.69	5.25	4.59	5.78	6.09	5.53	5.48	7.44	5.59	5.35	5.39	5.27	5.74	5.57	4.75	6.11	5.31	5.43	4.85	5.6
TC0100006991.hg.1	NM_006511; NM_032341; ENST00000320153; ENST00000345034; ENST00000480945; ENST00000483899; ENST00000486680; ENST00000546927; ENST00000548451; BC006011; OTTHUMT00000006826; OTTHUMT00000006827; OTTHUMT00000006828; OTTHUMT00000006829; OTTHUMT00000145500; OTTHUMT00000404333; OTTHUMT00000404334; uc010obn.2	RSC1A1; DDI2	regulatory solute carrier protein, family 1, member 1; DNA-damage inducible 1 homolog 2	chr1	+	Multiple_Complex	15617458	15669044	4.64	4.74	4.86	4.53	5.01	4.79	4.32	4.11	4.53	4.3	4.78	4.54	4.22	4.63	4.5	4.49	4.78	4.76	4.35	4.34	5.26	4.43	4.5	4.4
TC0100006992.hg.1				chr1	+	NonCoding	15675721	15675998	6.31	5.87	6.9	7.32	7.88	4.85	7.6	6.96	6.7	7.29	5.54	7.06	6.82	6.87	7.33	5.56	6.22	6.4	5.57	5.94	5.84	7.91	6.84	5.68
TC0100006993.hg.1				chr1	+	NonCoding	15677339	15678448	6.08	6.56	3.52	6.39	7.43	5.27	6.1	7.16	5.12	4.18	5.15	6.17	6.23	6.19	4.1	3.86	5.72	4.91	5.21	3.78	5.14	4.86	6.51	6.72
TC0100006994.hg.1	NM_015164; ENST00000375793; ENST00000375799; ENST00000462455; ENST00000477849; OTTHUMT00000008463; OTTHUMT00000008464; OTTHUMT00000008465; OTTHUMT00000008466; uc010obo.2	PLEKHM2	pleckstrin homology domain containing, family M (with RUN domain) member 2	chr1	+	Multiple_Complex	15684332	15734769	5.05	4.15	4.46	4.22	4.77	5.29	4.37	4.81	4.8	4.95	4.61	4.3	5.31	4.76	5.11	4.61	5.03	5.14	4.99	5.2	4.07	4.64	5.24	4.65
TC0100006995.hg.1	foyzabo.aAug10-unspliced	foyzabo	Transcript Identified by AceView	chr1	+	Coding	15686030	15686361	7.72	5.95	5.92	6.96	6.03	8.01	6.02	5.67	6.68	7.97	6.9	6.98	6.47	6.62	5.83	6.98	5.65	6.09	5.67	6.68	5.46	5.17	6.79	6.2
TC0100006996.hg.1	budu.aAug10-unspliced	budu	Transcript Identified by AceView	chr1	+	Coding	15709122	15709641	5.23	6.6	4.54	4.63	4.68	5.06	4.61	4.2	4.48	5.05	4.47	4.93	4.47	5.52	4.62	5.46	4.66	5.16	4.94	5.68	4.32	5.05	4.94	5.4
TC0100006997.hg.1	NM_207348; ENST00000294454; ENST00000465495; ENST00000489568; BC027998; OTTHUMT00000008467; OTTHUMT00000008468; OTTHUMT00000008469	SLC25A34	solute carrier family 25, member 34	chr1	+	Multiple_Complex	15736314	15741396	5.58	5.36	5.33	5.63	6	5.77	5.7	5.83	5.42	5.31	6.51	5.95	5.56	6.45	6.07	5.65	6.02	5.82	5.78	5.78	5.87	5.71	4.67	5.44
TC0100006998.hg.1	NM_001013641; ENST00000375782; ENST00000465575; BC127706; BC127707; BC137239; BC137240; OTTHUMT00000008471; OTTHUMT00000008472	TMEM82	transmembrane protein 82	chr1	+	Multiple_Complex	15742422	15747982	4.01	3.66	3.3	4.07	2.89	4.25	3.68	3.04	3.6	3.49	3.5	3.44	3.15	3.73	3.3	3.58	3.57	3.65	3.35	3.35	4.31	3.39	3.39	3.47
TC0100006999.hg.1	NM_001024215; NM_001024216; NM_017556; ENST00000332305; ENST00000375766; ENST00000375771; ENST00000430076; ENST00000431771; ENST00000441801; ENST00000483633; ENST00000496928; ENST00000502638; ENST00000502739; ENST00000508310; ENST00000509138; ENST00000510393; ENST00000510929; ENST00000514156; BC019895; OTTHUMT00000008510; OTTHUMT00000008511; OTTHUMT00000008512; OTTHUMT00000008513; OTTHUMT00000008…	FBLIM1	filamin binding LIM protein 1	chr1	+	Multiple_Complex	15756607	15786594	5.19	5.34	5.11	5.15	4.98	5.11	4.73	5.15	4.94	4.62	5.19	4.89	4.83	4.99	4.95	4.87	5.09	5.04	4.7	4.8	4.68	4.93	4.55	4.98
TC0100007000.hg.1	ENST00000625603; uc057cpf.1	Metazoa_SRP	Metazoan signal recognition particle RNA [Source:RFAM;Acc:RF00017]	chr1	+	NonCoding	15763490	15763757	17.96	17.61	17.93	17.98	18.06	18	18.22	17.93	18.48	17.9	17.93	18.18	18.01	17.87	17.93	17.58	17.65	17.79	17.71	17.97	18.1	18.02	17.78	17.43
TC0100007001.hg.1	geyzabo.aAug10-unspliced	geyzabo	Transcript Identified by AceView	chr1	+	Coding	15777661	15778151	6.74	6.59	6.5	7	7.36	6.82	6.9	6.28	6.78	6.15	7.51	6.78	7.89	6.29	6.17	7.79	6.11	7.32	6.49	5.72	7.37	6.35	6.38	5.8
TC0100007002.hg.1	ENST00000431782	RPL12P14	ribosomal protein L12 pseudogene 14 [Source:HGNC Symbol;Acc:HGNC:36495]	chr1	+	Pseudogene	15792796	15793285	6	6.15	6.1	6.22	4.49	5.97	5.17	5.41	5.91	5.53	5.82	5.86	5.52	6.07	5.13	5.49	6.3	5.97	5.9	5.7	5.55	5.78	6.08	5.77
TC0100007003.hg.1				chr1	+	NonCoding	15807169	15813964	4.6	5.99	5.23	4.37	5.02	4.85	4.88	5.03	5.18	5.29	5.25	4.77	4.35	4.76	5.22	4.9	5.24	4.36	5.42	4.65	5.48	5.7	4.97	5.77
TC0100007004.hg.1	ENST00000321418	RP11-169K16.8		chr1	+	Pseudogene	15828232	15828669	6.96	7.91	8.82	6.61	6.18	5.73	6.16	6.83	7.46	5.44	6.76	8.22	6.97	6.98	6.27	6.77	7.94	7.86	7.32	6.47	5.96	7.25	6.85	7.66
TC0100007005.hg.1	gokerbu.aAug10-unspliced	gokerbu	Transcript Identified by AceView	chr1	+	Coding	15836487	15836925	5.8	5.3	5.4	5.62	5.59	5.22	5.43	5.31	4.85	6.83	4.46	5.84	5.09	5.19	5.88	5.26	5.07	5.51	5.04	4.78	5.4	5.66	4.82	5.85
TC0100007006.hg.1	NM_015001; ENST00000375759; ENST00000438066; ENST00000442985; ENST00000471538; ENST00000487496; OTTHUMT00000025993; OTTHUMT00000025994; OTTHUMT00000025995; OTTHUMT00000025996; OTTHUMT00000025997	SPEN	spen family transcriptional repressor	chr1	+	Multiple_Complex	15847864	15940460	4.22	4.66	4.3	4.61	6.77	4.27	5.51	5.93	5.57	4.97	4.38	4.5	4.56	3.91	4.23	4.78	9.18	5.69	3.26	5	4.53	4.95	4.78	5.82
TC0100007007.hg.1	juzabo.aAug10-unspliced	juzabo	Transcript Identified by AceView	chr1	+	Coding	15855971	15856347	7.34	6.54	6.74	7.5	9.15	7.83	7.7	6.66	6.59	6.99	5.95	7.16	7.27	6.37	6.24	6.54	6.49	6.41	6.56	7.2	8.01	6.64	6.9	6.29
TC0100007008.hg.1	NR_039973_4	MIR5096	Homo sapiens microRNA 5096 (MIR5096), microRNA.	chr1	+	Precursor_microRNA	15871149	15905467	19.93	19.93	19.93	19.87	19.93	19.75	19.93	19.93	19.93	19.91	19.93	19.93	19.93	19.93	19.93	19.93	19.93	19.93	19.93	19.84	19.85	19.93	19.93	19.93
TC0100007009.hg.1	flarpla.aAug10-unspliced	flarpla	Transcript Identified by AceView	chr1	+	Coding	15903404	15904390	5.49	4.53	5.31	5.13	5.38	4.86	4.95	4.63	4.85	6.39	5	4.61	4.96	4.98	4.53	5.33	5.06	4.48	4.43	5.08	5.09	5.34	4.63	4.02
TC0100007010.hg.1				chr1	+	NonCoding	15910897	15910997	5.74	4.3	6.86	6.41	6.89	4.56	5.56	6.42	7.12	7.06	5.43	6.48	6.03	5.03	5.88	6.35	5.49	5.26	4.7	4.51	6.93	5.39	5.44	4.87
TC0100007011.hg.1				chr1	+	NonCoding	15946838	15947784	5.01	4.33	4.84	6.32	4.35	5.23	4.43	5.07	4.25	5.48	5.23	4.38	4.84	4.11	4.9	4.66	4.77	4.62	5.09	5.23	4.92	5.14	5.04	4.49
TC0100007012.hg.1	mymy.aAug10-unspliced	mymy	Transcript Identified by AceView	chr1	+	Unassigned	15966494	15967376	5.07	5.04	5.57	4.5	5.02	6.01	4.34	4.89	4.53	4.28	4.58	4.42	5.37	3.97	5.5	5.69	6.34	4.71	3.91	5.74	3.45	5.15	4.87	4.56
TC0100007013.hg.1	ENST00000416882	RP11-5P18.1		chr1	+	Pseudogene	15969632	15970194	5.9	5.05	4.84	5.37	5.68	4.43	6.88	5.82	6.33	5.28	5.84	5.06	5.07	5.64	6.18	5.45	5.81	4.13	5.53	5.79	4.8	4.96	6.03	5.79
TC0100007014.hg.1	woykerbu.aAug10-unspliced	woykerbu	Transcript Identified by AceView	chr1	+	Coding	15975921	15976278	2.99	3.02	2.91	2.84	2.83	3.19	3.1	2.88	2.81	3.41	3.35	2.58	2.92	2.63	2.77	3.23	2.87	3.32	2.85	3.56	3.03	3.21	3.27	2.93
TC0100007015.hg.1	ENST00000424379	RP11-5P18.3		chr1	+	Multiple_Complex	15988182	15988441	4.2	3.41	4.24	3.29	4.06	3.81	3.36	4.01	3.29	5.28	3.85	4	4.32	4.54	3.38	4.94	4.51	4.49	3.3	4.29	3.49	3.35	3.88	4.2
TC0100007016.hg.1	ENST00000505954	TBC1D3P6	TBC1 domain family member 3 pseudogene 6 [Source:HGNC Symbol;Acc:HGNC:43568]	chr1	+	Multiple_Complex	15989871	15994751	4.1	3.44	4.44	3.22	3.07	4.18	3.91	3.66	4.26	3.59	4.53	4.07	3.98	3.55	3.57	3.96	4	3.41	3.73	3.24	3.76	4.14	3.45	3.66
TC0100007017.hg.1	NM_178840; ENST00000329454; BC017946; OTTHUMT00000026317	C1orf64	chromosome 1 open reading frame 64	chr1	+	Coding	16004236	16008807	4.43	4.98	4.63	5.44	5.18	6.42	4.5	4.81	5.02	4.58	4.59	4.94	4.45	4.31	4.76	4.85	5.51	4.98	5.02	5.38	4.94	5.59	4.83	5.77
TC0100007019.hg.1				chr1	+	NonCoding	16031853	16034470	5.11	3.79	4.08	5.09	3.63	4.77	4.22	4.16	4.24	5.45	3.9	4.48	4.3	4.18	4.59	3.68	4.66	3.81	4.01	4.95	4.22	3.79	4.73	3.9
TC0100007020.hg.1	NM_000085; NM_001165945; ENST00000375667; ENST00000375679; ENST00000431772; ENST00000619181; BC020873; OTTHUMT00000026331; OTTHUMT00000026332; OTTHUMT00000099351	CLCNKB	chloride channel, voltage-sensitive Kb	chr1	+	Coding	16043736	16057326	4.15	4.32	4.05	4.77	4.36	4.29	4.73	4.22	4.24	4.41	4.2	4.44	4.17	4.74	4.75	4.26	3.92	3.74	4.77	4.84	4.37	3.78	4.74	4.66
TC0100007021.hg.1				chr1	+	NonCoding	16072281	16092445	4.56	3.4	3.65	5.29	3.27	6.35	4.25	4.21	4.76	4.29	4.02	3.36	3.99	4.14	4.32	5.09	4.56	3.4	4.19	3.73	3.69	4.27	3.52	4.69
TC0100007022.hg.1				chr1	+	NonCoding	16124923	16131377	6.84	6.61	7.23	7.21	7.14	6.77	7.27	7.1	7.44	7.68	7.65	7.53	7.65	7.04	7.49	7.17	7.19	7.09	7.49	6.38	7.13	7.11	7.6	6.59
TC0100007023.hg.1	ENST00000424774.1; OTTHUMT00000026325; uc057cqo.1	RP11-276H7.2	putative novel transcript	chr1	+	NonCoding	16155211	16157329	4.19	4.22	4.46	4.62	4.4	5.05	3.88	3.83	3.94	4.5	4.82	3.82	4.34	4.05	4.78	4.12	4.97	4.5	4.65	4.25	3.56	4.04	4.36	4.21
TC0100007024.hg.1	ENST00000426353.1; OTTHUMT00000085369; serrobu.aAug10; uc057cqp.1	RP11-276H7.3; serrobu	putative novel transcript; Transcript Identified by AceView	chr1	+	NonCoding	16159266	16161883	3.93	4.81	3.98	4.98	4.28	4	4.12	5.12	3.72	5.31	5.47	5.42	4.1	4.79	3.63	4.85	4.65	4.7	5.06	5.3	5.18	5.58	4.35	4.48
TC0100007025.hg.1				chr1	+	NonCoding	16183528	16184162	3.54	4.04	4.2	3.91	3.5	3.4	3.56	3.67	3.59	3.91	3.82	3.52	4.09	4.11	3.49	3.77	3.55	3.7	3.98	4.12	3.55	3.57	3.8	3.9
TC0100007026.hg.1	ENST00000457809.1; OTTHUMT00000006294; uc057cqq.1	ARHGEF19-AS1; RP4-733M16.2	ARHGEF19 antisense RNA 1 [Source:HGNC Symbol;Acc:HGNC:39996]; novel transcript	chr1	+	NonCoding	16197854	16198357	4.49	4.45	4.57	6.07	4.23	6.2	4.28	4.48	4.64	4.31	4.54	4.91	4.02	4.64	5.02	4.57	4.12	4.38	4.37	5.57	5.21	4.69	4.24	4.91
TC0100007027.hg.1				chr1	+	NonCoding	16213587	16216530	6.21	6.13	4.55	4.42	4.72	6.28	4.61	4.2	4.82	5.3	3.75	5.45	4.26	4.97	6.59	4.76	4.79	4.75	4.83	5.01	4.5	4.74	4.25	4.68
TC0100007028.hg.1				chr1	+	NonCoding	16220764	16227404	6.68	7.06	5.98	6.11	7.56	7.31	7.11	7.09	6.76	7.3	6.65	6.4	7.18	7.42	7.55	7.3	6.83	6.86	6.84	7.12	7.18	7.42	6.59	6.84
TC0100007029.hg.1				chr1	+	NonCoding	16229021	16231771	4.81	4.16	3.89	4.07	4.75	3.81	3.51	3.84	4.08	5.04	4.36	3.93	4.09	4.17	3.87	4.86	3.8	4.57	3.85	3.74	4.25	3.75	4.14	3.54
TC0100007030.hg.1				chr1	+	NonCoding	16237263	16246908	3.93	4.08	3.73	4.68	4.12	5.9	5.57	4.47	4.6	3.85	3.95	3.47	3.95	4.03	4.07	4.58	4.1	3.89	4.28	5.17	5.26	5	4.6	3.96
TC0100007031.hg.1	torrobu.aAug10-unspliced	torrobu	Transcript Identified by AceView	chr1	+	Unassigned	16264670	16265309	4.51	5.41	4.84	4.03	3.35	5.64	4.46	4.11	4.43	4.28	5.51	4.97	5.77	4.24	5.24	5.61	5.27	4.91	4.86	5.37	5.7	5.62	4.62	4.58
TC0100007033.hg.1	zawrobu.aAug10-unspliced	zawrobu	Transcript Identified by AceView	chr1	+	Coding	16369282	16369823	4.93	5.7	5.35	5.58	4.45	4.7	6.64	4.74	6.03	6.12	4.54	5.04	5.41	6.35	4.21	5.52	5.5	3.9	5.9	4.94	5.64	5.92	5.99	5.85
TC0100007034.hg.1	sneebaw.aAug10-unspliced	sneebaw	Transcript Identified by AceView	chr1	+	Coding	16375807	16376330	5.58	6.52	5.86	5.58	5.37	4.88	5.4	5.18	5.32	4.98	4.91	5.72	5.53	6.38	5.52	5.04	5.3	5.47	5.65	5.64	4.99	5.36	5.54	5.8
TC0100007035.hg.1	lolerbo.aAug10-unspliced	lolerbo	Transcript Identified by AceView	chr1	+	Coding	16382994	16383331	9.38	8.26	9.72	7.5	11.06	6.94	8.92	10.46	9.5	8.16	9.34	9.9	10.43	9.08	10.15	10.26	10.3	8.76	9.68	8.77	9.43	8.88	8.21	8.24
TC0100007036.hg.1	uc057crh.1	AL358794.1		chr1	+	Precursor_microRNA	16408508	16408583	4.92	4.79	4.58	4.74	4.76	4.94	5.15	4.25	4.39	4.37	4.09	4.25	4.41	4.37	4.65	4.24	4.2	4.16	4.65	4.79	4.88	4.53	4.94	4.39
TC0100007037.hg.1				chr1	+	NonCoding	16428642	16431299	4.82	4.76	5.31	4.61	5.39	5.8	5.52	3.67	4.5	6.41	5.72	5.56	4.59	5.18	3.87	4.43	4.63	4.31	5.13	4.05	4.91	6.06	5.19	3.94
TC0100007038.hg.1	NM_001145277; NM_001145278; NM_018090; ENST00000337132; ENST00000443980; ENST00000457722; ENST00000459640; ENST00000486390; ENST00000492095; ENST00000496239; ENST00000504551; ENST00000504858; ENST00000508680; ENST00000509727; ENST00000513161; BC017014; BC018914; OTTHUMT00000006680; OTTHUMT00000006681; OTTHUMT00000006682; OTTHUMT00000006683; OTTHUMT00000006684; OTTHUMT00000368119; OTTHUMT000003681…	NECAP2	NECAP endocytosis associated 2	chr1	+	Multiple_Complex	16440672	16460089	5.7	5.89	6.42	6	5.91	5.84	6.07	6.71	5.81	6.04	6.24	5.79	7.01	5.42	6.14	6.42	6.22	6.01	5.31	4.66	5.05	5.32	5.45	5.46
TC0100007039.hg.1	ENST00000457898.1; OTTHUMT00000006685; uc057crt.1	RP4-798A10.2	novel transcript	chr1	+	NonCoding	16460948	16468481	5.86	5.36	5.24	5.75	4.58	5.8	5.36	4.73	4.65	5.2	5.23	5.25	5.65	5.99	4.87	5.31	4.92	5	6.12	5.07	7.1	5.14	6.9	5.21
TC0100007040.hg.1	skukerbu.aAug10-unspliced	skukerbu	Transcript Identified by AceView	chr1	+	Coding	16464922	16465395	4.28	4.56	5.74	3.83	3.9	4.51	4.65	4.02	4.49	4.37	5.38	4.46	4.41	3.73	5.55	4.86	4.65	4.33	4.69	3.44	4.77	4.6	4.17	4.77
TC0100007041.hg.1				chr1	+	NonCoding	16470070	16474658	4.5	4.63	5.02	4.96	4.84	4.55	4.91	4.5	4.85	5.27	5.5	5.27	4.55	5.05	5.64	5.19	4.45	4.64	5.37	5.79	4.4	5.22	4.8	4.88
TC0100007042.hg.1	muzabo.aAug10-unspliced	muzabo	Transcript Identified by AceView	chr1	+	Multiple_Complex	16492657	16497873	5.78	6.43	5.81	6.45	6.26	6.15	6.19	5.98	5.73	6.83	6	6.2	5.82	5.58	6.22	5.88	5.56	5.26	6.13	6.17	6.19	5.72	5.81	5.8
TC0100007043.hg.1	choyrobu.aAug10	choyrobu	Transcript Identified by AceView	chr1	+	NonCoding	16499366	16503988	5.71	5.59	6.36	5.53	6.14	6.21	5.63	5.63	6.04	6.56	5.55	6.36	6.2	5.6	6.94	6.13	5.95	5.85	5.64	5.57	5.17	5.81	5.63	5.83
TC0100007044.hg.1				chr1	+	NonCoding	16506708	16555101	7.37	7.37	7.23	7.47	7.77	7.19	7.3	7.32	7.58	7.81	7.29	7.37	8.14	7.02	7.65	7.52	7.11	7.4	7.34	5.79	7.37	7.24	7.25	7.34
TC0100007045.hg.1	snurawbo.aAug10-unspliced	snurawbo	Transcript Identified by AceView	chr1	+	Unassigned	16510399	16512048	3.51	4.28	4.17	3.63	5.04	5.08	4.32	4.69	3.81	3.25	3.92	4.79	3.27	4.28	4.22	3.24	4.28	3.3	4.16	5.58	4.22	4.92	3.99	3.5
TC0100007046.hg.1	ENST00000562878.1; OTTHUMT00000430936; uc057cru.1	RP4-798A10.7	novel transcript	chr1	+	NonCoding	16514643	16515754	5.02	4.12	5.31	4.79	5.73	7.29	5.24	4.41	4.36	5.52	5.79	4.32	5.31	5.54	5.29	5.51	5.49	4.81	4.79	5.56	4.06	4.32	5.56	5
TC0100007047.hg.1	ENST00000452795.2; OTTHUMT00000007047; uc057crv.1	RP4-798A10.4	novel trancript	chr1	+	NonCoding	16520694	16521808	6.36	5.86	4.48	4.78	4.9	6.72	4.23	5.62	5.34	4.42	4.7	5.37	4.79	5.45	5.08	4.96	6.22	6.17	4.53	6.39	5.79	5.91	5.8	5.83
TC0100007048.hg.1				chr1	+	NonCoding	16528329	16528843	5.07	4.42	4.85	4.77	3.61	4.56	4.1	4.27	9.28	3.73	4.9	4.21	5.21	4.29	4.64	5.18	5.18	4	4.52	3.65	5.02	5.57	6.41	3.66
TC0100007049.hg.1				chr1	+	NonCoding	16535760	16538174	4.35	4.13	4.56	4.37	4.58	4.95	4.21	4.35	3.4	4.04	4.11	3.86	4.24	4.61	4.25	5.13	4.35	4.59	3.98	4.39	5.4	4.26	5.21	4.04
TC0100007050.hg.1	NM_001310155; ENST00000600179; OTTHUMT00000479157	FAM231B	family with sequence similarity 231, member B	chr1	+	Coding	16538724	16540035	5.35	4.97	4.63	5.54	5.1	4.9	5.8	5.37	5.16	5.1	4.79	5.49	4.8	5.01	5.14	5.03	5.2	5.15	5.28	4.92	5.42	5.75	5.15	6.03
TC0100007051.hg.1	NR_037446; uc021ogu.1	MIR3675	microRNA 3675	chr1	+	Precursor_microRNA	16548914	16548987	6.28	7.01	6.89	6.41	7.2	7.01	7.12	7.18	7.04	6.51	8.13	6.63	7.65	7.46	7.71	6.92	6.65	6.69	6.69	7.12	6.43	7.3	6.68	7.31
TC0100007052.hg.1	shorobu.aAug10-unspliced	shorobu	Transcript Identified by AceView	chr1	+	Coding	16552464	16552877	5.12	4.89	4.96	3.86	4.66	6.49	4.56	4.25	4.62	5.3	3.94	3.82	3.99	4.34	4.38	5.51	4.35	4.18	4.46	4.53	4.97	5.39	4.31	4.24
TC0100007053.hg.1				chr1	+	NonCoding	16558518	16559739	6.44	5.57	5.32	6.39	9.61	7.06	10.97	7.96	8.09	7.49	10.2	4.37	5.19	4.4	7.08	5.61	5.3	4.95	5.4	6.45	6.82	11.68	5.79	5.95
TC0100007054.hg.1	skorkerbu.aAug10-unspliced	skorkerbu	Transcript Identified by AceView	chr1	+	Coding	16582069	16582698	5.83	6.51	6.39	6.72	5.9	7.06	5.73	5.18	5.14	6.78	5.17	5.61	6.24	5.91	6.58	7.31	6.3	5.61	7.13	6.77	5.64	5.54	6.06	5.98
TC0100007055.hg.1	slarkerbu.aAug10-unspliced	slarkerbu	Transcript Identified by AceView	chr1	+	Coding	16588374	16589003	5.04	5.97	5.29	4.87	4.98	4.96	6.35	5.03	4.56	5.6	5.38	4.85	4.37	5.88	5.45	6.36	4.7	5.22	5.66	5.79	4.57	6.34	5.41	5.41
TC0100007056.hg.1	narrobo.aAug10	narrobo	Transcript Identified by AceView	chr1	+	Coding	16592412	16601871	6.79	5.59	4.91	4.84	6.45	4.41	7.53	6.43	6.24	6.32	7.26	6.19	6.99	7.41	6.93	5.55	5.28	5.9	6.3	4.64	3.94	6.61	5.72	5.44
TC0100007057.hg.1	ENST00000607700.1; OTTHUMT00000470983; uc057csc.1	RP5-1182A14.5	novel transcript	chr1	+	NonCoding	16607310	16626815	4.88	4.74	5.16	4.95	5.87	5.93	5.72	5.03	4.83	4.69	4.87	4.72	5.08	5.37	5.07	5.15	4.27	4.92	5.12	6.48	5.47	4.66	4.94	4.91
TC0100007058.hg.1	NR_027504; OTTHUMT00000127743	MST1P2	macrophage stimulating 1 (hepatocyte growth factor-like) pseudogene 2	chr1	+	Multiple_Complex	16644399	16650928	7.7	6.61	6.89	8.78	7.66	9.36	6.88	6.97	6.92	7.64	6	7.58	6.51	6.6	7.03	5.96	6.7	7.24	6.75	7.91	8.23	6.17	7.18	7.02
TC0100007059.hg.1	speekerbu.aAug10-unspliced	speekerbu	Transcript Identified by AceView	chr1	+	Unassigned	16651874	16652362	5.04	4.5	4.26	6.2	4.85	5.91	5.12	5.09	7.03	4.97	4.95	4.44	5.61	4.68	5.05	5.4	5.38	6.34	5.94	6.88	4.53	4.86	6.04	5.15
TC0100007060.hg.1	OTTHUMT00000487839	RP1-163M9.8	novel transcript	chr1	+	NonCoding	16656879	16667524	5.03	5.29	5.73	5.29	5.29	4.89	5.34	5.29	5.29	5.45	5.29	5.27	5.26	5.28	5.26	5.12	5.42	5.29	5.29	5.64	5.21	5.29	5.25	4.92
TC0100007061.hg.1	meezabo.aAug10-unspliced	meezabo	Transcript Identified by AceView	chr1	+	Coding	16657035	16657754	4.66	4.4	4.45	4.85	5.19	6.77	5.34	5.2	5.6	5.63	4.49	4.35	4.93	4.42	5.43	5.23	4.53	4.39	4.3	4.23	5.1	4.75	3.88	4.08
TC0100007062.hg.1	sporawbo.aAug10-unspliced	sporawbo	Transcript Identified by AceView	chr1	+	Unassigned	16671625	16672131	4.96	4.58	4.03	4.76	5.91	4.75	5.3	5.17	5.53	5.82	5.4	4.62	7.37	4.4	4.53	5.48	5.3	3.91	4.33	6.64	4.27	5.72	4.73	5.64
TC0100007063.hg.1	NM_001310138; OTTHUMT00000479158	FAM231C; FAM231A	family with sequence similarity 231, member C; family with sequence similarity 231, member A	chr1	+	Coding	16673003	16673657	7.3	7.12	7.24	7.01	7.39	5.87	7.09	7.47	6.96	7.32	6.7	7	7.43	7.15	7.08	7.23	6.86	7.18	7.22	6.09	7.04	7.35	7.16	7.02
TC0100007064.hg.1				chr1	+	NonCoding	16674680	16732676	5.89	5.39	4.42	4.56	7.09	4.46	6.74	6.15	6.68	5.46	5.07	5.53	6.69	4.59	6.23	4.81	4.68	5.21	5.22	4.55	3.79	4.2	4.51	5.96
TC0100007065.hg.1	uc021ogy.1	MIR3675	microRNA 3675	chr1	+	Precursor_microRNA	16681255	16681328	6.28	7.01	6.89	6.41	7.2	7.01	7.12	7.18	7.04	6.51	8.13	6.63	7.65	7.46	7.71	6.92	6.65	6.69	6.69	7.12	6.43	7.3	6.68	7.31
TC0100007066.hg.1				chr1	+	NonCoding	16687351	16690754	5.51	5.7	5.79	6.74	6.02	6.71	5.49	5.8	5.75	5.77	5.43	6.32	5.45	6.44	7.14	6.16	5.52	5.7	5.73	6.5	5.7	5.45	5	5.47
TC0100007067.hg.1				chr1	+	NonCoding	16692484	16694648	4.18	4.28	4.47	4.76	4.51	4.86	3.88	4.32	4.74	5.11	5.11	4.36	4.47	4.5	4.25	4.68	5.17	4.9	5.12	4.53	5.59	3.99	5.46	4.8
TC0100007068.hg.1				chr1	+	NonCoding	16697147	16699485	3.55	3.93	3.74	4.34	3.63	3.14	4.3	3.73	4.58	3.99	3.69	3.61	3.67	3.58	3.49	3.77	3.69	3.47	4.31	3.74	3.2	3.71	3.86	3.82
TC0100007069.hg.1				chr1	+	NonCoding	16699610	16701270	5.91	6.47	5.62	6.32	5.86	4.61	4.56	5.9	5.97	5.99	4.89	6.11	6.97	5.77	5.62	5.8	5.92	6.61	5.33	4.56	3.91	6.03	5.85	6.5
TC0100007070.hg.1	OTTHUMT00000479805; uc057csd.1	RP1-163M9.7	novel transcript	chr1	+	NonCoding	16701546	16705594	9	7.68	8.22	9.04	8.59	8.64	7.92	8.07	8.03	8.06	7.52	8.61	8.39	8.11	8.32	7.9	8.07	7.97	8.24	8.45	8.49	8.26	8.16	8.3
TC0100007071.hg.1				chr1	+	NonCoding	16708615	16711333	5.85	6.8	3.37	3.39	3.55	4.72	5.71	3.15	3.39	3.46	3.41	6.72	2.99	3.38	3.64	3.93	3.5	3.98	3.72	3.4	4.09	3.06	3.3	3.57
TC0100007072.hg.1				chr1	+	NonCoding	16727285	16727355	6.03	5.94	6.57	6.67	5.34	6.5	5.44	5.96	5.43	6.46	5.88	5.99	5.65	5.94	5.66	6.61	6.08	6.14	6.18	5.77	5.38	5.85	6.51	6.28
TC0100007073.hg.1				chr1	+	NonCoding	16727994	16731871	4.78	5.07	4.25	4.13	4.44	4.47	5.07	4.91	6.14	5.37	4.46	4.65	5.47	3.89	4.56	5.3	3.99	3.62	3.66	4.79	5.9	4.18	4.35	4.92
TC0100007075.hg.1	ENST00000384659	RNU1-4	RNA, U1 small nuclear 4	chr1	+	Small_RNA	16740516	16740679	12.05	11.02	10.73	10.35	10.61	7.37	10	10.7	9.65	11.39	11.04	11.45	11.56	10.75	9.59	11.99	11.71	11.11	11.97	10.1	8.67	11.25	11.92	10.57
TC0100007076.hg.1	flawrobu.aAug10-unspliced	flawrobu	Transcript Identified by AceView	chr1	+	Unassigned	16740790	16741967	5.11	4.42	5.12	5.49	4.93	4.91	6.91	5.58	6.15	4.87	4.92	5.3	5.54	4.86	6.03	5.23	4.31	4.83	4.84	5.01	5.25	5.04	4.43	5.36
TC0100007077.hg.1				chr1	+	NonCoding	16756124	16757263	4.66	4.85	5.11	4.4	5.93	5.9	6	6.43	5.17	6.03	6.32	4.77	6.65	5.07	5.83	4.53	5.02	4.4	5.92	4.86	5.55	5.55	5.05	4.35
TC0100007078.hg.1				chr1	+	NonCoding	16765299	16768461	4.61	4.7	3.77	5.07	4.98	4.94	3.64	4.14	4.72	4.89	4.74	3.78	3.9	3.89	3.65	5.38	5.32	4.79	3.48	3.95	5.22	5.18	5.65	4.71
TC0100007079.hg.1				chr1	+	NonCoding	16770775	16772084	4.66	4.66	4.93	3.87	6.2	4.53	6.21	5.41	4.22	3.91	6.23	5.06	4.43	5.22	5.35	5.38	3.64	4.23	5.11	4.06	5.24	5.16	7.97	5.75
TC0100007080.hg.1				chr1	+	NonCoding	16772417	16796155	5.05	4.25	3.83	4.19	4.27	4.92	4.82	4.59	4.97	4.14	3.71	5.46	3.74	4.2	4.41	4.42	4.64	3.64	3.65	5.26	4.81	3.72	4.21	3.71
TC0100007081.hg.1	ENST00000414128.1; OTTHUMT00000006253; uc057csg.1	RP11-108M9.2	putative novel transcript	chr1	+	NonCoding	16855407	16859284	3.66	3.66	3.76	4.19	3.82	4.89	4.18	4.02	3.86	3.48	3.79	3.68	3.95	3.66	4.11	3.84	4	3.46	3.81	3.77	3.93	3.99	3.71	3.55
TC0100007082.hg.1	sparrawbo.aAug10-unspliced	sparrawbo	Transcript Identified by AceView	chr1	+	Coding	16859655	16860146	3.24	3.46	3.4	4.98	3.74	3.61	3.91	3.75	3.22	4.1	3.27	3.05	3.12	4.24	4.12	4.03	3.31	3.4	3.84	3.53	4.54	4.07	3.55	3.74
TC0100007083.hg.1	ENST00000362684.1; ENST00000438002.1; ENST00000451828.1; ENST00000453554.1; ENST00000457856.1; OTTHUMT00000006254; OTTHUMT00000006255; OTTHUMT00000006256; OTTHUMT00000006257; sparbaw.bAug10; sparbaw.cAug10; uc031trc.2; uc057csh.1; uc057csi.1; uc057csj.1; uc057csk.1	U1; RP11-108M9.3; sparbaw; RNU1-5P	U1 spliceosomal RNA [Source:RFAM;Acc:RF00003]; novel transcript; Transcript Identified by AceView; RNA, U1 small nuclear 5, pseudogene [Source:HGNC Symbol;Acc:HGNC:48304]	chr1	+	Multiple_Complex	16870945	16874092	4.1	4.04	3.84	3.88	4.1	3.84	4.74	3.45	3.53	3.92	5.01	3.69	4.34	3.72	3.45	4	3.63	3.98	3.77	3.21	3.1	3.54	3.85	3.2
TC0100007084.hg.1	ENST00000453917	RP11-108M9.5		chr1	+	Multiple_Complex	16889095	16889602	3.96	4.7	3.89	4.57	4.41	4.5	4.12	3.97	4.42	4.2	4.64	4.51	4.92	4.31	4.62	4.41	3.81	4.09	4.14	4.79	4.8	3.91	4.09	4.36
TC0100007085.hg.1	ENST00000384278	RNU1-2	RNA, U1 small nuclear 2	chr1	+	Small_RNA	16895980	16896143	12.05	11.02	10.73	10.35	10.61	7.37	10	10.7	9.65	11.39	11.04	11.45	11.56	10.75	9.59	11.99	11.71	11.11	11.97	10.1	8.67	11.25	11.92	10.57
TC0100007086.hg.1	beepabu.aAug10-unspliced	beepabu	Transcript Identified by AceView	chr1	+	Unassigned	16896491	16897101	4.51	4.96	4.37	7.48	4.53	4.75	5.82	4.92	5.55	5.06	4.99	4.65	4.86	4.83	5.35	4.6	4.68	5.66	5.26	5.79	5.36	4.97	5.39	5.63
TC0100007087.hg.1	fluweybo.aAug10-unspliced	fluweybo	Transcript Identified by AceView	chr1	+	Coding	16897178	16897495	6.4	6.04	6.95	6.88	6.53	8.29	7.33	5.54	8.12	6.5	6.37	6.27	7.01	6.45	6.22	6.28	5.82	6.31	5.93	8.27	6.7	6.79	6.99	6.24
TC0100007088.hg.1				chr1	+	NonCoding	16905206	16905264	6.79	7.01	7.32	5.87	6.32	6.72	7.16	7.25	6.78	7.45	8.17	7.32	7.74	7.19	8.76	8.01	6.85	6.61	7.83	6.87	7.21	6.54	7.54	8.08
TC0100007089.hg.1	geerarbo.aAug10	geerarbo	Transcript Identified by AceView	chr1	+	Unassigned	16915678	16921051	8.04	7.19	7.83	7.71	8.38	6.52	7.54	7.33	8.31	7.67	7.26	8.24	7.71	7.2	8.01	7.09	8.13	7.9	7.73	6.5	7.13	6.88	8.38	8.01
TC0100007090.hg.1	poykeybu.aAug10-unspliced	poykeybu	Transcript Identified by AceView	chr1	+	Coding	16927654	16928830	6.98	6.9	7.13	6.65	7.48	7.35	7.4	6.73	7.27	7.53	7.16	6.95	6.78	7.42	7.89	8.06	7.05	7.08	7.19	6.35	7.08	7.12	7.6	6.66
TC0100007091.hg.1	hsa_circ_0092359	CROCC	Zhang2013 ALT_ACCEPTOR, ALT_DONOR, coding, INTERNAL, intronic best transcript NM_014675	chr1	+	NonCoding	16944903	16945102	7.9	6.42	8.17	7.33	8.24	7.42	7.99	7.29	8.82	8.67	5.97	7.44	7.31	7.54	7.48	7.15	6.09	6.2	6.3	6.06	7.01	7.72	6.56	5.63
TC0100007092.hg.1				chr1	+	NonCoding	16974513	16978542	4.06	3.88	3.53	4.64	4.06	3.96	4.08	3.64	3.79	4.69	4.43	3.32	4.86	4.43	4.4	4.07	3.54	3.71	4.35	4.11	4.17	3.68	4.46	3.81
TC0100007093.hg.1	ENST00000446261.1; OTTHUMT00000006616; uc057cte.1	RP1-37C10.3	putative novel transcript	chr1	+	NonCoding	16978926	17005091	5.9	6.35	5.88	5.73	6.68	5.8	6.06	5.84	5.78	6.05	6.62	5.8	5.54	6.07	6.12	5.59	6.21	6.32	5.56	6.02	5.54	6.16	6.11	6
TC0100007094.hg.1	plorlobo.aAug10-unspliced	plorlobo	Transcript Identified by AceView	chr1	+	Coding	17012034	17012579	3.68	3.66	3.88	3.66	4.11	4.38	3.79	3.21	3.8	5.01	3.35	2.91	4.58	3.73	4.17	3.8	3.64	3.05	4.1	3.57	3.7	3.98	2.66	3.56
TC0100007095.hg.1	bada.aAug10-unspliced	bada	Transcript Identified by AceView	chr1	+	Unassigned	17019913	17020561	4.74	4.13	5.24	4.65	4.57	4.74	4.26	3.72	3.95	4.35	4.57	5.03	5.07	3.96	5.6	3.83	3.97	4.54	4.36	5.55	5.6	4.38	4.18	4.22
TC0100007096.hg.1				chr1	+	NonCoding	17062370	17070204	5.97	5.79	6.07	6.35	6.8	6.4	5.64	6.22	5.97	6.17	6.22	5.43	6.36	6.7	6.71	7.01	6.51	5.83	6.47	6.73	7.42	5.61	5.76	6.77
TC0100007097.hg.1	loywabo.aAug10	loywabo	Transcript Identified by AceView	chr1	+	Multiple_Complex	17106816	17117456	4.31	4.43	4.53	4.74	4.57	5.07	4.94	4.68	4.51	5.06	4.1	4.67	4.89	4.39	4.66	4.79	4.52	4.16	3.99	5.02	4.18	4.82	4.06	4.15
TC0100007098.hg.1	jarrarbo.aAug10-unspliced	jarrarbo	Transcript Identified by AceView	chr1	+	Coding	17111898	17112539	4.54	5.82	5.55	5.32	5.76	5.19	5.6	5.1	5.12	4.62	5.02	3.76	5.22	4.71	4.82	5.23	5.89	5.75	4.25	5.47	5.71	6.08	5.65	5.36
TC0100007099.hg.1				chr1	+	NonCoding	17131530	17140148	4.03	4.25	3.98	5.41	3.73	4.95	4.77	4.33	4.21	4.04	4.49	4.74	5.07	4.06	4.33	4.15	4.34	4.42	4.8	5.41	4.92	4.13	4.56	4.44
TC0100007100.hg.1	ENST00000625593; uc057ctz.1	Y_RNA	Y RNA [Source:RFAM;Acc:RF00019]	chr1	+	NonCoding	17158197	17158284	8.34	7.2	6.84	7.34	7.92	8.13	7.92	7.55	7.51	6.52	6.01	6.74	7.77	7.26	8.05	7.17	6.72	8.31	7.69	6.95	6.71	5.82	6.83	8.03
TC0100007101.hg.1	ENST00000412427.1; OTTHUMT00000006615; uc057cua.1	RP11-380J14.1	novel transcript	chr1	+	NonCoding	17189783	17197617	4.09	4.5	4.94	3.77	4.81	4.7	4.69	5.08	4.06	4.28	4.49	5.42	4.71	4.39	5.57	4.56	3.9	4.64	3.88	3.71	4.04	5.72	4.77	4.56
TC0100007102.hg.1	NM_013358; ENST00000375471; ENST00000460293; ENST00000483501; BC130574; BC136402; OTTHUMT00000006621; OTTHUMT00000006622; OTTHUMT00000006797	PADI1	peptidyl arginine deiminase, type I	chr1	+	Multiple_Complex	17205126	17246006	3.94	3.84	4.06	3.77	4.96	5.2	3.99	4.05	4.59	4.2	4.09	4.42	3.74	3.95	4.39	3.84	3.43	4.67	4.22	5.76	4.44	5.07	4.28	3.84
TC0100007103.hg.1	NM_016233; ENST00000375460; BC041592; BC109091; BC109092; OTTHUMT00000006805	PADI3	peptidyl arginine deiminase, type III	chr1	+	Coding	17249098	17284233	4.35	4.2	3.99	4.14	3.81	5.66	3.95	4	4.57	3.95	4	3.84	4.21	4.08	3.67	3.76	3.44	3.74	4.36	3.77	3.58	4.62	3.33	3.76
TC0100007104.hg.1	NR_039768; ENST00000582732	MIR3972	microRNA 3972	chr1	+	Precursor_microRNA	17277889	17277975	7.97	8.34	8.25	7.78	8.25	7.22	8.1	8.36	7.96	7.78	8.41	8.52	8.51	8.35	8.56	8.12	7.94	8.15	8	7.08	7.88	7.91	8.07	7.61
TC0100007105.hg.1	NM_012387; ENST00000375448; ENST00000375453; ENST00000467001; ENST00000468945; ENST00000487048; BC025718; OTTHUMT00000006799; OTTHUMT00000006800; OTTHUMT00000006801; OTTHUMT00000006802; OTTHUMT00000006803	PADI4	peptidyl arginine deiminase, type IV	chr1	+	Multiple_Complex	17308195	17364004	4.59	3.4	4.08	3.75	4.18	3.59	3.55	3.9	4.11	3.53	5.27	3.71	3.63	3.83	3.76	3.98	5.14	3.93	4.29	4.47	4.04	3.8	3.7	5.04
TC0100007106.hg.1	koypabu.aAug10-unspliced	koypabu	Transcript Identified by AceView	chr1	+	Coding	17349556	17350333	3.19	3.04	2.82	3.87	4.25	3.79	4.55	2.81	4.02	3.44	3.4	3.45	2.85	2.79	2.68	3.07	4.08	3.6	3.57	3.6	4.63	3.46	4.1	3.52
TC0100007107.hg.1				chr1	+	NonCoding	17351650	17352099	9.98	10.61	10.1	10.09	10.22	9.68	9.97	10.93	9.89	10.43	11.2	10.02	10.41	10.56	10.7	10.96	10.12	10.58	10.6	10.31	9.2	9.91	9.96	9.57
TC0100007108.hg.1	NM_207421; ENST00000619609; OTTHUMT00000006804	PADI6	peptidyl arginine deiminase, type VI	chr1	+	Multiple_Complex	17372196	17401699	4.83	5.55	4.68	4.63	4.61	6.02	4.67	4.53	5.11	5.26	4.77	4.28	4.52	4.38	5.21	5.22	4.25	5.51	4.74	5.03	4.31	5.04	4.73	4.77
TC0100007109.hg.1	kyplo.aAug10-unspliced	kyplo	Transcript Identified by AceView	chr1	+	Coding	17405654	17406146	5.63	5.38	5.64	5.64	5.89	5.58	5.82	5.82	5.98	6.12	6.14	6.15	5.64	5.69	6.47	6.3	5.82	6.33	5.62	5.87	7.62	6.63	6.32	6.23
TC0100007110.hg.1	ENST00000439577.1; kuplo.cAug10; OTTHUMT00000091165; uc057cui.1	RP1-20B21.4; kuplo	Transcript Identified by AceView; putative novel transcript	chr1	+	NonCoding	17406760	17407382	5.06	6.19	4.44	5.38	4.89	4.76	4.74	4.79	4.38	4.68	4.99	4.76	4.9	4.34	5.36	4.59	5.16	5.11	5.09	5.61	5.36	4.83	4.95	4.92
TC0100007111.hg.1				chr1	+	NonCoding	17409169	17418463	4.27	3.92	4.16	3.76	4.26	4.6	4.92	4.83	4.1	3.96	3.97	3.44	3.26	5.04	4.3	4.1	5.5	5.27	3.98	4.01	3.88	3.82	4.44	3.95
TC0100007112.hg.1				chr1	+	NonCoding	17431341	17547750	5.95	5.48	5.41	5.63	6.49	5.36	5.36	5.87	5.55	5.45	5.87	5.43	5.99	5.81	5.82	5.92	5.64	4.98	5.62	6.27	5.54	6.02	4.22	4.76
TC0100007113.hg.1				chr1	+	NonCoding	17438338	17439325	4.87	3.51	3.23	5.05	3.5	5.31	3.64	3.31	3.52	4.04	4.51	4.05	3.82	4.17	4.39	3.78	4.22	4.46	4.85	4.07	3.86	3.71	3.96	4.36
TC0100007114.hg.1				chr1	+	NonCoding	17439834	17450705	3.22	4.01	4.2	4.74	4.53	4.16	4.45	3.69	3.37	4.74	4.07	3.53	4.06	3.95	4.06	3.94	4.37	4.14	4	3.52	4.12	4.44	3.65	3.2
TC0100007115.hg.1				chr1	+	NonCoding	17440881	17441562	3.41	3.9	3.52	4.94	4.86	4.91	3.17	3.49	3.79	5.48	4.15	3.49	3.59	3.63	3.63	4.81	3.35	3.66	3.87	3.83	3.75	3.59	4.48	5.26
TC0100007116.hg.1	merpabu.aAug10-unspliced	merpabu	Transcript Identified by AceView	chr1	+	Coding	17530122	17530590	7.99	7.12	8.13	5.92	7.74	6.28	7.41	8.23	6.7	7.56	8.49	7.69	7.83	7.99	7.31	9.19	7.39	8.13	8.01	8.16	6.32	6.46	8.39	6.8
TC0100007117.hg.1	NM_001011722; NM_018125; ENST00000167825; ENST00000361221; ENST00000375408; ENST00000375415; ENST00000466782; ENST00000469726; ENST00000482359; ENST00000482892; ENST00000495593; BC117171; BC143347; OTTHUMT00000007147; OTTHUMT00000007148; OTTHUMT00000007149; OTTHUMT00000007150; OTTHUMT00000007151; OTTHUMT00000007152; OTTHUMT00000007153; OTTHUMT00000007154; OTTHUMT00000007155	ARHGEF10L	Rho guanine nucleotide exchange factor 10 like	chr1	+	Multiple_Complex	17539835	17697875	4.44	3.96	4.27	4.71	3.84	3.68	4.05	4.04	4.72	4.08	4.6	3.55	4.34	3.79	4.68	4.11	5.05	3.91	4.11	2.94	5.23	5.09	3.82	4.67
TC0100007118.hg.1	swarfobu.aAug10	swarfobu	Transcript Identified by AceView	chr1	+	Coding	17543758	17562760	8.19	7.98	8.14	7.17	8.02	7.93	8.61	8.08	8.08	7.88	8.05	8.24	8.25	7.49	7.93	8.1	7.9	8.04	7.82	7.76	7.35	7.9	8.12	7.81
TC0100007119.hg.1	smylobo.aAug10-unspliced	smylobo	Transcript Identified by AceView	chr1	+	Coding	17558110	17558496	7.44	6.26	7.13	7.02	6.65	6.07	7.49	7.1	7.6	6.18	7.08	6.99	7.04	6.83	6.3	7.52	6.33	6.59	6.5	6.82	6.42	6.89	6.74	6.98
TC0100007120.hg.1	klawbor.aAug10-unspliced	klawbor	Transcript Identified by AceView	chr1	+	Coding	17566783	17567208	4.87	4.55	4.17	4.2	4.01	4.73	4.83	4.47	4.04	4.79	4.17	4.36	3.34	4.71	4.6	4.17	4.35	4.59	5.36	4.79	5.35	5.51	4.24	4.65
TC0100007121.hg.1	neepabu.aAug10-unspliced	neepabu	Transcript Identified by AceView	chr1	+	Coding	17571618	17572079	4.75	4.3	4.92	3.9	3.94	4.35	4.03	3.99	3.68	4.64	4.93	4.55	4.92	4.44	4.41	3.79	4	4.53	3.69	3.94	3.51	4.8	4.31	3.61
TC0100007122.hg.1				chr1	+	NonCoding	17590274	17622565	6.69	6.17	6.11	5.83	6.53	7.62	5.94	6.52	5.63	6.67	6.2	5.51	6.06	5.68	6.03	6.42	6.65	6.71	5.66	6.97	5.34	7.02	6.22	7.87
TC0100007123.hg.1				chr1	+	NonCoding	17675714	17676247	8.24	8.32	8.1	8.96	8.73	7.52	8.5	8.61	8.22	8.25	8.77	7.45	8.73	8.72	8.48	8.19	8.58	7.84	9.27	7.25	7.52	7.56	7.92	8.24
TC0100007124.hg.1	reypabu.aAug10-unspliced	reypabu	Transcript Identified by AceView	chr1	+	Coding	17677704	17678268	2.81	4.66	3.85	4	5.03	5.92	5.48	4.96	3.66	4.26	4.4	3.72	4.48	4.11	4.49	3.83	3.78	4.89	4.75	4.02	4.37	4.74	4.04	4.98
TC0100007125.hg.1	ENST00000430540.1; OTTHUMT00000007156; sypabu.aAug10; uc057cur.1	RP11-473A10.2; sypabu	putative novel transcript; Transcript Identified by AceView	chr1	+	Multiple_Complex	17717686	17749978	5.11	5.18	4	5	5.25	5.65	5.5	4.82	5.8	4.1	4.73	5.17	5	5.47	5.81	5.29	5.27	4.93	5.07	5.28	4.5	5.09	5.69	5.26
TC0100007126.hg.1	uc057cus.1	AL136529.1		chr1	+	Precursor_microRNA	17747169	17747222	4.23	3.36	3.81	3.34	3.21	3.92	3.8	3.29	3.69	3.7	3.51	3.01	3.16	3.5	3.13	2.97	3.47	3.1	3.18	4.12	2.94	3.34	3.59	4.17
TC0100007127.hg.1	NM_030812; ENST00000375406; ENST00000617065; BC028909; OTTHUMT00000007143; uc001bat.3	ACTL8	actin-like 8	chr1	+	Multiple_Complex	17755313	17827063	4	3.66	3.8	4.56	3.14	3.76	3.22	3.55	3.37	3.96	4.12	3.17	3.36	3.56	3.39	4.64	4.21	3.78	4.31	4.19	4.09	3.73	3.22	3.38
TC0100007128.hg.1	kleeweybo.aAug10-unspliced	kleeweybo	Transcript Identified by AceView	chr1	+	Coding	17843134	17843474	3.65	2.89	3.05	3.63	3.7	3.39	3.07	4.08	3.58	2.76	4.03	3.08	3.24	3.48	3.5	3.11	3.96	3.36	3.25	3.62	3.27	3.51	3.58	2.97
TC0100007129.hg.1				chr1	+	NonCoding	17873596	17878142	6.26	6.13	5.05	6.24	5.76	5.36	4.88	5.77	5.97	7.21	7.07	5.73	6.35	5.46	4.43	6.15	5.22	5.9	6.5	6.31	5.36	4.35	6.48	5.66
TC0100007130.hg.1				chr1	+	NonCoding	17947206	17971424	6.25	5.69	6.29	5.53	7.17	6.84	5.61	6.14	6.7	5.74	7.33	6.23	5.35	6.04	6.82	5.92	4.74	5.87	5.48	5.03	5.64	6.99	5.89	5.32
TC0100007131.hg.1				chr1	+	NonCoding	17978762	17988906	4.32	3.93	4.04	4.83	4.04	3.46	3.47	3.79	3.33	3.61	3.73	3.84	4.31	3.99	3.61	4.73	4.46	4.23	4.4	3.93	4.27	3.75	3.68	3.1
TC0100007132.hg.1				chr1	+	NonCoding	18015942	18023736	5.1	5.28	5.56	4.19	4.61	5.04	7.1	5.24	4.9	5.33	4.47	5.02	4.49	4.62	5.73	4.42	5.03	4.8	5.54	3.87	5.94	5.06	4.74	4.37
TC0100007133.hg.1				chr1	+	NonCoding	18043962	18045670	6.16	4.67	5.66	6.03	6.66	5.22	6.63	6.43	5.92	6.02	5.78	5.51	5.49	6.14	4.88	6.91	5.74	6.24	6.11	5.75	7.3	6.63	6.34	6.01
TC0100007134.hg.1				chr1	+	NonCoding	18049863	18053554	7	7.71	6.14	7.74	7.38	7.27	9.14	6.67	6.97	7.6	7.82	6.47	7.05	6.54	7.78	8.07	6.51	7.27	6.96	7.21	7.16	7.76	8.58	6.59
TC0100007135.hg.1	NR_125946; ENST00000569711; ENST00000569711.1; OTTHUMT00000431027; uc057cuu.1	LOC101927876; RP11-174G17.2	uncharacterized LOC101927876; novel transcript	chr1	+	NonCoding	18065657	18074412	7.3	7.34	7.1	6.76	7.73	6.74	7.66	7.42	7.04	7.43	7.12	6.46	7.53	7.27	7.82	7.56	7.29	7.88	6.98	6.17	5.95	6.95	6.72	7.42
TC0100007136.hg.1	NM_032880; ENST00000251296; ENST00000412684; ENST00000473951; ENST00000497331; BC007618; OTTHUMT00000006924; OTTHUMT00000006925; OTTHUMT00000006926; OTTHUMT00000006927	IGSF21	immunoglobin superfamily, member 21	chr1	+	Multiple_Complex	18107746	18378483	4.5	5.05	5.22	5.25	5.28	4.66	4.97	5.28	5.55	4.87	6.96	5.37	5.28	4.75	4.63	4.99	5.69	5.24	5.31	4.82	5.67	5.11	4.75	5.74
TC0100007137.hg.1	ENST00000624418; OTTHUMT00000431035; rire.aAug10-unspliced; uc057cuv.1	RP11-174G17.3; rire	TEC; Transcript Identified by AceView	chr1	+	Coding	18109389	18115861	4.19	4.93	4.02	4.36	3.78	5.68	3.91	4.31	4.26	3.8	4.64	3.56	3.64	4.9	3.32	3.45	4.05	4.81	4.06	3.29	5.55	3.76	4.67	4.7
TC0100007138.hg.1				chr1	+	NonCoding	18258416	18261101	5.69	5.93	4.82	5.21	5.44	3.85	6.33	5.48	4.99	5.04	5.64	5.53	5.1	6.22	6.47	5.94	5.33	4.6	4.24	4.93	5.25	4.86	5.23	6.55
TC0100007139.hg.1				chr1	+	NonCoding	18374570	18375680	4.64	3.59	4.16	3.89	4.28	4.19	4.27	3.94	4.01	4.46	3.65	3.8	3.64	4.1	3.73	3.83	4.12	4.06	4.05	3.9	5.1	3.33	4.12	4.51
TC0100007140.hg.1	ENST00000420211.1; OTTHUMT00000006932; uc057cuz.1	RP11-422P22.1	Putative novel transcript	chr1	+	NonCoding	18385829	18388514	3.3	3.54	3.7	3.57	3.57	3.33	3.7	3.15	3.28	3.42	3.48	3.88	3.19	3.62	3.83	3.65	3.61	3.48	3.6	3.21	4.25	3.44	3.37	3.45
TC0100007141.hg.1				chr1	+	NonCoding	18403111	18408628	3.64	4.21	3.66	3.9	4.42	4.08	4.43	4.24	4.05	4.53	3.81	3.86	3.85	3.61	3.87	4.15	3.95	3.97	3.79	4.48	3.99	4.38	4.22	4.38
TC0100007142.hg.1				chr1	+	NonCoding	18442958	18444480	5.94	4.78	5.03	5.03	5.67	5.13	5.66	5.79	7.11	6.4	6.62	5.11	6.96	5.9	5.88	5.74	4.86	5.02	5.96	7.6	5.06	5.35	4.5	5.49
TC0100007143.hg.1				chr1	+	NonCoding	18453453	18466707	4.15	4.63	4.31	4.06	4.59	4.57	4.46	4.46	3.9	4.37	4.03	4.23	4.71	4.57	5.24	4.31	4.43	4.34	4.51	4.76	4.72	4.2	4.96	4.18
TC0100007144.hg.1	NM_152375; ENST00000400664; OTTHUMT00000006923	KLHDC7A	kelch domain containing 7A	chr1	+	Multiple_Complex	18480930	18486126	3.87	3.69	3.88	3.75	3.71	4.08	3.2	3.32	3.03	3.58	3.54	3.62	3.83	3.57	3.24	3.81	3.42	3.65	3.88	4.08	4.12	3.73	3.36	3.77
TC0100007145.hg.1	ENST00000596113	DYNLL1P3	dynein, light chain, LC8-type 1 pseudogene 3 [Source:HGNC Symbol;Acc:HGNC:49654]	chr1	+	Multiple_Complex	18513118	18513387	5.19	4.26	4.03	4.53	3.79	3.72	4.39	4.75	4.29	4.51	4.44	3.22	4.35	3.97	4.51	4.55	5.01	5.44	6.28	4.33	4.02	4.54	4.58	4.5
TC0100007146.hg.1	ENST00000450125	RP1-8B22.2		chr1	+	Multiple_Complex	18595414	18595636	3.93	4.11	4.88	5.06	5.56	4.28	3.97	3.55	4.63	4.09	5.87	5.49	4.53	4.06	4.64	3.99	4.77	4.78	4.79	4.32	3.86	4.12	3.51	4.26
TC0100007147.hg.1	NM_001135254; NM_002584; NM_013945; ENST00000375375; ENST00000400661; ENST00000420770; BC121165; BC121166; OTTHUMT00000006928; OTTHUMT00000372482; OTTHUMT00000372483; uc001bay.3	PAX7	paired box 7	chr1	+	Multiple_Complex	18631006	18748875	3.17	3.43	3.45	3.1	3.63	5.04	3.58	3.06	3.12	3.93	4.05	3.34	3.29	2.86	3.26	3.53	3.68	3.32	3.9	3.67	3.73	3.64	3.48	3.48
TC0100007148.hg.1	pluma.aAug10-unspliced	pluma	Transcript Identified by AceView	chr1	+	Coding	18743661	18744069	6.28	5.65	5.5	5.82	6.08	8.67	5.64	5.9	5.39	5.73	6.33	5.13	5.39	6.41	5.69	5.9	6.48	5.41	6.46	8.45	7.11	6.2	5.89	6.17
TC0100007149.hg.1				chr1	+	NonCoding	18751687	18754302	2.98	4.42	5.06	2.94	4.72	3.04	3.76	5.14	3.85	4.18	4.56	3.97	4.81	3.99	5.69	5.31	3.78	4.26	4.56	3.29	4.49	3.63	4.74	3.29
TC0100007150.hg.1				chr1	+	NonCoding	18758658	18762193	5.94	5.71	5.08	7.22	5.73	6.22	5.5	5.32	5.37	5.17	5.27	5.35	4.78	5.11	5.21	5.26	5.21	4.97	5.44	5.57	6.29	5.8	5.59	5.58
TC0100007151.hg.1				chr1	+	NonCoding	18908840	18916439	4.23	4.44	5.23	3.85	4.24	5.72	4.41	4.02	4.73	4.61	4.14	4.44	4.67	4.67	5.08	3.59	4.72	4.47	4.83	4.09	5.52	4.61	4.48	3.97
TC0100007152.hg.1				chr1	+	NonCoding	19034287	19051181	3.58	3.47	2.94	4.74	3.23	4.71	4.13	3.1	2.98	3	3.74	3.42	3.71	3.04	3.47	3.83	3.89	3.1	3.47	3.85	4.05	3.43	3.2	3.49
TC0100007153.hg.1				chr1	+	NonCoding	19066657	19068402	6.29	6.85	6.4	6.13	6.05	4.68	6.86	6.53	5.45	6.1	6.6	6.85	6.32	5.78	7.79	6.89	6.57	6.25	6.06	6.07	6.96	5.67	6.61	5.88
TC0100007154.hg.1				chr1	+	NonCoding	19069453	19074502	4.42	3.77	4.82	6.88	4.58	6.32	4.23	5.39	4.89	5.4	4.23	4.97	4.78	4.45	4.63	4.15	5.26	4.43	4.49	4.88	7.29	4.02	4.83	4.66
TC0100007155.hg.1				chr1	+	NonCoding	19139555	19143995	3.42	3.48	3.5	4.06	5	5.45	3.62	3.52	3.42	3.71	4.08	3.95	3.51	3.73	3.19	3.33	3.38	3.5	3.94	4.03	5.39	3.71	3.53	3.31
TC0100007156.hg.1	skaweybo.aAug10-unspliced	skaweybo	Transcript Identified by AceView	chr1	+	Coding	19147431	19148269	3.42	4.07	3.72	3.82	3.9	4.08	3.48	3.75	3.33	4.62	3.65	3.75	3.02	4.2	4.31	4.01	4.35	3.94	3.39	3.72	5.81	3.18	4.35	5.37
TC0100007157.hg.1	stalobo.aAug10-unspliced	stalobo	Transcript Identified by AceView	chr1	+	Coding	19190610	19191009	4.08	4.56	4.25	5.02	4.34	4.35	5.17	5.08	3.63	4.32	5.09	4.18	4.75	3.82	5.33	5.21	4.76	3.77	4	4.96	4.27	4.87	4.21	4.54
TC0100007158.hg.1	ENST00000437898.1; OTTHUMT00000092368; uc057cvu.1	RP1-43E13.2	novel transcript	chr1	+	NonCoding	19210275	19240704	5.7	5.84	5.55	5.17	5.7	4.89	4.92	5.83	5.38	5.73	5.53	4.95	5.41	6	5.21	5.45	5.41	5.8	5.32	5.37	5.82	5.74	5.33	5.49
TC0100007159.hg.1	steykeybu.aAug10-unspliced	steykeybu	Transcript Identified by AceView	chr1	+	Coding	19235037	19235703	6.26	6.82	6.36	7.18	6.48	6.58	7.18	6.65	7.13	6.13	5.65	6.66	6.26	6.34	6.41	6.33	6.67	6.42	6.66	5.14	7	6.31	6.76	6.36
TC0100007160.hg.1	NM_016183; ENST00000330263; ENST00000479559; ENST00000493700; BC003013; BC006504; OTTHUMT00000007075; OTTHUMT00000007160; OTTHUMT00000007161	MRTO4	MRT4 homolog, ribosome maturation factor	chr1	+	Multiple_Complex	19251539	19260128	3.52	4.06	4	3.75	3.26	3.4	3.63	3.92	3.39	3.16	3.7	3.74	3.3	4.23	3.23	3.81	3.41	3.87	4.09	5.08	4.13	3.63	3.7	3.81
TC0100007161.hg.1	ENST00000604801	RP4-657E11.10		chr1	+	Multiple_Complex	19297080	19297903	3.99	4.88	4.97	5.35	5.77	4.38	6.61	5.39	4.47	5.26	4.94	4.92	5.22	5.87	5.79	5.75	5.54	6.54	5.7	5.47	5.56	4.57	6.82	6.88
TC0100007162.hg.1	NM_001040125; NM_001040126; NM_001287531; NM_017765; NR_109848; ENST00000375153; ENST00000375155; ENST00000400548; ENST00000432465; ENST00000469076; ENST00000497827; BC015324; OTTHUMT00000007164; OTTHUMT00000007255; OTTHUMT00000289784; OTTHUMT00000289785; OTTHUMT00000289786; OTTHUMT00000289787	PQLC2	PQ loop repeat containing 2	chr1	+	Multiple_Complex	19312246	19334437	5.93	5.65	5.25	5.01	5.29	5.23	5.56	5.8	5.12	4.62	5.6	7.48	5.57	5.69	6.27	5.56	5.9	5.22	5.29	5.88	5.91	5.47	6.25	6.14
TC0100007163.hg.1				chr1	+	NonCoding	19339171	19374248	5.76	5.29	4.66	4.88	5.5	6.2	5.1	5.32	4.62	5.55	4.6	3.89	4.66	4.81	6.14	4.67	5.54	5	5.34	5.29	4.81	6.18	5.71	5.77
TC0100007164.hg.1	kawkorbu.aAug10-unspliced	kawkorbu	Transcript Identified by AceView	chr1	+	Unassigned	19392220	19392547	5.78	5.78	5.79	5.37	6.63	5.07	6.17	6.05	5.62	6.44	5.69	5.69	5.8	5.95	5.77	6.05	5.85	5.59	5.79	5.02	4.64	5.62	6.14	5.31
TC0100007165.hg.1	LOC644083.aAug10-unspliced	LOC644083	Transcript Identified by AceView, Entrez Gene ID(s) 644083	chr1	+	Coding	19398875	19401214	4.68	3.88	4.34	4.25	4.19	4.25	3.41	3.91	4.1	4.38	3.9	4.1	5.03	4.75	5.06	4.75	4.32	4.89	4.51	4.31	4.34	5.47	4.23	4.07
TC0100007166.hg.1	sluleybu.aAug10-unspliced	sluleybu	Transcript Identified by AceView	chr1	+	Coding	19411903	19412680	5.53	4.84	4.56	4.29	4.85	4.73	5.21	5.17	5.33	6.08	4.59	5.13	4.75	6.06	6.52	4.82	4.54	5.09	5.17	6.03	4.8	4.97	4.58	5.74
TC0100007167.hg.1	ENST00000481521; uc021ohs.2	RN7SL277P	RNA, 7SL, cytoplasmic 277, pseudogene [Source:HGNC Symbol;Acc:HGNC:46293]	chr1	+	NonCoding	19424384	19424671	9.98	9.44	9.51	9.16	9.75	9.34	9.69	9.31	9.81	9.77	9.01	9.99	9.72	10.25	9.46	10.14	9.79	9.45	10.13	8.06	9.03	10.23	10.23	10.22
TC0100007168.hg.1	smoyleybu.aAug10-unspliced	smoyleybu	Transcript Identified by AceView	chr1	+	Coding	19451989	19452644	3.99	4.76	5.47	6.91	4.67	5.17	5.34	4.49	5.1	4.36	5.95	5.32	4.53	4.58	3.98	4.81	4.68	4.52	6.1	5.61	5.06	5.09	5.36	3.97
TC0100007169.hg.1	snorleybu.aAug10-unspliced	snorleybu	Transcript Identified by AceView	chr1	+	Coding	19475001	19475376	2.84	3.33	4.31	4.11	5.65	3.24	4.32	3.41	3.32	4.54	5.91	3.7	3.45	3.2	3.22	3.34	4.01	4.13	4.03	4.6	3.41	4.58	3.59	3.77
TC0100007170.hg.1	uc057cwy.1	RNU4-28P	RNA, U4 small nuclear 28, pseudogene [Source:HGNC Symbol;Acc:HGNC:46964]	chr1	+	Small_RNA	19510593	19510733	5.58	6.65	6.1	6.43	6.06	8.06	9.48	9.47	8.05	5.67	8.08	6.93	5.89	6.32	5.86	5.87	5.71	6.21	6.14	6.52	7.77	5.82	5.49	6.38
TC0100007171.hg.1				chr1	+	NonCoding	19526176	19531774	5.41	4.99	5.52	4.02	4.54	5.2	6.09	4.84	4.5	5.43	4.31	4.62	5.28	4.84	4.41	5.28	4.38	4.86	4.94	5.88	4.48	4.93	5.96	5.26
TC0100007173.hg.1	NR_077246	RPS14P3	ribosomal protein S14 pseudogene 3	chr1	+	Multiple_Complex	19607807	19608644	7.31	7.84	7.02	6.45	5.95	5.7	6.07	6.83	7.62	6.04	6.55	8.05	7.03	6.91	6.65	6.88	8.23	7.77	6.18	6.28	6.38	6.91	8.46	8.33
TC0100007174.hg.1	zeybey.aAug10-unspliced	zeybey	Transcript Identified by AceView	chr1	+	Unassigned	19649964	19650807	4.88	5.5	4.6	4.76	5.42	5.79	3.9	5.33	5.8	4.99	5.14	4.48	4.69	4.12	4.79	4.68	4.65	4.15	4.37	5.24	4.58	5.49	4.4	4.31
TC0100007175.hg.1	NM_000871; ENST00000289753; BC074995; BC074996; OTTHUMT00000007704	HTR6	5-hydroxytryptamine (serotonin) receptor 6, G protein-coupled	chr1	+	Multiple_Complex	19665287	19680966	3.32	3.22	3.32	3.13	2.9	2.91	3.55	3.33	3.03	3.01	3.06	3.36	2.88	3.18	3.93	3.03	3.13	3.12	2.87	3.3	2.96	3.3	3.68	3.49
TC0100007176.hg.1	chuplu.aAug10-unspliced; peekorbu.aAug10-unspliced	chuplu; peekorbu	Transcript Identified by AceView	chr1	+	Multiple_Complex	19682535	19691031	5.26	5.02	5.26	4.85	5.68	5.26	5.81	5.19	4.78	6.36	4.97	5.79	6.11	5.09	5.52	6.05	5.08	4.99	4.76	4.65	5.31	5.5	5.38	5.24
TC0100007177.hg.1	chawbo.aAug10	chawbo	Transcript Identified by AceView	chr1	+	Multiple_Complex	19743402	19750187	6.24	6.01	5.45	5.68	5.54	5.16	5.26	6.04	5.24	5.41	5.41	5.68	5.33	5.45	5.98	6.01	5.57	5.69	5.43	5.72	5.74	6.34	6.23	5.77
TC0100007178.hg.1	beelorbu.aAug10-unspliced	beelorbu	Transcript Identified by AceView	chr1	+	Coding	19762013	19762683	4.51	3.88	2.83	3.86	3.33	4.91	3.94	3.46	3.84	3.01	4.22	3.3	3.2	3.4	5.52	3.97	3.65	3.72	3.69	4.36	3.6	3.74	2.81	2.82
TC0100007179.hg.1				chr1	+	NonCoding	19764885	19951326	5.36	4.55	4.02	4.97	4.69	5.46	5.12	5.12	4.17	4.74	4.65	4.54	4.49	4.31	5.21	4.21	3.9	4.74	5.08	4.46	4.31	4.9	5.12	5.49
TC0100007180.hg.1	cheybo.aAug10-unspliced	cheybo	Transcript Identified by AceView	chr1	+	Coding	19765681	19766185	4.43	3.72	4.45	4.25	4.97	4.84	4.4	4.54	4.34	4.4	4.5	4.41	4.7	4.2	4.47	4.38	3.9	4.6	4.89	5.65	4.82	4.5	4.29	4.5
TC0100007181.hg.1	chorbo.aAug10-unspliced	chorbo	Transcript Identified by AceView	chr1	+	Coding	19799298	19799677	6.96	6.87	6.28	6.6	6.98	6.72	6.91	6.98	6.59	6.8	6.4	6.1	7.17	6.96	7.44	7.21	7.02	7	6.85	6.51	6.79	6.88	7.11	6.74
TC0100007182.hg.1	ENST00000454736.1; OTTHUMT00000007695; uc057cxv.1	RP11-91K11.2	putative novel transcript	chr1	+	NonCoding	19814367	19819502	4.93	4.59	4.8	4.97	5.11	5.58	4.29	4.47	4.49	5.47	4.91	5.07	4.5	5.06	4.96	5.31	4.8	5.17	5.08	5.61	5.3	4.82	4.94	5.06
TC0100007183.hg.1				chr1	+	NonCoding	19861278	19865566	4.08	3.87	5.11	5.33	4.08	4.96	4	3.99	3.41	4.13	5.58	3.26	4.39	4.34	3.9	4.44	4.37	3.83	4.32	4.26	4.03	3.7	3.96	4.12
TC0100007184.hg.1	NM_015207; ENST00000375120; ENST00000466697; ENST00000481686; OTTHUMT00000007655; OTTHUMT00000007656; OTTHUMT00000007657	OTUD3	OTU deubiquitinase 3	chr1	+	Multiple_Complex	19882395	19912945	5.45	5.38	5.44	6.88	6.76	5.29	5.86	6.38	6.45	7.99	5.88	6.93	5.62	6.39	6.52	6.47	6.17	5.43	6.85	5.48	5.1	6.65	5.51	6.18
TC0100007185.hg.1				chr1	+	NonCoding	19937931	19939438	7.27	7.56	7.01	7.04	6.86	7.8	7.79	6.53	6.69	7.5	6.7	6.71	7.03	6.81	7.18	7.15	7.1	7.1	7.79	6.72	6.99	6.88	7.29	7.35
TC0100007186.hg.1	ENST00000488028; uc057cxy.1	RN7SL304P	RNA, 7SL, cytoplasmic 304, pseudogene [Source:HGNC Symbol;Acc:HGNC:46320]	chr1	+	NonCoding	19970969	19971269	6.78	7.04	6.31	5.44	5.52	4.03	6.13	6.37	6.33	5.61	6.14	6.14	6.14	6.93	5.19	5.65	6.55	7.56	6.55	5.35	4.89	7	6.34	7.53
TC0100007187.hg.1				chr1	+	NonCoding	20026925	20033155	5.14	5.42	6.26	5.03	6	4.91	7.2	6.62	6.13	4.68	6.11	6.31	6.42	5.6	6.38	5.5	5.55	6.53	6.26	5.35	5.93	7.14	6.16	7.57
TC0100007188.hg.1	NM_000929; ENST00000375108; ENST00000460175; ENST00000465698; ENST00000469069; ENST00000478803; ENST00000486277; ENST00000489871; ENST00000498348; BC036792; OTTHUMT00000007668; OTTHUMT00000007669; OTTHUMT00000007670; OTTHUMT00000007671; OTTHUMT00000007672; OTTHUMT00000007673; OTTHUMT00000007674; OTTHUMT00000091238	PLA2G5	phospholipase A2, group V	chr1	+	Multiple_Complex	20028179	20091901	5.35	5.11	5.95	4.89	5.06	4.3	5	5.78	5.27	5.9	5.98	5.22	5.23	5.23	5.82	5.37	4.95	5.06	4.63	3.88	4.2	5.71	4.39	5.09
TC0100007189.hg.1				chr1	+	NonCoding	20115682	20117242	3.56	3.56	4.61	4.88	4.72	4.77	3.86	4.24	4.56	4.39	4.83	3.78	3.85	4.03	4.02	4.43	4.33	4.31	4	5.56	4.22	3.87	3.97	3.57
TC0100007190.hg.1				chr1	+	NonCoding	20124318	20125442	4.68	4.25	6.44	4.63	4.59	4.8	3.92	4.27	4.86	5.09	4.95	4.34	5.57	4.52	5.23	4.71	4.62	4.01	4.81	5.41	4.66	5.25	4.78	3.99
TC0100007191.hg.1	NM_022819; ENST00000375102; ENST00000465062; OTTHUMT00000007687; OTTHUMT00000007688	PLA2G2F	phospholipase A2, group IIF	chr1	+	Multiple_Complex	20139326	20150386	4.58	4.67	4.37	4.85	3.81	4.71	4.77	5.2	4.37	4.1	4.69	3.93	4.67	4.72	4.91	4.76	5.01	4.24	5.23	4.86	4.87	6.11	5.23	5.98
TC0100007192.hg.1				chr1	+	NonCoding	20152104	20152493	5.14	5.45	5.06	5.64	5.27	4.63	5.6	5.18	5.16	5.57	5.03	5.22	5.32	5.1	5.02	5.47	4.97	4.9	5	5.24	5.27	5.09	5.38	5.73
TC0100007193.hg.1	ENST00000417884.1; ENST00000431027.1; OTTHUMT00000007685; OTTHUMT00000007686; uc057cyn.1; uc057cyo.1	RP3-340N1.2	novel transcript	chr1	+	NonCoding	20154338	20160568	3.79	3.87	4.03	3.86	4	3.7	3.6	4.16	4.35	4.9	3.57	5.19	4.81	4.23	3.83	3.53	4.37	4.86	3.49	4.13	3.8	4.14	3.76	4.14
TC0100007194.hg.1	NM_152376; ENST00000375099; BC047428; OTTHUMT00000007693	UBXN10	UBX domain protein 10	chr1	+	Coding	20186078	20196048	3.39	3.7	3.39	2.92	3.64	3.82	3.65	3.78	3.18	3.58	3.45	3.33	3.54	4.01	3.49	3.25	3.86	3.45	3.95	3.38	3.54	3.62	3.2	3.24
TC0100007195.hg.1				chr1	+	NonCoding	20198991	20202801	4.91	3.37	4.28	4.12	3.85	4.69	3.98	3.63	3.56	4.25	3.5	4.4	3.53	3.36	3.39	3.77	3.32	3.18	4.29	4.29	4.68	3.42	3.76	3.95
TC0100007196.hg.1				chr1	+	NonCoding	20221025	20238316	5.91	5.71	4.9	6.6	6.07	5.36	5.46	5.5	5.42	5.93	5.73	4.75	4.94	5.34	6.58	5.38	5.14	5.23	5.46	4.66	6.4	5.82	6.03	5.32
TC0100007197.hg.1	ENST00000435552.1; OTTHUMT00000007692; uc057cyr.1; zyler.aAug10	RP3-340N1.6; zyler	putative novel transcript; Transcript Identified by AceView	chr1	+	Multiple_Complex	20243095	20244655	3.9	3.67	4.57	4.25	3.99	3.83	3.86	3.85	3.44	4.36	3.23	3.75	3.94	3.95	3.9	3.57	3.37	3.72	4.1	3.77	4.42	4.16	3.71	3.99
TC0100007198.hg.1				chr1	+	NonCoding	20254234	20274996	3.63	3.51	3.44	3.38	3.42	4.85	3.1	2.73	3	3.42	2.99	3.2	2.93	3.28	3.38	3.57	3.78	3.58	3.38	2.97	3.35	3.83	3.79	3.29
TC0100007199.hg.1	NM_001039500; ENST00000289815; ENST00000375079; ENST00000467486; ENST00000473325; ENST00000485375; ENST00000525343; ENST00000530722; ENST00000534075; OTTHUMT00000007945; OTTHUMT00000007946; OTTHUMT00000007947; OTTHUMT00000242830; OTTHUMT00000389807; OTTHUMT00000389808; OTTHUMT00000389809; uc009vps.2	VWA5B1	von Willebrand factor A domain containing 5B1	chr1	+	Multiple_Complex	20290919	20354894	4.91	5	3.84	4.93	3.68	3.94	4.27	4.65	4.27	5.21	5.05	3.74	4.74	3.92	3.85	4.49	4.11	4.44	4.23	4.93	4.31	4.03	3.33	4.16
TC0100007200.hg.1				chr1	+	NonCoding	20380116	20381540	4.42	4.45	4.51	5.31	5.08	5.97	4.73	3.8	4.26	5.03	4.32	3.92	4.06	4.05	4.47	4.18	4.54	3.76	4.74	5.2	5.56	4.21	4.36	4.81
TC0100007201.hg.1	swawfobu.aAug10	swawfobu	Transcript Identified by AceView	chr1	+	Coding	20411038	20413771	4.52	4.11	4.26	5.8	3.41	4.38	3.78	3.78	4.24	3.61	4.06	3.85	4.3	3.34	4.29	4.2	3.33	3.89	3.73	3.75	5.04	3.99	3.98	4.04
TC0100007202.hg.1				chr1	+	NonCoding	20476301	20478658	5.43	5.02	5.35	5.06	6.08	6.66	4.81	5.66	4.62	5.86	4.77	5.35	4.59	5.78	5.02	5.11	4.62	5.07	4.72	5.08	4.82	4.91	4.98	5.23
TC0100007203.hg.1				chr1	+	NonCoding	20486110	20491180	7.32	7.36	7.62	7.61	7.57	7.23	7.46	7.64	7.52	7.4	8.2	7.32	7.52	7.55	7.96	8.14	7.34	7.36	7.74	7.45	7.1	8.02	7.25	7.82
TC0100007204.hg.1	ENST00000443195	RPS4XP4	ribosomal protein S4X pseudogene 4 [Source:HGNC Symbol;Acc:HGNC:36545]	chr1	+	Pseudogene	20525989	20526751	4.13	4.19	4.2	3.44	3.62	4.71	3.7	3.54	3.33	3.56	3.48	3.76	3.68	4.06	3.64	4.13	3.45	4.08	4.02	4.48	4.04	3.43	5.08	4.09
TC0100007205.hg.1	NM_207334; ENST00000332947; BC142610; BC142686; OTTHUMT00000127759	FAM43B	family with sequence similarity 43, member B	chr1	+	Coding	20552439	20555020	2.98	3.65	3.16	3.76	3.29	3.6	3.25	3.27	3.24	3.21	3.29	3.23	3.25	3.18	3.11	2.83	3.59	3.32	3.03	4	3.2	3.41	3.32	3.89
TC0100007206.hg.1	NM_001785; ENST00000375071; ENST00000461985; BC054036; OTTHUMT00000007965; OTTHUMT00000007966	CDA	cytidine deaminase	chr1	+	Multiple_Complex	20588948	20618908	2.86	3.24	2.86	3.41	3.02	2.97	2.65	3.52	3.39	3.08	4.15	4.63	3.27	2.85	2.88	3.35	4.12	2.95	3.1	3.14	3.61	3.47	3.13	3.97
TC0100007207.hg.1	NM_032409; NR_106732; ENST00000321556; ENST00000400490; ENST00000492302; ENST00000622012; BC028215; OTTHUMT00000007954; OTTHUMT00000007955; OTTHUMT00000007956; uc001bdm.3	PINK1; MIR6084	PTEN induced putative kinase 1; microRNA 6084	chr1	+	Multiple_Complex	20633455	20651511	4.75	4.15	3.05	4.15	3.62	3.33	3.78	3.27	5.81	3.75	4.23	3.46	3.56	4.93	3.42	3.98	6.48	4.07	3.59	5.07	4.81	3.55	4.49	4.2
TC0100007208.hg.1	kolorbu.aAug10-unspliced	kolorbu	Transcript Identified by AceView	chr1	+	Coding	20641519	20641928	4.15	4.42	4.09	5.55	5.06	4.54	4.64	3.8	4.67	4.51	4.3	4.59	4.22	5.29	4.39	4.52	4.05	4.31	4.32	4.18	5.16	4.39	4.69	5.2
TC0100007209.hg.1				chr1	+	NonCoding	20661703	20663340	3.65	3.5	4.05	3.13	4.35	4.52	3.87	3.89	3.98	4.07	3.45	3.63	3.71	4.8	3.69	4.12	3.32	4.09	3.89	4.52	4.57	4.39	4.02	3.25
TC0100007210.hg.1				chr1	+	NonCoding	20667023	20673152	3.94	3.59	3.65	3.41	3.56	4.44	3.3	3.57	3.23	3.22	3.98	3.32	3.61	3.37	3.19	3.35	3.19	4.23	3.6	3.83	3.91	3.84	4.57	3.54
TC0100007211.hg.1	korlorbu.aAug10-unspliced	korlorbu	Transcript Identified by AceView	chr1	+	Multiple_Complex	20696992	20708884	3.37	3.93	3.75	5.1	4.16	4.1	4.11	4.08	5.08	5.12	3.82	4.06	3.92	4.91	4.15	4.09	3.77	4.59	3.4	4.82	4.53	4.83	3.9	5.7
TC0100007212.hg.1	mire.aAug10-unspliced	mire	Transcript Identified by AceView	chr1	+	Coding	20718136	20720598	4.63	4.91	5.33	6.3	5.42	6.34	4.24	4.93	4.82	6.29	6.06	5.51	4.3	4.24	4.21	4.19	4.82	5.3	5.71	7.14	6.11	4.29	5.94	5.88
TC0100007213.hg.1	beyweebo.bAug10; ENST00000436642.1; OTTHUMT00000007456; uc057czw.1	beyweebo; RP5-930J4.2	Transcript Identified by AceView; putative novel transcript	chr1	+	Multiple_Complex	20732880	20733952	7.9	7.74	8.11	7.73	8.14	6.85	7.75	7.81	8.09	7.53	7.66	7.83	7.88	7.91	7.91	8.27	8.07	8.22	8.04	7.67	7.63	8.43	7.91	7.89
TC0100007214.hg.1	ENST00000413451.1	RP5-930J4.4		chr1	+	NonCoding	20742987	20744292	5.86	5.54	5.9	6.41	5.69	5.38	6.35	6.11	5.96	6.35	4.96	6.44	6.55	5.53	6.54	6.16	6.32	6.26	5.85	6.68	5.38	6.2	5.83	5.17
TC0100007215.hg.1				chr1	+	NonCoding	20753695	20757296	3.82	3.89	4.63	5.75	5.62	5.99	4.92	4.89	4.21	7.46	3.98	5.85	5.46	4.42	4.1	6.08	4.75	4	4.35	4.46	5.9	3.97	4.58	5.17
TC0100007216.hg.1	nokumo.aAug10-unspliced	nokumo	Transcript Identified by AceView	chr1	+	Unassigned	20775025	20776274	4.91	4.43	3.62	4.45	5.37	4.48	6.66	4.92	5.9	3.79	5.15	5.58	5.2	4.21	4.73	4.58	5.48	3.63	5.06	3.72	4.63	4.51	4.55	3.86
TC0100007217.hg.1	keelarbo.aAug10-unspliced	keelarbo	Transcript Identified by AceView	chr1	+	Coding	20820589	20821012	5.5	5.38	5.25	6.3	5.75	5.51	6.05	5.83	5.55	5.71	6.11	5	5.62	5.83	6.15	5.63	5.85	6.11	5.3	6.18	5.32	5.91	5.74	6.06
TC0100007218.hg.1	uc057dal.1	RNU7-200P	RNA, U7 small nuclear 200 pseudogene [Source:HGNC Symbol;Acc:HGNC:45734]	chr1	+	Small_RNA	20841241	20841302	4.66	5.24	3.59	4.18	4.52	6.14	4.32	3.29	4.88	3.62	4.03	3.98	5.45	5.73	6.64	5.53	4.45	6.32	4.5	4.29	6.55	4.87	5.57	3.53
TC0100007219.hg.1	tyklor.aAug10-unspliced	tyklor	Transcript Identified by AceView	chr1	+	Unassigned	21029738	21031183	7	6.39	7.78	6.24	7.68	6.75	6.5	7.08	7.76	7.88	7.54	6.55	7.21	7.31	7.69	8.35	7.34	7.33	6.62	6.63	6.72	8.17	6.8	6.85
TC0100007220.hg.1	nalarbo.aAug10-unspliced	nalarbo	Transcript Identified by AceView	chr1	+	Coding	21061845	21062263	6.98	5.83	7.7	5.06	5.58	5.22	7.77	6.4	5.93	5.92	5.47	6.03	6.67	5.91	6.79	5.17	6.74	5.39	4.29	6.18	5.49	5.95	6.88	5.29
TC0100007221.hg.1	ENST00000430808	HSPE1P27	heat shock protein family E (Hsp10) member 1 pseudogene 27 [Source:HGNC Symbol;Acc:HGNC:49346]	chr1	+	Multiple_Complex	21161475	21162081	5.26	3.74	3.65	4	4.02	3.78	3.73	4.77	5.02	5.92	3.94	3.49	3.91	4.27	4.27	3.45	4.89	4.29	4.35	4.39	5.66	5.77	4.35	4.52
TC0100007222.hg.1	dafarbu.aAug10	dafarbu	Transcript Identified by AceView	chr1	+	Unassigned	21170396	21171221	16.54	16.19	16.14	16.68	16.33	16.15	16.76	16.45	17.08	16.54	16.06	16.79	16.33	15.96	15.63	15.5	15.73	15.96	16.04	16.24	16.25	16.14	16.13	15.77
TC0100007223.hg.1				chr1	+	NonCoding	21175113	21176212	6.36	7.46	6.57	6.28	5.99	7.66	6.61	7.55	5.96	6.82	6.16	6.12	7.22	7.63	6	6.08	6.84	6.34	6.81	7.82	7.13	6.47	6.1	6.08
TC0100007224.hg.1	ENST00000416959.1; flawbo.aAug10; OTTHUMT00000007466; uc057day.1	RP3-329E20.2; flawbo	Transcript Identified by AceView; novel transcript	chr1	+	NonCoding	21266082	21267251	6.17	6.56	5.89	5.47	6.19	6.79	7.07	6.15	6.03	6.37	6.01	6.67	6.05	5.76	6.04	6.31	5.81	5.76	5.55	6.18	6.21	7.69	6.16	6.71
TC0100007225.hg.1	fleybo.aAug10-unspliced	fleybo	Transcript Identified by AceView	chr1	+	Coding	21281248	21281710	4.75	4.91	4.27	4.94	4.61	4.53	5.45	4.35	4.66	4.2	4.7	4.68	4.66	4.87	4.6	4.79	5.26	4.68	5.48	4.48	5.44	5.51	4.91	4.3
TC0100007226.hg.1				chr1	+	NonCoding	21285625	21286571	4.92	6.07	5.25	6.18	4.62	4.26	5.46	5.66	5.31	4.55	4.56	5.69	5.2	5.62	5.42	4.73	5.59	5.42	5.48	4.43	4.5	5.2	5.04	4.34
TC0100007227.hg.1				chr1	+	NonCoding	21288485	21290079	5.43	5.34	5.61	5.98	6.26	6.09	5.32	5.43	5.39	5.66	5.75	5.46	5.26	5.68	5.94	5.83	5.25	5.54	5.8	5.91	5.92	5.84	5.63	5.42
TC0100007228.hg.1	NR_038404; ENST00000449034; ENST00000449034.1; OTTHUMT00000007832; uc001beo.3	LOC100506801; RP5-1071N3.1	uncharacterized LOC100506801; putative novel transcript	chr1	+	NonCoding	21293290	21299869	3.19	4.24	3.97	3.61	3.65	4.51	4.52	3.9	3.74	3.73	4.21	4.26	4.33	4.71	3.79	3.89	4	3.73	3.61	3.86	4.29	3.28	4.12	3.33
TC0100007229.hg.1	teyklor.aAug10-unspliced	teyklor	Transcript Identified by AceView	chr1	+	Coding	21303018	21303474	4.05	3.72	3.75	6.78	5.31	3.95	3.94	3.74	3.83	4.17	3.95	4.62	4.59	4.1	3.72	3.95	3.98	3.37	5.43	6.27	3.9	4.23	3.56	4
TC0100007230.hg.1	blarlorbu.aAug10-unspliced	blarlorbu	Transcript Identified by AceView	chr1	+	Coding	21305891	21306263	5.83	6.16	4.58	5.73	4.51	5.78	5.86	5.52	5.49	4.27	7.67	5.93	5.05	6.45	6.1	6.39	5.81	6.05	5.39	5.28	5	7.19	5.03	5.27
TC0100007231.hg.1	swarkorbu.aAug10-unspliced	swarkorbu	Transcript Identified by AceView	chr1	+	Unassigned	21310135	21311493	4.66	4.1	4.92	4.98	5.45	4.37	3.8	4.38	5.01	4.82	3.96	4.37	4.28	4.94	5.1	3.73	5.17	4.45	5.14	3.48	4.99	4.31	5.6	4.89
TC0100007233.hg.1	ENST00000486095	PPP1R11P1	protein phosphatase 1 regulatory inhibitor subunit 11 pseudogene 1 [Source:HGNC Symbol;Acc:HGNC:16326]	chr1	+	Pseudogene	21397987	21398362	3.82	4.01	3.34	3.93	3.47	3.41	3.79	4.06	4.83	3.9	3.44	3.94	3.75	4.04	3.41	3.72	3.67	3.69	4.29	4.33	4.75	3.72	4	3.64
TC0100007234.hg.1	ENST00000423921.1; ENST00000444647.1; OTTHUMT00000008191; OTTHUMT00000008192; uc057dbc.1; uc057dbd.1	RP11-293F5.1	putative novel transcript	chr1	+	NonCoding	21415898	21417492	5.4	4.94	5.14	6.06	5.49	5.5	5.82	4.67	4.16	4.67	4.81	4.12	5.66	5.35	6.14	5.51	5.21	4.22	4.47	5.77	6.34	4.53	5	5.73
TC0100007235.hg.1				chr1	+	NonCoding	21418289	21420016	4.18	5.02	3.99	4.83	4.6	4.98	5.62	5.04	5.03	5.23	6.91	4.04	5.52	4.7	4.88	4.71	4.16	4.44	5.61	4.56	6.24	4.7	4.45	4.65
TC0100007236.hg.1	ENST00000481504	HS6ST1P1	heparan sulfate 6-O-sulfotransferase 1 pseudogene 1 [Source:HGNC Symbol;Acc:HGNC:31835]	chr1	+	Pseudogene	21428303	21429536	4.19	4.34	4.07	4.15	4.47	4.52	4.5	4.47	4.19	5.05	3.54	4.28	4.14	4.51	4.93	4.37	4.38	4.15	4.53	4.55	4.54	4.28	5.11	4.55
TC0100007237.hg.1	berkoybu.aAug10-unspliced	berkoybu	Transcript Identified by AceView	chr1	+	Coding	21430355	21430978	3.98	4.01	3.19	3.76	3.69	5.57	3.09	3.93	3.46	4.21	4.6	4.23	3.55	3.14	3.89	4.24	5.06	3.23	3.86	4.85	4.25	2.98	2.76	3.37
TC0100007238.hg.1	deykoybu.aAug10-unspliced	deykoybu	Transcript Identified by AceView	chr1	+	Unassigned	21431578	21432228	5.14	5.13	4.45	4.78	6.17	4.11	4.09	4.91	4.84	4.42	5.79	4.21	5.41	5.61	4.21	4.39	6.16	4.2	4.95	3.81	3.81	4.27	5.34	4.49
TC0100007239.hg.1	ENST00000436658	CROCCP5	ciliary rootlet coiled-coil, rootletin pseudogene 5 [Source:HGNC Symbol;Acc:HGNC:43865]	chr1	+	Multiple_Complex	21434318	21437558	4.32	4.21	4.16	4.03	4.79	4.48	3.83	4.08	4.2	4.1	4.09	3.87	3.85	4.09	4.52	4.73	4.14	3.96	4.13	4.04	4.2	4.08	3.66	3.96
TC0100007240.hg.1	NM_001256416; NM_001256417; NM_032264; NR_046176; ENST00000318220; ENST00000318249; ENST00000342104; ENST00000434838; ENST00000454000; ENST00000467103; ENST00000469876; ENST00000475869; ENST00000477050; ENST00000478653; ENST00000485941; ENST00000486229; ENST00000619554; BC024011; OTTHUMT00000008190; OTTHUMT00000008193; OTTHUMT00000008194; OTTHUMT00000021355; OTTHUMT00000021356; OTTHUMT00000021357…	NBPF3	neuroblastoma breakpoint family, member 3	chr1	+	Multiple_Complex	21440090	21485005	5.66	6.27	5.17	5.36	5.92	5.35	4.94	5.26	5.89	6.67	5.56	6.01	5.41	6.04	5.95	6.57	5.42	5.87	5.54	4.79	5.49	5.5	5.45	5.6
TC0100007241.hg.1				chr1	+	NonCoding	21459059	21463774	6.27	7.18	5.98	6.9	7.49	6.55	6.49	7.27	6.91	6.71	6.45	6.19	6.68	6.07	7.24	6.68	6.88	6.72	6.7	6.42	7.07	6.32	7.54	8.14
TC0100007242.hg.1	warrarbo.aAug10-unspliced	warrarbo	Transcript Identified by AceView	chr1	+	Unassigned	21466283	21466744	4.72	4.43	5.25	4.99	4.99	4.52	5.15	4.34	4.98	6.05	4.05	4.23	3.96	4.72	5.5	5.36	4.89	4.75	4.65	4.04	5.75	3.96	5.01	5.63
TC0100007243.hg.1	NM_000478; NM_001127501; NM_001177520; ENST00000374829; ENST00000374830; ENST00000374832; ENST00000374840; ENST00000468526; ENST00000539907; ENST00000540617; BC021289; BC066116; BC090861; BC110909; BC126165; BC136325; OTTHUMT00000008202; OTTHUMT00000008203; OTTHUMT00000008204; OTTHUMT00000008205; OTTHUMT00000008206; OTTHUMT00000476516; OTTHUMT00000476517	ALPL	alkaline phosphatase, liver/bone/kidney	chr1	+	Multiple_Complex	21509365	21578412	4.34	4.17	3.76	4.37	3.79	3.57	4.38	4.21	4.24	4.39	4.27	3.55	4.55	4	4.17	4.25	6.16	3.91	3.62	3.64	4.36	4.3	4.74	4.25
TC0100007244.hg.1	klulorbu.aAug10-unspliced	klulorbu	Transcript Identified by AceView	chr1	+	Coding	21569826	21570221	4.98	3.99	4.66	5.01	4.37	5.99	4.26	5.2	3.77	6.26	4.89	4.22	4.67	4.67	3.76	5.4	4.9	5.18	4.56	5.4	5.74	4.37	4.36	4.47
TC0100007245.hg.1	klawlorbu.aAug10-unspliced	klawlorbu	Transcript Identified by AceView	chr1	+	Coding	21576929	21577376	5.05	4.02	4.65	4.89	4.51	3.88	4.04	4.04	5.17	4.63	4.3	6.98	4.77	5.01	4.07	5.26	4.65	4.01	4.98	4.12	4.37	4.37	5.01	3.83
TC0100007246.hg.1	ENST00000457706.1; OTTHUMT00000092373; uc057dbr.1	RP11-63N8.3	novel transcript	chr1	+	NonCoding	21586472	21591187	2.88	3.01	3.82	3.68	4.47	2.97	4.26	3.41	4.23	3.33	3.22	4	3.79	3.15	3.69	3.48	3.63	3.61	3.69	3.8	4.99	4.21	3.39	3.2
TC0100007247.hg.1	vuklor.aAug10	vuklor	Transcript Identified by AceView	chr1	+	NonCoding	21633449	21637804	4.98	4.36	4.98	6.38	4.9	6.81	4.37	5.32	4.05	5.41	5.43	4.36	4.49	4.75	5.35	5.13	4.98	5.61	5.4	5.77	4.28	4.93	5.08	4.53
TC0100007248.hg.1				chr1	+	NonCoding	21667483	21674353	3.77	3.31	3.31	3.73	3.53	3.44	3.62	3.38	3.44	3.54	3.69	3.31	3.31	3.8	3.26	3.15	3.42	3.44	3.52	3.69	3.12	3.49	3.99	3.79
TC0100007249.hg.1	fyworbo.aAug10-unspliced	fyworbo	Transcript Identified by AceView	chr1	+	Coding	21668946	21669308	3.52	4.02	3.59	3.36	3.76	3.37	3.67	4.24	3.08	3.8	3.83	3.6	3.61	3.55	4.28	3.8	3.34	3.82	3.59	3.67	3.28	3.34	3.63	3.7
TC0100007250.hg.1	plorlorbu.aAug10-unspliced	plorlorbu	Transcript Identified by AceView	chr1	+	Coding	21691639	21692135	4.68	3.95	6.03	4.9	5.61	4.83	4.96	5.27	4.2	4.39	4.05	4.79	6.39	4.03	4.63	4.11	4.24	5.06	5.06	5.13	5.85	5.34	3.53	4.22
TC0100007251.hg.1	uc057dch.1	U7	U7 small nuclear RNA [Source:RFAM;Acc:RF00066]	chr1	+	Small_RNA	21741140	21741195	5.04	4.85	3.89	4.46	4.7	7.66	6.65	5.79	4.52	4.8	4.22	5.44	4.52	3.74	4.66	3.88	3.69	4.09	5.07	4.72	4.49	4.98	4.99	3.47
TC0100007252.hg.1	ENST00000434488	RP11-132G19.3		chr1	+	Pseudogene	21768269	21768575	4.24	3.82	3.92	4.11	4.62	5.03	4	4.76	3.74	5.12	4.28	3.81	5.73	5.05	4.43	4.12	4.02	3.75	5.02	4.64	4.21	4.6	4.59	4.16
TC0100007253.hg.1				chr1	+	NonCoding	21790043	21790350	5.07	5.22	6.21	5.94	5.83	5.66	6.1	5.65	6.1	5.76	5.34	5.11	6.9	6.49	6.03	5.94	4.98	5.62	6.04	5.46	6.72	5.66	6.36	6
TC0100007254.hg.1	NM_001013693; ENST00000344642; ENST00000484271; ENST00000543870; BC146860; OTTHUMT00000007601; OTTHUMT00000007602; uc001bfg.1	LDLRAD2	low density lipoprotein receptor class A domain containing 2	chr1	+	Multiple_Complex	21812265	21825221	5.16	5.01	4.84	4.86	5.45	5.09	4.78	4.8	4.97	4.8	5.48	5.04	4.78	4.47	4.84	5.21	4.52	4.82	4.63	4.38	4.27	4.81	4.53	4.62
TC0100007255.hg.1	hsa_circ_0008411	HSPG2	Jeck2013 ANTISENSE, CDS, coding, INTERNAL, intronic, OVCODE, OVEXON best transcript NM_005529	chr1	+	NonCoding	21847534	21847691	4.26	4.07	4.27	4.84	3.51	5.01	4.25	4.92	4.14	4.79	5.95	4.55	3.8	4.91	3.7	4.17	4.77	4.3	4.13	6.16	3.97	6.03	3.87	3.82
TC0100007256.hg.1				chr1	+	NonCoding	21852560	21856151	3.92	4.94	4.95	4.54	4.33	5.26	4.69	4.2	4.12	5.41	3.84	4.94	4.44	4.17	4.66	4.65	4.13	4.21	4.51	4.25	4.22	3.88	4.79	5.43
TC0100007257.hg.1	klerkoybu.aAug10-unspliced	klerkoybu	Transcript Identified by AceView	chr1	+	Coding	21875290	21875621	4.36	4.07	3.62	5.28	3.1	5.61	3.22	3.73	4.09	4.62	4.78	3.56	3.38	3.55	4.1	4.08	3.42	3.85	3.99	3.93	4.5	3.65	4.78	4.74
TC0100007258.hg.1				chr1	+	NonCoding	21897775	21903810	5.74	4.83	4.96	4.96	5.05	6.45	5.69	5.17	4.28	4.81	5.86	4.62	4.49	5.07	5.49	4.92	4.79	5.55	4.55	4.48	5.05	4.96	4.8	4.91
TC0100007259.hg.1	ENST00000423231	RP11-26H16.1		chr1	+	Pseudogene	21908098	21908580	4.58	4.6	4.62	4.43	3.83	3.99	4.3	4.43	4.48	3.92	4.62	6.11	4	3.79	3.77	3.86	4.37	5.37	5	4.09	5.4	4.85	4.55	4.86
TC0100007260.hg.1	garworbo.aAug10-unspliced	garworbo	Transcript Identified by AceView	chr1	+	Coding	21923513	21923955	3.86	3.6	3.48	4.91	5.06	3.35	3.45	3.52	3.2	3.68	4.3	3.86	4.52	3.76	5.26	4.08	3.61	3.49	3.77	3.36	3.21	3.6	3.2	4.08
TC0100007261.hg.1	NM_007352; ENST00000337107; ENST00000374666; ENST00000400277; ENST00000473526; BC005216; OTTHUMT00000007797; OTTHUMT00000096534; OTTHUMT00000096535; OTTHUMT00000096536	CELA3B	chymotrypsin-like elastase family, member 3B	chr1	+	Multiple_Complex	21976925	21998642	4.33	5.18	4.5	4.42	4.76	4.82	5.49	4.73	4.63	5.5	4.98	4.54	4.08	4.89	5.76	5.22	4.99	4.92	5.14	5.56	4.75	4.71	5.36	5.39
TC0100007262.hg.1	ENST00000485776; uc057ddd.1	RN7SL386P	RNA, 7SL, cytoplasmic 386, pseudogene [Source:HGNC Symbol;Acc:HGNC:46402]	chr1	+	NonCoding	21987481	21987777	5.9	5.64	5.22	5.48	6.49	5.97	5.19	4.63	5.74	5.11	6.48	5.53	3.97	5.5	4.36	4.45	6.25	6.06	5.52	5.58	5.24	5.03	4.58	3.51
TC0100007263.hg.1	uc057dde.1	RNU6-1022P	RNA, U6 small nuclear 1022, pseudogene [Source:HGNC Symbol;Acc:HGNC:47985]	chr1	+	Small_RNA	21987816	21987919	4.82	5.85	6.21	4.41	6.69	6.39	5.67	4.84	5.55	5.49	4.77	5.69	4.85	4.46	6.39	6.15	4.39	5.98	5.27	7.24	5.89	4.91	6.62	4.08
TC0100007264.hg.1	NM_005747; ENST00000290122; ENST00000374663; ENST00000400271; BC005918; BC007028; BC008383; BC015103; OTTHUMT00000007791; OTTHUMT00000007793; OTTHUMT00000096533	CELA3A	chymotrypsin-like elastase family, member 3A	chr1	+	Coding	22001656	22012542	3.27	3.53	2.92	3.07	3.39	3.09	3	4.23	3.53	3.61	3.95	3.58	3.05	3.73	3.26	3.94	3.93	3.32	3.3	3.71	3.3	3.26	3.27	3.39
TC0100007265.hg.1	ENST00000466485; uc057ddh.1	RN7SL186P	RNA, 7SL, cytoplasmic 186, pseudogene [Source:HGNC Symbol;Acc:HGNC:46202]	chr1	+	NonCoding	22010650	22010946	6.32	5.62	6.03	5.65	5.75	5.79	5.46	5.19	5.4	4.86	6.09	5.67	5.06	5.17	4.92	5.29	5.92	6.74	5.83	5.13	6.63	4.84	5.41	3.81
TC0100007266.hg.1	uc057ddi.1	RNU6-776P	RNA, U6 small nuclear 776, pseudogene [Source:HGNC Symbol;Acc:HGNC:47739]	chr1	+	Small_RNA	22010985	22011088	4.98	4.88	5.18	4.73	6.01	6.61	5.49	4.17	5.28	4.5	4.54	4.83	3.83	4.93	5.83	5.98	3.73	4.74	5.55	6.69	6.31	4.62	6.16	3.85
TC0100007267.hg.1	NR_023918; NR_023919; NR_109759; NR_109760; NR_109761; NR_109762; ENST00000404210; ENST00000416769; ENST00000420503; ENST00000434233; ENST00000452322	LINC00339	long intergenic non-protein coding RNA 339	chr1	+	NonCoding	22025188	22031224	4.41	4.97	4.54	5.11	5.14	4.84	5.6	6	7.73	5.61	5.2	8.02	9.02	5.72	5.16	5.09	5.81	7.47	4.46	6.06	4.74	4.96	8.28	5.96
TC0100007268.hg.1	NM_001039802; NM_001791; NM_044472; ENST00000315554; ENST00000344548; ENST00000400259; ENST00000411827; ENST00000498236; BC002711; BC003682; BC018266; OTTHUMT00000007787; OTTHUMT00000008075; OTTHUMT00000008076; OTTHUMT00000008077	CDC42	cell division cycle 42	chr1	+	Multiple_Complex	22052627	22092946	14.83	14.52	13.4	10.58	7.92	5.72	12.23	10.81	15.53	6.12	14.29	15	13.64	12.24	9.04	10.54	15.26	15.44	8.55	9.05	10.89	13.82	13.72	14.1
TC0100007269.hg.1	ENST00000431803.2; OTTHUMT00000008082; uc057ddo.1	CDC42-IT1; RP1-224A6.6	CDC42 intronic transcript 1 (non-protein coding) [Source:HGNC Symbol;Acc:HGNC:41317]; novel transcript; CDC42 intronic transcript 1 [Source:HGNC Symbol;Acc:HGNC:41317]	chr1	+	NonCoding	22059197	22064199	7.66	6.76	5.61	6.47	7.07	6.61	8.76	6.26	7.53	7.34	8.29	6.58	6.93	6.14	7.02	7.76	6.69	7.34	7.71	6.55	5.75	7.66	6.08	6.1
TC0100007270.hg.1	ENST00000606754.1; OTTHUMT00000471006; uc057ddp.1	RP1-224A6.9	novel transcript	chr1	+	NonCoding	22100613	22101360	3.85	3.88	3.34	4.48	4.17	4.09	4.03	3.94	3.73	4.73	3.92	4.78	4.33	4.52	3.64	4.45	4.65	5.55	4.42	4.39	4.01	4.13	4.32	3.88
TC0100007271.hg.1	wularbo.aAug10-unspliced	wularbo	Transcript Identified by AceView	chr1	+	Unassigned	22104832	22105049	5.1	4.72	4.83	6.32	3.54	4.03	4.38	4.92	5.59	4.08	4.03	4.92	5.22	5.39	4.16	5.26	5.11	5.82	3.96	4.62	4.52	3.83	5.37	4.56
TC0100007273.hg.1				chr1	+	NonCoding	22143667	22148775	4.29	4.73	3.87	5.03	5.05	5.28	5.53	4.52	3.63	4.73	4.49	4.37	5.54	5.07	5.36	4.93	4.13	4.49	4.14	4.3	4.28	4.75	4.01	5.46
TC0100007274.hg.1	goyworbo.aAug10-unspliced	goyworbo	Transcript Identified by AceView	chr1	+	Coding	22221416	22221914	4.21	4.09	5.27	4.66	4.49	4.12	4.92	4.54	4.59	4.22	4.08	4.53	5.32	4.78	4.45	4.24	4.35	4.39	5.48	4.51	5.15	4.49	4.56	4.09
TC0100007275.hg.1				chr1	+	NonCoding	22256327	22258095	3.77	4.06	5.02	5.31	4.78	4.59	4.14	4	4.29	4.22	3.98	4.5	3.82	4.11	3.98	4.05	4.63	3.89	4.13	4.55	4.99	3.91	4.21	3.67
TC0100007276.hg.1	NR_039613; ENST00000581169	MIR4418	microRNA 4418	chr1	+	Precursor_microRNA	22266239	22266300	7.95	8.14	8.26	6.58	7.69	7.4	8.38	8.14	7.91	7.96	8.79	8	8.5	8.38	7.84	8.44	8.01	7.99	8.35	6.62	7.35	7.96	8.06	7.55
TC0100007277.hg.1				chr1	+	NonCoding	22276104	22278473	3.8	3.98	3.36	4.81	5.21	4.07	5.14	4.9	5.42	4.93	5.1	4	3.63	4.78	4.5	4.5	4.58	4.59	3.99	4.06	4.31	4.75	4.21	3.92
TC0100007279.hg.1				chr1	+	NonCoding	22339599	22341023	4.15	4.69	4.29	4.11	4.47	5.03	3.59	3.49	4.35	4.87	4.03	4.28	4.27	5.01	4.6	4.97	4.56	4.12	4.21	4.59	4.64	4.91	4.15	4.55
TC0100007280.hg.1	perwabo.aAug10-unspliced	perwabo	Transcript Identified by AceView	chr1	+	Multiple_Complex	22342322	22352899	3.62	4.48	4.24	4.76	5.66	4.52	5.26	3.97	3.99	3.97	4.58	4.49	4.48	4.11	3.79	4.75	3.79	4.61	4.88	5.73	4.07	3.49	4.12	4.56
TC0100007281.hg.1				chr1	+	NonCoding	22383839	22386223	5.68	5.54	5.16	5.74	5.97	6.14	5.6	5.8	5.68	5.35	5.08	5.65	5.51	5.82	6.09	5.17	5.43	5.73	5.59	6.03	6.88	6.05	5.96	5.74
TC0100007282.hg.1				chr1	+	NonCoding	22399794	22401779	4.41	4.57	4.63	4.57	4.77	6.57	5.38	5.4	4.48	6.01	4.85	4.4	5.02	6.53	5.68	4.37	4.38	4.42	5.41	5.93	6.15	6.18	4.35	4.74
TC0100007283.hg.1	NM_001083621; NM_014870; ENST00000374651; ENST00000375647; ENST00000400239; ENST00000404138; BC114607; OTTHUMT00000008094; OTTHUMT00000008095; uc001bft.2; uc009vqi.1	ZBTB40	zinc finger and BTB domain containing 40	chr1	+	Multiple_Complex	22451851	22531157	3.98	3.74	4.39	5.35	4.63	3.81	4.68	4.16	5.16	4.47	4.92	3.66	3.79	4.26	3.44	3.41	3.9	3.93	4.31	4.71	4.95	4.69	5	4.94
TC0100007284.hg.1	ENST00000438551.1; OTTHUMT00000096540; uc057ddu.1	ZBTB40-IT1; RP1-61A9.4	ZBTB40 intronic transcript 1 (non-protein coding) [Source:HGNC Symbol;Acc:HGNC:41493]; novel transcript; ZBTB40 intronic transcript 1 [Source:HGNC Symbol;Acc:HGNC:41493]	chr1	+	NonCoding	22517474	22519708	4.31	4.24	4.13	4.36	5.5	4.49	4.43	4.92	4.41	5.88	5.17	4.38	5.21	3.48	4.46	4.64	4.04	4.72	4.37	5.35	4.71	5.14	4.58	4.81
TC0100007285.hg.1				chr1	+	NonCoding	22532638	22534073	4.96	4.53	5.51	6.29	5.28	5.67	4.67	5.16	4.59	5.46	5.16	5.16	5.59	5.64	5.3	5.06	4.75	5.01	5.68	5.07	4.66	4.76	5.73	5.33
TC0100007286.hg.1	doloybu.aAug10-unspliced	doloybu	Transcript Identified by AceView	chr1	+	Coding	22539662	22540365	4.83	5.98	4.71	4.65	5.49	5.38	5.37	5.62	5.05	5.51	5.38	5.93	6.7	5.7	6.44	5.29	4.74	5.78	5.32	5.73	5.5	5.57	5.34	5.89
TC0100007287.hg.1				chr1	+	NonCoding	22544123	22548881	4.28	4.82	4.6	5	4.05	4.95	4.4	4.65	5.01	4.23	5.92	4.17	5.03	4.82	4.51	4.56	4.25	5.14	4.43	4.55	4.82	4.72	4.52	4.77
TC0100007288.hg.1	NM_001006943; NM_020526; ENST00000166244; ENST00000374644; ENST00000538803; OTTHUMT00000008085; OTTHUMT00000008086	EPHA8	EPH receptor A8	chr1	+	Multiple_Complex	22563511	22603594	3.28	3.52	3.55	3.52	3.74	3.44	3.84	3.46	3.55	3.53	3.29	3.32	3.35	3.27	3.48	3.45	3.99	3.25	3.52	3.84	3.62	3.62	3.09	3.3
TC0100007289.hg.1				chr1	+	NonCoding	22610840	22619658	4.22	4.89	3.63	4.51	4.49	4.2	5.22	3.43	3.87	4.01	4.76	3.74	4.43	4.34	4.5	4.47	4.4	4.2	4.03	3.35	4.06	4.1	4.75	4.12
TC0100007290.hg.1	NM_015991; ENST00000374642; ENST00000402322; ENST00000438241; BC030153; BC071986; OTTHUMT00000008087; OTTHUMT00000096526; OTTHUMT00000317635	C1QA	complement component 1, q subcomponent, A chain	chr1	+	Coding	22636506	22639682	4.67	4.27	5.59	4.84	4.67	5.24	4.37	4.97	4.93	4.63	4.45	4.71	4.32	4.87	4.56	5.14	5	4.45	4.99	4.93	4.82	4.36	4.36	4.6
TC0100007291.hg.1	NM_001114101; NM_172369; ENST00000374637; ENST00000374639; ENST00000374640; BC009016; OTTHUMT00000008083; OTTHUMT00000008084; OTTHUMT00000096530	C1QC	complement component 1, q subcomponent, C chain	chr1	+	Coding	22643625	22648110	4.39	3.67	3.72	3.9	4.13	3.39	3.65	4.67	4.07	4.73	5.11	3.72	3.56	3.7	4.58	4.15	3.96	3.92	3.38	5.47	3.74	3.25	3.56	3.87
TC0100007292.hg.1	NM_000491; ENST00000314933; ENST00000432749; ENST00000509305; ENST00000510260; BC008983; OTTHUMT00000008092; OTTHUMT00000008093; OTTHUMT00000359669; uc001bgd.3	C1QB	complement component 1, q subcomponent, B chain	chr1	+	Coding	22652762	22661538	3.49	3.86	3.92	4.25	4.22	4.4	4.18	3.66	3.74	4.21	3.85	3.23	3.96	3.64	3.87	3.98	3.47	3.94	3.5	4.65	3.73	3.98	4.17	3.9
TC0100007293.hg.1				chr1	+	NonCoding	22669909	22690726	3.99	4.44	4.11	3.83	4.42	4.46	3.09	3.17	4.43	3.32	3.36	3.62	3.71	3.9	3.18	3.89	3.56	4.44	3.53	4.02	4.81	4.6	3.57	4.17
TC0100007294.hg.1				chr1	+	NonCoding	22681040	22682448	5.07	5.55	5.34	5.49	5.76	5.83	5.68	5.69	5.77	6.61	6	5.93	5.84	5.85	6.27	6.7	5.82	5.53	5.69	5.06	5.48	6.02	4.74	5.96
TC0100007295.hg.1	NM_001309192; NM_001309193; NM_004442; NM_017449; ENST00000374627; ENST00000374630; ENST00000374632; ENST00000400191; ENST00000465676; ENST00000490436; ENST00000544305; OTTHUMT00000008059; OTTHUMT00000008060; OTTHUMT00000008061; OTTHUMT00000008062; OTTHUMT00000008063; OTTHUMT00000008064	EPHB2	EPH receptor B2	chr1	+	Multiple_Complex	22710838	22921500	3.77	3.59	3.66	3.77	3.68	4.24	3.32	4.47	4.59	3.83	3.79	4.01	4.36	3.44	3.6	4.11	3.74	3.75	2.85	4.33	3.89	4.3	4.09	3.44
TC0100007296.hg.1	NR_039832; ENST00000581646; uc021oib.1	MIR4684	microRNA 4684	chr1	+	Precursor_microRNA	22719517	22719598	8.11	7.27	7.3	6.29	7.51	6.5	7.44	7.74	7.29	7.99	8.36	7.61	7.28	8.34	7.72	8.21	7.4	7.74	8.04	6.52	7.85	7.26	6.98	6.79
TC0100007297.hg.1	ferloybu.aAug10-unspliced	ferloybu	Transcript Identified by AceView	chr1	+	Coding	22741014	22741679	4.63	3.39	3.84	3.39	3.6	4.6	3.53	3.25	3.26	4.15	3.18	3.92	4.36	4.03	4.67	3.44	3.83	3.42	3.95	2.91	3.79	4.38	3.1	3.93
TC0100007298.hg.1	goloybu.aAug10-unspliced	goloybu	Transcript Identified by AceView	chr1	+	Coding	22810158	22810676	5.02	5.21	4.9	5.58	5.57	5.39	5.26	4.43	5.2	4.32	4.19	4.7	5.64	4.82	4.57	4.23	4.55	3.7	5.28	4.79	5.35	4.47	4.78	5.14
TC0100007299.hg.1	weyklor.aAug10-unspliced	weyklor	Transcript Identified by AceView	chr1	+	Unassigned	22816637	22817034	5	4.59	4.23	7.65	4.96	5.84	4.24	4.18	4.93	5.68	4.49	4.3	4.9	5.36	5.28	4.53	4.41	4.29	4.95	6.03	6.25	5.1	4.88	5.14
TC0100007300.hg.1	worklor.aAug10-unspliced	worklor	Transcript Identified by AceView	chr1	+	Coding	22837549	22838471	6.3	6.47	6.27	6.58	8.1	6.36	6.48	6.4	5.78	6.48	6.7	6.35	7.01	5.97	6.57	7.28	6.49	6.64	6.41	5.17	6.2	6.26	4.64	7.48
TC0100007301.hg.1				chr1	+	NonCoding	22941713	22948313	5.83	7.02	6.59	8.38	6.4	7.63	6.48	6.31	6.25	7.64	5.65	6.54	6.17	6.51	6.69	7.39	6.32	6.37	7.25	8.41	6.45	6.47	6.62	6.22
TC0100007302.hg.1				chr1	+	NonCoding	22984610	22985118	4.53	4.94	5.04	4.61	4.53	5.43	3.92	4.14	5.02	4.54	4.3	5.16	6.55	4.33	5.76	4.62	4.93	4.81	5.27	5.9	4.35	5.92	5.22	4.17
TC0100007303.hg.1	NM_001009999; NM_015013; NR_036057; ENST00000356634; ENST00000400181; ENST00000465864; ENST00000481879; ENST00000494920; ENST00000577915; ENST00000602503; BC040194; BC048134; OTTHUMT00000008880; OTTHUMT00000008881; OTTHUMT00000008882; OTTHUMT00000091249; OTTHUMT00000091250; OTTHUMT00000467521; uc021oid.1	KDM1A; MIR3115	lysine (K)-specific demethylase 1A; microRNA 3115	chr1	+	Multiple_Complex	23019448	23083691	3.63	3.33	3.56	3.86	3.69	4.29	4.23	4.1	3.6	4.21	3.88	4.18	2.91	3.4	4.48	4.03	3.6	3.61	3.83	3.63	4.79	4.48	4.33	3.55
TC0100007304.hg.1	zyklor.aAug10-unspliced	zyklor	Transcript Identified by AceView	chr1	+	Unassigned	23065472	23065745	6.38	7.43	5.68	6.71	5.94	5.35	6.97	5.77	5.03	7.06	7.18	6.79	5.8	6.52	5.59	6.74	7.14	6.15	5.4	5.49	4.13	7.52	5.02	4.71
TC0100007305.hg.1	KDM1A.kAug10-unspliced	KDM1A	Transcript Identified by AceView, Entrez Gene ID(s) 23028	chr1	+	Unassigned	23075097	23076965	5.84	4.41	4.4	5.45	7.38	5.16	5.17	5.94	3.39	4.81	4.14	5.43	5.88	5.75	6.61	5.22	5.14	5.22	4.75	5.06	5.86	4.27	5.61	5.5
TC0100007306.hg.1				chr1	+	NonCoding	23103128	23119164	4.49	3.52	4.11	3.99	3.57	4.96	3.72	3.48	6.02	4.91	4.35	3.32	3.85	3.82	3.12	4.24	3.54	4.67	4.06	4.43	5.27	3.93	4.09	4.23
TC0100007307.hg.1	zoklor.aAug10-unspliced	zoklor	Transcript Identified by AceView	chr1	+	Unassigned	23124431	23125092	3.71	3.4	3.86	5.52	5.12	4.67	4.06	5.22	3.86	5.34	4.43	4.98	4.65	6.26	4.36	4.9	4.35	3.84	3.95	3.64	6.09	4.79	5.68	4.77
TC0100007308.hg.1	ENST00000450968	RP5-979D14.1		chr1	+	Multiple_Complex	23140325	23141142	3.71	3.83	3.86	4.07	3.57	3.5	3.87	3.74	4.34	4.01	3.48	3.54	3.69	3.69	3.3	3.87	3.42	3.58	3.62	3.69	4.09	3.61	3.51	3.42
TC0100007309.hg.1	uc057det.1	RNU6-514P	RNA, U6 small nuclear 514, pseudogene [Source:HGNC Symbol;Acc:HGNC:47477]	chr1	+	Small_RNA	23162704	23162810	5.01	5.28	5.91	6.36	6.39	7.13	5.31	4.86	4.98	6.67	7.06	5.15	5.59	6.21	6.06	6.28	6.3	5.54	6.24	5.2	6.39	4.95	5	6.69
TC0100007310.hg.1	ENST00000516769	RNU6-135P	RNA, U6 small nuclear 135, pseudogene [Source:HGNC Symbol;Acc:HGNC:47098]	chr1	+	Small_RNA	23163953	23164053	6.98	6.7	7.12	8.35	7.29	6.4	6.68	6.96	6.8	7.38	8.01	6.98	7.21	7.75	7.78	7.71	7.75	7.44	7.63	8.13	8.43	7.61	7.32	7.36
TC0100007312.hg.1	ENST00000442089	RP5-1057J7.1		chr1	+	Multiple_Complex	23244765	23245224	4.56	4.51	4.37	3.06	3.96	4.73	3.92	4.09	3.67	4.24	3.62	3.83	3.9	4.38	3.94	3.74	5.88	5.33	4.16	6.11	4.95	3.95	4.25	4.09
TC0100007313.hg.1				chr1	+	NonCoding	23277711	23296475	5.2	5.55	5.17	6.35	5.49	5.83	5.69	5.67	4.86	5.92	5.46	5.02	5.66	5.24	5.47	5.83	5.66	6.28	5.54	6.07	5.45	5.02	5.35	4.9
TC0100007314.hg.1	shorlarbo.aAug10-unspliced	shorlarbo	Transcript Identified by AceView	chr1	+	Coding	23319157	23320042	4.84	3.77	4.16	5.3	4.34	3.83	4.75	4.14	3.56	3.82	4.89	2.91	4.59	5.09	4.02	4.92	4.8	3.54	5.91	4.25	3.94	4	3.19	4.54
TC0100007315.hg.1	NR_033690; NR_033691; BC028411; BC054115; BC068594	ZNF436-AS1	ZNF436 antisense RNA 1	chr1	+	Multiple_Complex	23368967	23371839	6.19	4.71	5.11	5.16	5.48	5.74	5.37	4.45	4.41	5.01	5.49	5.7	5.31	5.28	4.52	4.81	5.07	4.88	5.14	5.69	5.08	5.16	5	4.03
TC0100007316.hg.1				chr1	+	NonCoding	23376951	23381160	5.06	5.65	4.26	4.92	5.71	4.86	5.11	5.24	4.99	6.07	5.25	4.17	6.4	4.44	4.42	6.01	5.2	6.09	4.66	5.53	6.15	4.02	5.56	5.66
TC0100007317.hg.1	pawloybu.aAug10-unspliced	pawloybu	Transcript Identified by AceView	chr1	+	NonCoding	23381379	23383534	3.69	4.15	3.6	3.61	3.79	3.87	4.21	3.41	3.71	3.78	3.31	3.74	3.58	3.47	3.71	3.9	3.84	3.3	3.46	3.41	3.48	4.53	4.05	3.72
TC0100007318.hg.1				chr1	+	NonCoding	23391854	23393243	6.72	6.3	6.83	6.4	6.53	8.28	6.94	6.14	6.26	6.89	5.54	6.03	7.18	4.82	7.07	6.28	6.89	5.18	6.72	5.75	6.14	6.24	6.78	7.5
TC0100007319.hg.1	ENST00000445848	RP4-654C18.1		chr1	+	Multiple_Complex	23410832	23412146	6.7	6.79	6.76	6.04	7.21	6.33	8.17	7.09	6.53	7.43	5.93	6.1	6.69	7.15	8.25	7.29	6.6	6.47	7.32	6.91	7.57	7.48	6.78	7.52
TC0100007320.hg.1	pleekler.aAug10-unspliced	pleekler	Transcript Identified by AceView	chr1	+	Multiple_Complex	23419306	23428613	3.98	4.12	4.32	4.02	3.83	4.2	4.52	4.4	4.7	4.42	4.33	4.02	4.49	4.36	3.91	4.65	3.88	4.35	4.22	4.91	5.03	4.67	4.24	4.24
TC0100007321.hg.1	NR_110799	LOC101928163	uncharacterized LOC101928163	chr1	+	NonCoding	23521930	23529050	5.31	5.19	5.56	4.61	5.39	5.59	5.02	5.24	4.95	5.22	5.19	5.26	5.31	5.51	5.71	5.46	5.22	5.29	5.62	5.53	5.39	5.37	5.71	5.84
TC0100007322.hg.1	ENST00000625580; uc057dgb.1	Metazoa_SRP	Metazoan signal recognition particle RNA [Source:RFAM;Acc:RF00017]	chr1	+	NonCoding	23538035	23538313	7.65	7.33	7.96	7.4	7.49	8.6	7.59	7.5	8.23	7.57	7.44	8.07	7.75	7.52	7.6	7.09	7.49	7.41	7.39	7.43	7.44	7.32	6.99	6.89
TC0100007323.hg.1				chr1	+	NonCoding	23539914	23554635	5.13	4.24	4.19	4.17	4.1	4.14	3.94	4.07	4.73	4.32	3.8	4.2	3.71	4.49	4.26	4.12	3.8	4.04	3.84	3.52	5.38	4.16	4.31	4.73
TC0100007325.hg.1	ENST00000451300	RP11-223J15.2		chr1	+	Multiple_Complex	23670294	23680259	5.01	5.35	5.3	5.25	5.17	6.03	5.75	5.29	5.15	5.66	4.8	5.15	5.52	6.01	6.1	5.08	5.86	5.49	5.2	5.75	4.55	5.08	5.67	4.74
TC0100007326.hg.1	NM_000975; NM_001199802; ENST00000374550; ENST00000443624; ENST00000458455; ENST00000467075; ENST00000482370; BC018970; OTTHUMT00000008168; OTTHUMT00000008169; OTTHUMT00000008170; OTTHUMT00000008171; OTTHUMT00000008574	RPL11	ribosomal protein L11	chr1	+	Multiple_Complex	23691779	23696426	15.66	15.8	16.78	14.86	10.13	7.09	14.33	15.2	15.5	9.05	15.72	16.65	14.41	14.29	11.37	14.97	16.27	15.74	15.72	13.66	14.76	15.28	16.48	15.72
TC0100007327.hg.1	skakler.aAug10-unspliced	skakler	Transcript Identified by AceView	chr1	+	Multiple_Complex	23707386	23711699	4.85	4.58	4.69	5.13	4.35	5.07	4.83	4.97	4.72	4.89	5.12	5.23	5.37	5.03	5.12	4.83	5.07	5.28	5.06	4.77	4.69	4.44	5.43	5.09
TC0100007328.hg.1	skakler.bAug10-unspliced	skakler	Transcript Identified by AceView	chr1	+	Unassigned	23712260	23712610	9.67	9.54	9.1	9.85	10.29	10.88	10.19	9.68	10.13	10.18	9.51	9.69	9.43	9.88	9.84	8.6	9.13	9.66	9.22	10.16	9.91	9.68	9.96	10.04
TC0100007329.hg.1				chr1	+	NonCoding	23723403	23724984	4.52	5.6	5.47	5.62	5.21	5.94	5.86	5.43	4.86	6.47	4.91	5.52	5.1	5.74	5.12	6.08	6.15	4.69	6.19	6.5	5.88	5.8	5.73	5.6
TC0100007330.hg.1				chr1	+	NonCoding	23732060	23736029	4.38	3.34	4.58	4.15	4.32	5.93	4.01	3.34	3.69	3.39	3.6	4.43	3.86	4.73	5.2	3.74	3.57	4.05	4.47	3.59	3.36	4.05	3.87	5.32
TC0100007331.hg.1	NM_003198; ENST00000418390; ENST00000487554; ENST00000609199; ENST00000613537; BC002883; OTTHUMT00000008230; OTTHUMT00000008231; OTTHUMT00000471733	TCEB3	transcription elongation factor B (SIII), polypeptide 3 (110kDa, elongin A)	chr1	+	Multiple_Complex	23743155	23762059	4.73	4.02	4.43	4.87	4.79	5.11	4.06	4.27	4.57	4.39	4.48	4.29	4.13	4.49	4.18	4.39	4.65	5.03	4.61	5.28	4.43	4.27	5.31	5.11
TC0100007332.hg.1				chr1	+	NonCoding	23765781	23766589	5.79	4.97	4.77	4.76	5.02	5.67	5.71	5.19	4.74	4.76	4.2	4.78	4.57	4.89	5.05	5.26	4.78	4.29	5.03	4.57	5.58	4.42	4.55	4.74
TC0100007333.hg.1	NM_020362; ENST00000246151; ENST00000374524; ENST00000415372; BC017208; OTTHUMT00000008243; OTTHUMT00000008244; OTTHUMT00000096559	PITHD1	PITH (C-terminal proteasome-interacting domain of thioredoxin-like) domain containing 1	chr1	+	Multiple_Complex	23778386	23788232	5.23	10.85	7.75	6.59	7.85	5.23	6.32	5.79	11.28	6.45	7.91	8.81	5.68	5.9	5.34	4.65	5.94	13.18	4.78	6.69	5.89	5.47	5.77	6.18
TC0100007334.hg.1	NM_007260; ENST00000374501; ENST00000374502; ENST00000374503; ENST00000374505; ENST00000374514; ENST00000420982; ENST00000421070; ENST00000472213; ENST00000492577; ENST00000495365; BC017034; BC017193; OTTHUMT00000008245; OTTHUMT00000008246; OTTHUMT00000008247; OTTHUMT00000008248; OTTHUMT00000008249; OTTHUMT00000008250; OTTHUMT00000096555; OTTHUMT00000096556; OTTHUMT00000096557; OTTHUMT00000096558	LYPLA2	lysophospholipase II	chr1	+	Multiple_Complex	23790970	23795539	4.36	4.81	5.86	4.81	4.32	4.47	4.48	4.78	4.68	4.18	4.4	4.91	4.07	6.55	4.63	4.58	4.99	4.12	4.21	4.4	4.69	4.19	4.4	4.28
TC0100007335.hg.1				chr1	+	NonCoding	23801081	23802054	3.98	4.94	4.11	3.92	5.24	3.37	3.99	4.49	5.49	3.93	4.29	4.67	5.08	5.01	5.54	4.18	4.74	5.3	4.68	4.69	4.34	5.28	4.87	3.91
TC0100007336.hg.1	gloylarbo.aAug10-unspliced	gloylarbo	Transcript Identified by AceView	chr1	+	Coding	23805226	23805671	4.57	4.2	4.71	5.31	4.37	6.02	3.42	3.91	4.7	4.63	5.11	4.21	5.15	4.22	4.76	4.75	4.19	4.69	5.26	4.52	4.7	4.53	4.6	4.65
TC0100007337.hg.1				chr1	+	NonCoding	23882255	23882352	3.99	3.69	3.87	4.07	3.74	3.51	3.62	3.97	4.62	3.11	4.88	2.97	3.47	3.88	4.88	3.53	3.39	4.08	4.11	4.88	4.66	3.35	4.78	3.62
TC0100007338.hg.1	neeworbo.aAug10-unspliced	neeworbo	Transcript Identified by AceView	chr1	+	Coding	23900561	23902883	5.09	4.7	4.49	5.05	4.71	4.75	5	4.89	4.97	5.17	5.58	4.91	4.8	5.02	5.06	5.82	4.79	5.05	4.91	4.11	4.29	4.72	3.55	4.32
TC0100007339.hg.1	ENST00000411815.3; OTTHUMT00000038965; uc057dhv.1	RP11-4M23.3	novel transcript, antisense to CNR2	chr1	+	NonCoding	23907111	23907885	9.39	9.37	9.79	9.73	9.34	9.47	10.1	9.08	9.11	9.89	9.24	9.05	8.87	9.41	9.45	8.65	8.86	9.2	8.85	10.05	9.51	9.2	9.82	9.62
TC0100007340.hg.1				chr1	+	NonCoding	23921755	23922088	4.69	3.98	5.34	5.23	4.85	4.79	5.31	5.33	4.76	4.13	6.45	4.83	5.61	4.25	5.46	5.26	4.99	4.47	5.27	3.83	4.3	4.98	4.58	4.51
TC0100007341.hg.1	NR_039615; ENST00000578143; uc021oik.1	MIR378F	microRNA 378f	chr1	+	Precursor_microRNA	23929070	23929147	3.6	3.19	3.49	3.66	3.18	3.89	3.22	3.37	3.13	4.38	3.13	2.86	3.84	3.04	3.59	3.16	3.2	2.66	3.57	4.16	3.26	3.29	3.24	3.18
TC0100007342.hg.1				chr1	+	NonCoding	23930101	23930719	6.9	4.55	4.71	6.49	6.87	6.38	5.63	4.51	5.55	5.3	4.33	7.05	7.6	5	4.25	3.99	5.12	7.52	4.9	5.73	4.72	4.83	7.1	5.43
TC0100007343.hg.1				chr1	+	NonCoding	23936525	23957595	4.63	5.07	4.07	5.62	4.76	5.94	4.61	4.02	4.86	5.14	4.37	4.28	4.43	5	5.02	4.5	5.07	3.96	4.12	3.85	4.34	4.43	3.95	4.64
TC0100007344.hg.1	NM_017761; ENST00000334351; ENST00000374468; ENST00000471915; ENST00000579103; BC001959; BC078177; BC085018; OTTHUMT00000038946; OTTHUMT00000038947; OTTHUMT00000038948; OTTHUMT00000442410	PNRC2	proline-rich nuclear receptor coactivator 2	chr1	+	Multiple_Complex	23959109	23963462	10.57	11.29	8.42	7.93	7.93	6.61	8.52	9.93	11.12	8.8	10.19	9.99	9.19	10.06	7.37	9.2	11.79	12.21	7.54	8.05	5.83	9.18	11.02	11.03
TC0100007345.hg.1	zerby.aAug10	zerby	Transcript Identified by AceView	chr1	+	Unassigned	23977094	23978026	4	3.42	4.73	6.13	4.53	4.58	4.3	3.63	4.31	5.75	5.21	3.38	4.4	3.37	3.94	3.56	4.06	3.41	4.12	4.62	5.44	4.56	4.06	4.33
TC0100007346.hg.1	ENST00000439239.2; OTTHUMT00000008400; uc057dio.1	RP11-293P20.2	novel transcript, antisense to MYOM3	chr1	+	NonCoding	24021720	24086799	7.35	7.06	6.89	5.91	7.9	6.9	6.74	7.2	6.29	6.3	6.11	7.38	7.02	6.7	7.36	7.27	6	7.1	6.99	6.02	7.12	7.13	6.68	6.07
TC0100007347.hg.1	norworbo.aAug10-unspliced	norworbo	Transcript Identified by AceView	chr1	+	Coding	24062173	24062807	4.11	3.98	3.14	4.78	4.59	5.17	7.14	4.07	4.16	3.55	4.17	5.52	5.1	4.07	3.05	4.35	3.64	3.77	3.74	3.85	5.61	5.42	3.08	3.72
TC0100007348.hg.1	ENST00000429191.1; OTTHUMT00000008407; uc057diq.1	RP11-293P20.4	novel transcript, antisense to MYOM3	chr1	+	NonCoding	24066774	24084280	4.22	3.68	4.21	4.28	4.14	3.6	4.81	3.97	3.98	4.29	4.67	3.85	3.64	3.54	4.13	4.21	3.87	3.55	3.89	3.84	3.25	4.27	4.44	3.57
TC0100007349.hg.1	noyworbo.aAug10-unspliced	noyworbo	Transcript Identified by AceView	chr1	+	Unassigned	24094353	24094834	6.98	4.91	5.99	8.55	6.73	7.92	7.05	5.77	6.14	7.52	6.8	7.07	6.54	5.3	6.7	6.14	6.65	6.99	7.12	6.42	6.32	6.19	6.77	6.21
TC0100007350.hg.1				chr1	+	NonCoding	24095242	24103973	3.71	3.4	4.3	4.01	4.49	3.79	3.58	3.66	3.32	3.35	4.35	3.53	3.56	4.44	3.92	4.29	3.93	4.37	3.68	3.87	4.54	3.2	4.38	4.09
TC0100007351.hg.1				chr1	+	NonCoding	24115207	24118289	6.57	5.46	4.85	5.49	5.3	4.74	7.21	6.73	6.92	5.23	6.33	4.24	5.19	6.47	6.22	5.65	5.08	5.67	5.85	4.42	4.49	5.19	5.28	5.47
TC0100007352.hg.1				chr1	+	NonCoding	24121657	24129909	4.47	3.85	4.29	3.23	3.71	4.66	4.26	3.43	4.03	4.61	3.52	3.45	4	4.1	3.78	3.66	4.05	3.86	4.14	4.83	4.03	4.36	3.78	4.17
TC0100007353.hg.1	chawby.aAug10; chawby.bAug10; chawby.cAug10-unspliced	chawby	Transcript Identified by AceView	chr1	+	Multiple_Complex	24151195	24160507	6.24	5.88	6.44	5.92	6.3	5.78	6.69	6.25	6.2	5.97	5.7	6.48	5.64	6.11	5.79	5.55	5.86	5.71	6.71	6.73	5.97	6.63	6.33	6.07
TC0100007354.hg.1	NR_027087; ENST00000439059; ENST00000439059.2; OTTHUMT00000008408; uc010oei.2	LOC284632; RP11-10N16.2	uncharacterized LOC284632; novel transcript	chr1	+	NonCoding	24200240	24211693	4.23	4.12	3.72	4.78	4.22	3.55	4.93	4.76	4.53	4.08	3.78	4.46	3.77	3.71	4.08	4.21	3.72	4.08	4.07	3.62	3.53	4.3	3.66	4.12
TC0100007355.hg.1				chr1	+	NonCoding	24212077	24212690	12.29	12.66	11.95	13.09	12.95	12.71	12.47	12.95	12.45	13.12	12.89	12.01	12.74	13.5	13.14	13.89	12.94	12.94	13.03	12.83	13.12	12.81	12.87	13.33
TC0100007356.hg.1	ferrubu.aAug10-unspliced	ferrubu	Transcript Identified by AceView	chr1	+	Coding	24217421	24217854	5.19	4.18	3.24	3.25	4.43	5.17	3.89	4.36	3.17	3.79	5.98	3.77	3.51	3.88	3.96	5.45	3.94	4.97	4.2	4.33	4.5	3.84	4.31	4.14
TC0100007357.hg.1	uc057dis.1	AL590683.1		chr1	+	Precursor_microRNA	24227917	24228030	4.6	3.92	4.99	3.77	5.75	5.28	6.21	6.07	4.88	4.5	3.22	4.18	6.33	3.31	4.07	3.9	4.51	4.28	3.39	4.01	4.62	3.59	4.31	4.55
TC0100007358.hg.1				chr1	+	NonCoding	24236410	24241638	4.03	3.51	4.3	3.89	3.96	4.32	3.83	3.71	4.22	4.46	4.14	3.55	3.84	3.61	4.16	3.67	3.36	3.69	3.55	4.35	3.98	3.99	3.74	3.74
TC0100007359.hg.1				chr1	+	NonCoding	24305278	24310090	4.95	4.73	4.79	5.5	5.21	4.88	4.67	5.02	5.47	5.48	4.97	4.41	5.79	4.23	5.01	5.94	5.24	5.54	5.88	4.57	3.89	5.4	5.55	4.47
TC0100007360.hg.1				chr1	+	NonCoding	24305928	24306596	7.59	7.19	7.47	7.17	8.14	7.25	6.88	6.81	5.74	7.66	7.54	6.72	7.07	7.45	6.86	7.65	6.54	7.94	7.43	5.49	7.01	8.07	7.29	7.97
TC0100007361.hg.1	NM_001195010; NM_021180; NM_198173; NM_198174; ENST00000236255; ENST00000350501; ENST00000356046; ENST00000361548; ENST00000461318; ENST00000524724; ENST00000528064; ENST00000528181; ENST00000530984; BC036890; OTTHUMT00000008411; OTTHUMT00000009047; OTTHUMT00000009048; OTTHUMT00000009170; OTTHUMT00000392498; OTTHUMT00000392499; OTTHUMT00000392500; OTTHUMT00000392501; OTTHUMT00000392502; uc001bix.…	GRHL3	grainyhead-like transcription factor 3	chr1	+	Multiple_Complex	24319322	24364482	4.91	5.19	4.26	5.34	4.87	4.19	4.14	4.5	4.36	4.82	5.06	5.02	4.85	4.23	4.45	5.84	4.61	4.83	4.98	4.61	5.76	4.87	4.48	4.46
TC0100007362.hg.1	cheyby.aAug10-unspliced	cheyby	Transcript Identified by AceView	chr1	+	Unassigned	24352192	24352651	5.93	5.95	4.86	4.97	5.82	4.91	4.57	5.78	5.52	5.84	5.88	4.86	5.53	5.63	6.01	6.16	6.21	6.21	5.96	4.23	4.82	5.58	6.49	4.85
TC0100007363.hg.1				chr1	+	NonCoding	24355916	24356579	8.39	6.84	8.4	5.36	7.25	6.33	8.44	9.8	7.79	8.36	6.32	8.99	8.57	7.52	9.02	6.92	8.49	7.38	6.53	6.37	7.44	7.77	6.93	6.81
TC0100007364.hg.1	gerrubu.aAug10-unspliced	gerrubu	Transcript Identified by AceView	chr1	+	Coding	24375951	24376308	13.89	13.19	14.29	12.16	14.32	13.91	14.51	13.34	13.72	14.02	12.23	13.54	13.9	13.17	14.12	12.72	12.53	13.4	13.43	11.91	14.41	13.73	13.62	11.41
TC0100007365.hg.1	NM_020448; ENST00000003912; ENST00000339255; ENST00000358028; ENST00000374399; ENST00000432012; ENST00000475663; ENST00000488155; BC001265; BC063583; OTTHUMT00000009178; OTTHUMT00000009179; OTTHUMT00000009180; OTTHUMT00000009181; OTTHUMT00000009182; OTTHUMT00000009183; OTTHUMT00000276996	NIPAL3	NIPA-like domain containing 3	chr1	+	Multiple_Complex	24415755	24472983	5.4	5.6	5.77	5.68	6.11	6.55	5.61	5.57	5.45	6.17	5.34	5.76	5.6	5.61	5.97	5.84	5.48	5.5	6.08	5.59	5.26	5.64	5.77	5.45
TC0100007366.hg.1	jawrubu.aAug10-unspliced	jawrubu	Transcript Identified by AceView	chr1	+	Coding	24433258	24434255	5.34	5.4	6.86	5.99	5.69	4.62	5.2	6.29	5.19	5.87	4.63	5.11	4.06	5.59	4.88	4.15	6.81	5.36	5.57	6.26	4.9	5.03	4.82	4.84
TC0100007367.hg.1				chr1	+	NonCoding	24476256	24476737	6.24	4.62	4.96	5.94	4.36	4.9	5.32	5.12	4.65	5.02	5.32	5.05	5.04	4.81	5.23	6.31	4.78	5.7	5.34	7.9	6.26	5.13	3.65	4.34
TC0100007368.hg.1				chr1	+	NonCoding	24476778	24477821	3.5	3.82	3.99	4.5	3.74	3.43	3.66	3.33	3.84	3.89	4.02	3.6	4.78	3.69	4.38	4.22	3.4	5.03	3.54	4.21	5.04	4.96	3.87	3.6
TC0100007369.hg.1				chr1	+	NonCoding	24485161	24492337	6.2	6.18	6.02	6.23	6.24	6.07	5.42	6.45	6.16	5.05	6.17	5.25	6.82	6.22	5.77	7.02	5.91	5.59	5.33	7.6	6.59	7.09	6.01	6.65
TC0100007370.hg.1	NM_001251977; NM_001251978; NM_001251979; NM_001251980; NM_001251981; NM_001251982; NM_001251983; NM_001251984; NM_001251985; NM_013441; ENST00000374393; ENST00000374395; ENST00000412742; ENST00000425530; ENST00000436717; ENST00000482807; ENST00000538532; ENST00000610732; ENST00000616511; ENST00000618490; ENST00000630217; BC035854; OTTHUMT00000009176; OTTHUMT00000009177; OTTHUMT00000096577; OTTHU…	RCAN3	RCAN family member 3	chr1	+	Multiple_Complex	24502351	24541040	3.5	3.43	2.91	3.29	2.95	3.5	3	3.31	3.9	3.08	3.34	4.02	3.04	3.03	3.3	3.21	3.46	3.03	2.99	4.13	3.24	2.84	5.93	5.42
TC0100007371.hg.1				chr1	+	NonCoding	24551522	24555291	4.34	4.17	4.96	4.82	4.47	4.21	4.22	4.72	4.21	4.3	4.65	4.13	4.84	4.46	4.01	5.02	3.92	4.69	5.35	4.22	4.51	6.16	5.1	4.94
TC0100007372.hg.1	NM_001010980; ENST00000374392; ENST00000486262; BC127785; BC147014; BC147015; OTTHUMT00000009288; OTTHUMT00000009289	NCMAP	noncompact myelin associated protein	chr1	+	Multiple_Complex	24556076	24609328	5.05	5.45	5.21	5.15	6.08	5.24	6.03	6.11	5.22	4.97	5.83	5.09	5.47	5.19	5.78	6.1	5.69	5.21	5.59	4.88	5.08	5.92	5.51	5.82
TC0100007373.hg.1	ENST00000443086	RP11-496D1.2		chr1	+	Multiple_Complex	24563627	24563974	4.69	5.07	4.61	5.92	5.08	5.59	5.95	5.53	4.74	5.63	4.69	4.94	5.3	5.84	5	5.02	4.77	5.1	4.97	5.23	4.39	5.35	5.08	4.9
TC0100007375.hg.1				chr1	+	NonCoding	24680911	24684245	5.58	5.46	6.02	6.27	5.77	5.11	4.64	5.62	4.85	6.16	6.15	4.79	4.28	6.02	5.7	6	6.59	4.97	5.07	4.96	5.87	5.1	6.1	5.16
TC0100007376.hg.1				chr1	+	NonCoding	24703474	24704010	7.5	6.34	6.9	7.85	7.04	6.79	7.12	7.21	7.71	7.36	6.65	6.2	7.04	7	7.61	6.56	6.29	6.43	7.24	6.4	6.73	7.06	6.77	6.48
TC0100007377.hg.1				chr1	+	NonCoding	24724725	24731007	8.04	7.81	7.91	7.89	8.31	7.25	8.22	8.3	7.25	7.83	7.26	8.05	7.66	7.91	7.78	7.91	7.67	7.48	7.91	7.88	8.25	8.65	7.8	8.38
TC0100007378.hg.1	NM_013943; ENST00000374379; ENST00000488683; ENST00000489758; ENST00000497755; BC012444; OTTHUMT00000009332; OTTHUMT00000009333; OTTHUMT00000009334; OTTHUMT00000009335	CLIC4	chloride intracellular channel 4	chr1	+	Multiple_Complex	24745269	24844324	7.42	7.59	6.07	5.85	5.09	5.59	8.14	5.24	6.52	5.82	7.93	7.83	5.97	7.1	4.61	6.8	7.82	7.36	9.18	5.29	5.83	6.56	6.75	8.16
TC0100007379.hg.1				chr1	+	NonCoding	24849389	24851841	7.07	6.52	7.4	5.25	6.21	4.99	6.7	5.64	5.81	5.75	6.39	5.07	5.97	4.27	6.47	7.23	7.06	5.42	6.14	5.65	4.8	4.65	5.65	5.42
TC0100007380.hg.1	rolabu.aAug10-unspliced	rolabu	Transcript Identified by AceView	chr1	+	Multiple_Complex	24857287	24870999	4.1	4.16	3.92	4.27	3.81	4.62	3.93	3.82	4.07	4.54	4.41	5.07	4.02	5.09	4.41	4.12	3.81	4.08	4.41	4.19	3.94	4.99	4.79	4.6
TC0100007381.hg.1				chr1	+	NonCoding	24888576	24895641	4.16	5.76	5.44	4.71	6.21	5.79	5.76	6.45	6.13	5.73	5.07	5.91	6.35	5.2	5.76	5.51	5.59	5.21	5.36	6.43	4.97	6.07	5.56	4.64
TC0100007382.hg.1	ENST00000456316.1; OTTHUMT00000009317; uc057dks.1	RP11-84D1.1	putative novel transcript	chr1	+	NonCoding	24961345	24963493	4.1	3.78	3.42	4.33	3.66	3.76	4.23	3.61	3.29	3.26	3.65	3.52	3.81	3.46	4.53	3.46	3.73	3.58	4.59	5.32	4.46	3.87	3.71	3.67
TC0100007383.hg.1				chr1	+	NonCoding	25003649	25004871	7.81	7.78	7.61	7.23	8.33	8.16	7.8	7.51	7.8	8.1	7.49	7.64	8.33	7.62	7.7	8.52	7.61	8.01	7.92	5.61	7.22	7.7	8.32	8.13
TC0100007384.hg.1	NR_039623; ENST00000580572	MIR4425	microRNA 4425	chr1	+	Precursor_microRNA	25023503	25023586	5.83	5.74	5.89	6.46	5.91	6.74	6.2	6.02	5.46	6.99	6.48	5.9	6.22	6.39	6.44	6.02	6.57	6.22	6.44	6.36	5.71	5.92	6.13	5.93
TC0100007385.hg.1				chr1	+	NonCoding	25041164	25047348	6.37	5.82	6.8	6.32	6.14	5.26	6.27	5.14	7.24	6.19	7.37	6.14	5.51	5.4	5.69	6.04	6.14	6.34	5.77	6.78	6.47	5.48	5.41	5.82
TC0100007386.hg.1				chr1	+	NonCoding	25082445	25086409	6.16	6.33	6.38	6.06	6.54	4.19	6.83	7.08	6.11	5.89	6.27	6.79	6.73	6.21	7.57	7.48	6.55	6.76	6.65	6.04	7.4	7.4	6.56	6.2
TC0100007387.hg.1				chr1	+	NonCoding	25128500	25141139	5.08	5.74	4.47	4.67	5.71	5.85	5.98	5.8	5.8	5.1	5.56	5.57	6.33	5	5.71	5.42	5.66	5.74	5.44	6.99	5.25	5.6	4.54	5.2
TC0100007388.hg.1				chr1	+	NonCoding	25174983	25192800	3.91	4.38	4.53	3.55	5.14	5.41	4.51	4.5	4.26	5.56	4.16	5.36	4.9	4.61	4.67	4.84	4.31	4.94	3.87	4.26	4.63	5	4.17	3.56
TC0100007389.hg.1	blawby.aAug10; ENST00000455902.1; OTTHUMT00000009318; uc057dkw.1	blawby; RP4-706G24.1	Transcript Identified by AceView; putative novel transcript	chr1	+	NonCoding	25208139	25208869	4.9	4.62	4.87	4.31	5.99	4.9	3.63	4.07	3.99	4.27	3.93	5.5	3.41	3.77	4.22	3.42	3.43	3.78	3.69	3.94	4.39	4.04	3.54	4.29
TC0100007390.hg.1	rorama.aAug10-unspliced	rorama	Transcript Identified by AceView	chr1	+	Coding	25212024	25212453	5.42	5.69	5.72	5.17	5.96	6.12	5.66	5.52	5.55	5.21	6.25	5.52	6.47	5.88	5.58	4.67	5.99	5.56	7.86	4.9	5.21	5.75	5.35	5.16
TC0100007391.hg.1				chr1	+	NonCoding	25232524	25233867	4.77	3.78	4.12	3.09	3.91	4.15	5.58	3.94	4.19	4.31	3.99	3.49	3.35	4.45	4.31	3.81	4.06	3.55	3.36	3.54	3.65	4.19	4.16	4.46
TC0100007392.hg.1	ENST00000607698.1; OTTHUMT00000471017; uc057dlo.1	RP3-465N24.6	novel transcript	chr1	+	NonCoding	25247837	25248321	6.14	4.94	5.77	5.98	5.59	6.49	4.72	4.97	5.14	5.36	5.28	5.43	5.21	5.71	4.85	5.74	4.98	5.73	5.56	6.34	6.43	5.37	5.44	6.13
TC0100007393.hg.1				chr1	+	NonCoding	25249463	25250830	8.41	7.48	7.89	6.06	8.07	7.14	8.28	7.35	7.64	7.49	7.03	8.51	7.7	7.65	8.52	8.12	7.79	8.38	7.75	6.57	8.65	8.87	7.58	7.37
TC0100007394.hg.1				chr1	+	NonCoding	25262308	25335399	6.91	6.41	6.22	6.51	7.2	6.19	5.72	5.93	6.2	6.57	7.13	6.91	6.58	7.1	7.21	6.07	6.42	6.72	7.2	6.35	6.29	6.83	6.29	7.33
TC0100007395.hg.1	skeylabu.aAug10-unspliced	skeylabu	Transcript Identified by AceView	chr1	+	Coding	25267160	25267974	3.46	4.96	3.91	3.54	5.18	5.19	4.99	4.8	3.51	4.2	3.75	4.02	4.95	3.36	3.72	3.51	3.57	3.94	3.1	3.85	3.35	3.71	4.24	3.94
TC0100007396.hg.1	NM_001127691; NM_001282867; NM_001282868; NM_001282869; NM_001282870; NM_001282871; NM_001282872; NM_016124; ENST00000328664; ENST00000342055; ENST00000357542; ENST00000417538; ENST00000423253; ENST00000423810; ENST00000454452; ENST00000564398; ENST00000568195; ENST00000615607; ENST00000622561; BC139922; OTTHUMT00000009660; OTTHUMT00000101961; OTTHUMT00000420796; OTTHUMT00000420797; OTTHUMT000004…	RHD	Rh blood group, D antigen	chr1	+	Multiple_Complex	25272393	25330445	3.87	4.38	3.84	5	4.26	4.63	4.18	3.95	4.24	4.54	4.05	4.12	3.96	4.05	3.88	3.97	4.36	4.46	3.79	5.03	3.88	3.95	4.01	3.76
TC0100007397.hg.1				chr1	+	NonCoding	25307124	25307646	4.38	4.4	4.12	4.59	5.81	3.47	3.97	3.69	5.3	5.04	3.96	3.54	4.07	5.35	3.87	4.06	3.95	3.86	4.5	6.41	6.14	4.68	3.61	4.83
TC0100007398.hg.1	NM_014313; ENST00000374358; ENST00000468704; ENST00000480937; ENST00000487234; ENST00000491936; ENST00000498135; BC007341; BC066908; OTTHUMT00000020313; OTTHUMT00000020314; OTTHUMT00000020315; OTTHUMT00000020316; OTTHUMT00000020317; OTTHUMT00000020318	TMEM50A	transmembrane protein 50A	chr1	+	Multiple_Complex	25337917	25362361	15.09	17.53	8.79	15.53	12.21	9.84	14.99	15.97	16.06	12.56	15.77	15.53	16.07	16.51	11.43	13.32	16.17	16.49	15.77	12.82	15.65	17.57	16.26	16.23
TC0100007399.hg.1				chr1	+	NonCoding	25340971	25341034	4.97	3.95	6.33	5.42	5.24	4.13	5.89	4.45	4.09	5.53	3.96	5.18	3.6	2.95	4.46	3.58	3.98	4.12	5.17	5.62	3.87	3.63	4.46	6.28
TC0100007400.hg.1	teyworbo.aAug10-unspliced	teyworbo	Transcript Identified by AceView	chr1	+	Multiple_Complex	25375849	25389860	5.32	5.45	5.76	5.97	5.64	5.76	6.21	5.41	5.16	5.77	6.6	5.45	4.8	5.97	5.45	5.66	5.01	5.83	5.25	6.35	5.64	4.35	5.18	5.96
TC0100007401.hg.1	ENST00000419297	RP3-469D22.1		chr1	+	Multiple_Complex	25398712	25399280	7.39	8.67	10.25	6.1	4.42	6.16	4.52	8.87	6.36	4.24	5.24	6.93	5.47	4.65	5.69	6.22	8.05	4.74	3.97	5.15	4.1	7.29	6.45	4.17
TC0100007402.hg.1				chr1	+	NonCoding	25406231	25406289	15.71	15.34	15.2	12.79	15.61	14.41	16.13	16.04	15.59	15.72	13.6	15.51	15.43	14.76	15.7	15.91	15.53	14.01	15.51	12.6	15	16.01	14.62	13.25
TC0100007403.hg.1	NM_001282564; NM_018202; ENST00000374343; ENST00000399766; ENST00000470035; BC032427; OTTHUMT00000009659; OTTHUMT00000100861	TMEM57	transmembrane protein 57	chr1	+	Multiple_Complex	25430858	25500209	4.38	6.83	6.78	4.84	5.37	4.45	5.8	6.64	6.88	4.44	4.74	7.28	5.16	4.15	4.09	5.23	5.26	9.8	4.74	5.04	5.28	4.27	3.73	5.91
TC0100007404.hg.1	varworbo.aAug10-unspliced	varworbo	Transcript Identified by AceView	chr1	+	Coding	25471514	25473012	5.18	5.52	4.81	4.04	5.44	5.78	3.92	5.71	5.39	4.86	4.58	4.13	5.29	7.29	5.88	6	4.59	5.41	5.21	6.67	6.82	4.92	4.66	7.09
TC0100007405.hg.1				chr1	+	NonCoding	25502490	25506640	3.93	3.12	3.43	2.97	4.08	6.14	5.75	3.48	3.57	3.91	4.15	4.67	4.23	3.63	5.33	4.38	4.32	3.5	4.98	4.53	3.85	3.42	5.16	3.9
TC0100007406.hg.1	NM_015627; ENST00000374338; ENST00000462394; ENST00000470950; ENST00000474283; ENST00000484476; ENST00000485476; ENST00000488127; BC029770; OTTHUMT00000019350; OTTHUMT00000019351; OTTHUMT00000019352; OTTHUMT00000089939; OTTHUMT00000089940; OTTHUMT00000101971; OTTHUMT00000101972	LDLRAP1	low density lipoprotein receptor adaptor protein 1	chr1	+	Multiple_Complex	25543580	25568886	4.53	6.52	3.66	6.54	7.63	5.38	6.38	8.96	6.39	4.45	7.45	10.57	9.44	9.78	4.05	7.45	4.49	6.46	8.9	5.02	6.91	4.08	6.2	6
TC0100007407.hg.1	warworbo.aAug10-unspliced	warworbo	Transcript Identified by AceView	chr1	+	Coding	25551888	25552437	5.81	6.32	7.44	7.51	6.35	6.83	6.3	5.95	6.24	6.81	6.7	6.66	6.63	6.94	7.34	7.34	6.45	7.31	7.7	6.87	6.93	6.82	7.53	6.35
TC0100007408.hg.1				chr1	+	NonCoding	25574933	25575947	4.69	4.5	4.96	4.34	4.8	4.87	4.77	4.87	4.12	6.48	5.63	4.88	4.65	4.95	4.55	4.65	4.63	4.33	4.7	5.13	4.1	4.68	5.03	5.02
TC0100007409.hg.1	ENST00000412797.1; OTTHUMT00000012834; uc057dmq.1	RP11-70P17.1	putative novel transcript	chr1	+	NonCoding	25581478	25591217	3.98	3.77	3.77	3.58	3.85	3.52	4.52	5.24	4.59	3.71	3.38	4.02	5.63	4.01	3.29	3.16	3.46	3.2	3.1	3.43	4.08	4.31	3.22	4.48
TC0100007410.hg.1	weeworbo.aAug10-unspliced	weeworbo	Transcript Identified by AceView	chr1	+	NonCoding	25593149	25595949	5.09	4.99	4.68	4.99	5.12	5.3	4.26	5.75	4.88	5.12	5.45	5.3	5.76	4.17	5.53	5.2	5.15	5.05	5.06	4.97	4.48	6.14	5.73	4.43
TC0100007411.hg.1				chr1	+	NonCoding	25612467	25613525	4.89	5.44	4.49	4.96	4.78	4.29	4.56	6.19	4.86	4.57	4.51	4.92	5.01	4.98	5.62	4.7	4.71	4.52	4.51	4.97	4.98	4.76	4.93	5.73
TC0100007412.hg.1	NM_001289010; NM_020379; ENST00000263979; ENST00000374329; ENST00000374332; ENST00000473891; ENST00000475314; ENST00000487493; ENST00000496532; ENST00000611903; BC137017; OTTHUMT00000012828; OTTHUMT00000012829; OTTHUMT00000012830; OTTHUMT00000012831; OTTHUMT00000012832; OTTHUMT00000019291; OTTHUMT00000019292	MAN1C1	mannosidase, alpha, class 1C, member 1	chr1	+	Multiple_Complex	25617468	25786207	3.81	3.27	3.06	3.46	3.57	3.62	3.31	4.12	2.87	3.35	3.02	2.9	2.91	3.46	3.67	3.26	3.62	3.85	3.29	3.29	3.53	3.86	3.23	3.32
TC0100007413.hg.1	flermerbo.aAug10-unspliced	flermerbo	Transcript Identified by AceView	chr1	+	Unassigned	25643649	25644165	4.45	5.57	5.87	4.96	5.34	5.88	5.37	4.24	4.34	5.47	4.05	4.62	5.4	4.85	4.7	4.99	4.26	4.91	5.02	3.74	5.99	5.49	4.28	6.21
TC0100007414.hg.1	floymerbo.aAug10-unspliced	floymerbo	Transcript Identified by AceView	chr1	+	Coding	25675527	25676114	6.97	7.15	6.62	6.14	6.24	7.52	7.18	5.49	6.85	6.14	6.48	6.67	6.26	6.84	5.62	6.48	6.45	6.87	7.32	7.08	5.66	7.95	6.18	4.63
TC0100007415.hg.1	swybar.aAug10-unspliced	swybar	Transcript Identified by AceView	chr1	+	Coding	25687104	25687700	4.71	4.49	3.66	2.99	3.94	3.86	3.59	4.43	4.36	4.72	4.41	3.57	3.81	3.44	3.84	4	3.71	3.22	3.69	3.59	5.09	4.47	3.23	4.61
TC0100007416.hg.1	gleemerbo.aAug10-unspliced	gleemerbo	Transcript Identified by AceView	chr1	+	Coding	25748403	25748980	3.97	4.03	3.7	3.93	4.58	4.07	4.55	3.87	4.45	3.73	4.63	4.57	4.13	4.75	5.36	4.67	4.83	4.61	3.33	3.54	4.16	3.64	3.47	3.99
TC0100007417.hg.1	zoworbo.aAug10-unspliced	zoworbo	Transcript Identified by AceView	chr1	+	Coding	25750609	25750987	3.22	2.93	3.19	3.75	3.58	3.93	3.24	3.32	3.36	3.54	3.43	3.56	3.1	4	3.17	3.44	3.26	3.01	4	3.3	3.98	3.22	3.52	3.83
TC0100007418.hg.1				chr1	+	NonCoding	25766752	25771121	6.11	5.84	4.93	6.6	5.27	6.73	5.72	5.65	5.56	5.11	6.45	5.77	5.5	5.17	6.23	5.55	5.03	5.95	5.72	6.99	5.77	7	6.51	7.12
TC0100007419.hg.1				chr1	+	NonCoding	25796029	25798652	2.93	4.31	4.25	4.54	2.67	3.05	3.32	3.41	4.12	2.81	3.68	3.69	2.98	3.16	2.71	3.6	3.36	3.2	3.59	4.2	3.08	2.93	3.31	3.17
TC0100007421.hg.1	ENST00000455431.1; OTTHUMT00000019313; uc057doa.1	RP1-125I3.2	putative novel transcript	chr1	+	NonCoding	25859613	25863420	5.3	4.73	3.95	5.28	4.43	4.48	4.69	4.87	4.51	4.93	4.49	4.86	4.41	4.48	4.86	5.05	4.26	4.82	4.82	4.67	4.53	4.12	4.49	4.51
TC0100007422.hg.1	plorkloy.aAug10-unspliced; plorkloy.bAug10	plorkloy	Transcript Identified by AceView	chr1	+	Unassigned	25861485	25862027	3.17	4.68	4.35	4.09	3.37	4.55	4.2	3.66	3.96	3.82	4.18	4.49	3.85	4.08	3.58	4.88	3.68	3.88	4	5.07	4.53	4.8	4	3.62
TC0100007423.hg.1	ENST00000384572; uc057dob.1	Y_RNA	Y RNA [Source:RFAM;Acc:RF00019]	chr1	+	NonCoding	25877496	25877605	4.13	4.69	5.85	6.96	4.94	7.94	4.14	4.94	5.04	4.72	6.24	4.52	5.34	5.58	4.93	5.71	5.53	4.58	6.19	6.14	4.41	5.36	5.05	5.28
TC0100007424.hg.1	ENST00000440710	SNRPFP2	small nuclear ribonucleoprotein polypeptide F pseudogene 2 [Source:HGNC Symbol;Acc:HGNC:39665]	chr1	+	Multiple_Complex	25887360	25887610	5.41	5.33	5.07	5.92	5.89	5.2	6.43	5.74	4.71	6.03	5.36	5.18	5.28	5.71	6.53	5.33	5.02	5.18	6.31	6.04	6.1	5.87	5.55	6.07
TC0100007425.hg.1	ENST00000453780	RP1-125I3.4		chr1	+	Multiple_Complex	25888970	25889109	7.31	8.26	7.99	5.25	6.29	7.53	7.32	6.59	7.46	7.6	5.79	7.59	6.43	7.18	7.62	6.98	8.01	8.06	7.85	6.1	5.87	7.97	8.52	8.3
TC0100007426.hg.1	LOC100288272.aAug10-unspliced	LOC100288272	Transcript Identified by AceView, Entrez Gene ID(s) 100288272	chr1	+	Unassigned	25889116	25889483	6.51	5.99	6.22	5.8	5.93	6.17	5.97	6.29	6.84	5.57	4.72	7.31	6.04	5.46	5.96	5.82	6.42	5.69	5.64	4.73	7.48	6.47	5.79	6.14
TC0100007427.hg.1				chr1	+	NonCoding	25895372	25897059	6.01	4.54	4.87	4.59	5.04	5.49	4.42	4.72	4.55	5.3	6.14	6	4.91	4.49	5.9	5.03	4.17	5.69	4.85	6.36	4.37	5.06	5.24	4.59
TC0100007428.hg.1	uc057dog.1	AL033528.1		chr1	+	Precursor_microRNA	25911749	25911822	6.19	4.9	7.16	5.7	5.02	4.44	6.77	7.71	6.35	5.86	5.66	5.91	7.56	4.87	5.94	8.98	6.88	4.9	8.58	5.11	7.24	6.89	4.69	5.02
TC0100007429.hg.1	jarrybu.aAug10-unspliced	jarrybu	Transcript Identified by AceView	chr1	+	Coding	25922441	25922940	5.13	3.48	4.13	3.65	4.39	3.93	3.96	3.75	3.52	3.86	4.12	3.93	3.87	3.4	4.14	4.02	3.93	4.21	3.7	3.53	4.19	4.05	3.9	3.77
TC0100007430.hg.1				chr1	+	NonCoding	25955209	25959832	4.96	5.17	4.97	4.15	4.87	5.74	5.61	4.29	4.88	5.22	6.14	5.66	4.89	4.5	5.97	5.85	5.33	5.7	6.56	5.14	5.08	4.95	5.92	5.74
TC0100007431.hg.1	uc057doh.1	RNU6-110P	RNA, U6 small nuclear 110, pseudogene [Source:HGNC Symbol;Acc:HGNC:47073]	chr1	+	Small_RNA	25964197	25964300	4.98	4.52	5.09	5.44	5.36	5.67	4.51	3.38	4.38	4	4.73	5.92	5	4.06	5.07	4.98	3.93	4.23	4.53	4.86	4.31	3.75	4.56	4.76
TC0100007432.hg.1	uc057don.1	SCARNA17	small Cajal body-specific RNA 17 [Source:RFAM;Acc:RF00492]	chr1	+	Small_RNA	26006006	26006130	3.27	3.56	3.6	3.95	3.09	3.52	3.72	3.62	4.61	4.41	3.45	3.63	4.24	3.69	3.92	3.53	3.48	3.87	3.76	3.68	3.98	3.78	4.28	3.85
TC0100007433.hg.1	uc057doo.1	SCARNA18	small Cajal body-specific RNA 18 [Source:RFAM;Acc:RF00283]	chr1	+	Small_RNA	26006216	26006299	6.47	6.39	7.02	6.1	6.94	8.18	6.56	6.74	6.78	7	6.44	6.31	6.37	7.58	6.48	7.18	6.73	6.63	7.09	6.14	6.89	7.76	6.69	7.4
TC0100007434.hg.1	NM_004455; ENST00000374280; ENST00000470037; ENST00000481377; ENST00000484339; BC065528; OTTHUMT00000019746; OTTHUMT00000019747; OTTHUMT00000019748; OTTHUMT00000019749	EXTL1	exostosin-like glycosyltransferase 1	chr1	+	Multiple_Complex	26019884	26036464	3.23	3.46	3.76	4.02	3.52	4.27	3.6	3.26	3.65	4.35	3.82	4.03	3.8	3.9	3.88	3.74	3.55	4.05	4	3.77	4.46	4.2	4.03	3.59
TC0100007435.hg.1				chr1	+	NonCoding	26046665	26049099	4.39	4.96	5.04	4.64	4.79	5.17	5.14	5.17	4.91	4.45	4.88	4.64	4.82	5.23	4.91	4.62	4.92	4.79	5.06	6.13	4.41	4.9	4.7	4.83
TC0100007436.hg.1				chr1	+	NonCoding	26065119	26078922	6.12	4.24	4.48	4.77	5.94	4.85	4.61	4.78	4.37	4.91	5.17	6.21	4.99	4.8	4.94	5.23	5.59	4.61	5.03	5.08	4.31	5.4	5.02	4.63
TC0100007437.hg.1	uc057dou.1	AL391650.1		chr1	+	Precursor_microRNA	26071578	26071677	14.13	13.89	14.48	15.02	13.89	15.11	14.72	14.01	14.31	14.37	13.18	14.53	14.11	13.98	14.8	14.2	13.49	13.36	13.68	14.37	14.68	14.71	13.83	13.19
TC0100007438.hg.1				chr1	+	NonCoding	26102399	26103023	5.07	4.03	4.75	5.25	4.77	4.65	4.42	4.77	5.2	4.97	3.87	4.42	4.37	3.93	4.81	4	4.08	3.73	4.47	4.17	4.37	4.89	4.27	4.96
TC0100007439.hg.1	NM_001243532; NM_001243533; NM_152835; ENST00000374269; ENST00000374271; ENST00000444713; ENST00000619836; BC028713; OTTHUMT00000019752; OTTHUMT00000019753; OTTHUMT00000019754	PDIK1L	PDLIM1 interacting kinase 1 like	chr1	+	Coding	26111165	26125548	5.91	6.1	5.7	6.19	6.56	5.4	5.54	7.92	5.65	6.08	6.19	5.55	5.76	6.34	5.93	6.6	5.61	5.4	5.71	6.99	6.44	5.71	6.37	6.29
TC0100007440.hg.1	NM_024869; ENST00000374268; BC025658; OTTHUMT00000019841; uc001blk.3	FAM110D	family with sequence similarity 110, member D	chr1	+	Coding	26159020	26162628	3.61	3.4	4.07	4.7	3.42	5.26	3.6	3.33	3.28	4.54	4.15	3.72	3.7	3.43	3.46	3.92	3.55	4.08	3.63	3.49	4.97	3.76	3.68	4.24
TC0100007441.hg.1				chr1	+	NonCoding	26163610	26163964	5.1	5.05	5.32	5.48	5.09	5.83	4.67	5.13	5.03	5.3	5.63	5.14	5.55	5	4.91	5.83	5.21	5.65	5.1	5.94	5.97	4.96	5.64	4.87
TC0100007442.hg.1	NM_015871; ENST00000270812; ENST00000374266; BC002580; BC019267; OTTHUMT00000019842; OTTHUMT00000019843	ZNF593	zinc finger protein 593	chr1	+	Multiple_Complex	26169871	26172060	3.91	4.02	3.47	4.69	3.82	4.54	4.08	4	4.37	4.05	4.33	4.23	3.55	3.7	4	4.15	4.02	4.28	3.51	4.04	5.57	4.17	4.37	4.59
TC0100007443.hg.1				chr1	+	NonCoding	26172434	26173530	7.2	6.45	6.84	6.81	7	6.97	7.02	6.93	6.2	5.98	6.64	6.36	6.33	6.93	6.97	6.93	6.66	6.55	6.53	6.65	6.6	6.82	7.03	5.84
TC0100007444.hg.1	NM_001297647; NM_001297648; NM_006314; ENST00000361530; ENST00000374253; ENST00000465415; ENST00000480348; ENST00000480617; ENST00000481077; ENST00000482227; ENST00000484874; ENST00000524529; ENST00000525687; ENST00000528001; ENST00000528281; ENST00000531150; ENST00000531191; BC011604; BC012797; OTTHUMT00000019856; OTTHUMT00000019857; OTTHUMT00000019858; OTTHUMT00000019859; OTTHUMT00000019860; OT…	CNKSR1	connector enhancer of kinase suppressor of Ras 1	chr1	+	Multiple_Complex	26177403	26189886	2.95	2.93	2.6	3.74	2.97	3.01	3.72	2.9	3.26	2.79	3.1	3.41	4.8	2.89	3.3	3.2	3.14	2.76	3.2	2.98	2.65	3.14	3.16	2.89
TC0100007445.hg.1	NM_198137; ENST00000338855; ENST00000456354; ENST00000518899; ENST00000611853; BC128138; BC128139; OTTHUMT00000019849; OTTHUMT00000381673; OTTHUMT00000381674	CATSPER4	cation channel, sperm associated 4	chr1	+	Coding	26190561	26202968	3.63	3.16	3.47	3.48	3.46	4.88	3.46	3.27	3.34	3.18	4.11	3.06	3.04	3.32	3.6	3.09	4.16	3.3	3.42	3.81	3.8	4.23	3.33	3.46
TC0100007447.hg.1	NM_001281517; NM_001281518; NM_022778; ENST00000252992; ENST00000451429; ENST00000453146; ENST00000468163; ENST00000469609; ENST00000476272; ENST00000480446; ENST00000491670; BC064528; OTTHUMT00000009491; OTTHUMT00000009492; OTTHUMT00000009493; OTTHUMT00000009494; OTTHUMT00000009495; OTTHUMT00000009496; OTTHUMT00000009497	CEP85	centrosomal protein 85kDa	chr1	+	Multiple_Complex	26234153	26279038	3.83	3.31	4.57	3.4	4.57	4.62	3.61	3.56	3.28	3.97	3.79	3.43	3.57	3.66	3.5	3.48	6.22	3.68	3.57	3.51	3.94	3.49	3.4	3.68
TC0100007448.hg.1				chr1	+	NonCoding	26248901	26254364	4.8	4.14	4.86	4.9	5.45	6.57	3.67	4.35	3.95	6.84	5.4	7.11	5.61	4.59	5.57	4.81	4.63	5.75	5.15	5.65	3.45	4.37	4.66	4.07
TC0100007449.hg.1	NM_031286; ENST00000270792; ENST00000319041; ENST00000614679; BC030135; OTTHUMT00000009498; OTTHUMT00000009499	SH3BGRL3	SH3 domain binding glutamate-rich protein like 3	chr1	+	Multiple_Complex	26279176	26281522	8.12	9.8	6.9	7.78	6.28	5.73	7.38	8.65	9.89	5.85	9.45	10.1	6.11	7.35	6.05	7.58	8.68	9.29	9.17	7.97	5.84	6.4	7.1	7.71
TC0100007450.hg.1				chr1	+	NonCoding	26285998	26292543	3.9	3.69	3.69	4.05	3.51	4.31	4.17	3.8	3.71	4.06	3.81	3.86	4.98	3.92	4.15	3.78	4.06	3.94	4.12	4.22	4.27	3.8	3.93	3.8
TC0100007451.hg.1	NM_001803; ENST00000374213; ENST00000470468; ENST00000492808; BC000644; OTTHUMT00000009704; OTTHUMT00000009705; OTTHUMT00000009706	CD52	CD52 molecule	chr1	+	Multiple_Complex	26317920	26320523	5.55	5.75	5.85	5.2	5.2	5.54	4.66	5.27	5.22	6.28	4.98	5.22	4.66	4.38	5.34	5.41	4.47	5.83	5.1	6.14	5.29	5.33	5.33	5
TC0100007452.hg.1				chr1	+	NonCoding	26321450	26332886	9.01	9.48	8.28	9.26	9.91	7.49	9.34	9.6	8.67	9.43	9.77	9.67	8.69	10.1	9.68	9.55	9.48	9.46	9.36	9.21	9.38	9.8	9.4	9.81
TC0100007453.hg.1	ENST00000434718	RP11-569G9.7		chr1	+	Multiple_Complex	26326688	26327033	5.82	5.66	6.03	5.92	5.44	5.32	6.07	6.13	5.63	6.47	5.75	5.36	5.32	5.57	6	6.48	4.62	6.17	5.76	4.37	6.95	5.21	6.2	5.65
TC0100007454.hg.1	meerybu.aAug10-unspliced	meerybu	Transcript Identified by AceView	chr1	+	Coding	26335970	26336466	6.21	5.38	5.4	6.25	5.04	5.33	4.2	5.67	5.01	5.37	5.59	4.41	4.85	5.78	5.89	5.97	5.55	5.28	6.24	5.57	5.69	4.98	4.85	4.66
TC0100007455.hg.1				chr1	+	NonCoding	26344430	26345341	7.39	7.62	7.77	6.79	6.91	7.53	7.62	7.41	7.68	6.03	7.69	7.42	7.49	7.46	6.94	6.62	8.04	7.13	6.93	7.43	7.21	7.17	7.22	7.72
TC0100007456.hg.1				chr1	+	NonCoding	26395540	26408109	11.21	10.2	11.15	10.07	11.66	10.48	10.3	10.47	11.4	10.46	9.99	11.11	11.33	9.97	10.57	9.2	10	9.97	10.1	9.65	10.58	10.35	10.3	9.17
TC0100007457.hg.1	NM_024674; ENST00000254231; ENST00000326279; BC028566; OTTHUMT00000009891	LIN28A	lin-28 homolog A (C. elegans)	chr1	+	Multiple_Complex	26410778	26429728	4.06	4.91	4.45	4.34	4.17	4.25	4.61	4.71	4.78	4.45	4.64	4.41	4.18	4.46	4.47	5.21	4.75	4.95	4.15	5.03	3.9	4.32	4.01	4.13
TC0100007458.hg.1	NM_001243564; NM_001243565; NM_024887; NM_205861; ENST00000236342; ENST00000360009; ENST00000374185; ENST00000374186; ENST00000416052; ENST00000427245; ENST00000430232; ENST00000431933; ENST00000434391; ENST00000436153; ENST00000487944; ENST00000525165; ENST00000525326; ENST00000525410; ENST00000525546; ENST00000525682; ENST00000526219; ENST00000526278; ENST00000527611; ENST00000528557; ENST00000…	DHDDS	dehydrodolichyl diphosphate synthase subunit	chr1	+	Multiple_Complex	26432282	26471304	4.49	4.39	3.87	3.97	3.84	3.32	3.59	4.58	4.55	3.98	5.06	5.87	3.84	4.23	3.74	4.34	4.21	4.22	4.29	3.28	4.5	3.85	4.19	4
TC0100007459.hg.1	nyrybu.bAug10-unspliced; nyrybu.cAug10	nyrybu	Transcript Identified by AceView	chr1	+	Unassigned	26436601	26438019	10.31	9.72	9.92	9.27	10.29	9.68	10.11	10.15	9.96	10.03	8.89	10.19	10.18	9.71	10.46	9.51	9.27	9.61	9.5	8.77	10.47	10.45	9.72	9.14
TC0100007460.hg.1	nyrybu.aAug10-unspliced	nyrybu	Transcript Identified by AceView	chr1	+	Unassigned	26439025	26439579	6.11	7.01	7	6.82	7.01	8.53	6.94	7.01	6	6.81	5.31	6.72	6.08	7.48	7.29	5.94	6.74	6.23	6.99	6.98	6.79	7.69	7.09	6.48
TC0100007461.hg.1	narrybu.aAug10-unspliced	narrybu	Transcript Identified by AceView	chr1	+	Coding	26440515	26441156	7.69	5.7	7	7.55	6.49	7.2	6.37	5.92	7.94	5.87	7.57	7.22	6.89	6.33	6.38	6.99	6.06	5.83	6.33	7.53	7.6	6.84	7.11	6.18
TC0100007462.hg.1	kawlybu.aAug10-unspliced	kawlybu	Transcript Identified by AceView	chr1	+	Coding	26464002	26464437	8.23	6.7	6.98	7.08	7.19	7.08	7.52	7.05	7.36	7.81	6.34	7.5	7.53	7.1	7.24	6.3	6.8	7.3	7.33	7.11	7.78	7.54	6.32	6.74
TC0100007463.hg.1	NM_005517; ENST00000361427; ENST00000460563; ENST00000463817; ENST00000464888; ENST00000466194; ENST00000467700; ENST00000468388; ENST00000479815; ENST00000493418; ENST00000619352; BC000378; BC003050; BC014644; BC032140; BC070297; BC071707; BC072010; BC072011; BC075837; BC081567; BC110390; OTTHUMT00000009901; OTTHUMT00000009902; OTTHUMT00000009903; OTTHUMT00000009904; OTTHUMT00000009905; OTTHUMT0…	HMGN2	high mobility group nucleosomal binding domain 2	chr1	+	Multiple_Complex	26472411	26476642	10.49	10.1	9.78	8.33	9.82	8.87	9.37	9.21	9.81	9.73	10.15	10.07	9.56	9.53	9.42	9.11	11.63	9.59	9.67	8.32	10.36	8.67	10.02	9.31
TC0100007464.hg.1				chr1	+	NonCoding	26478609	26479471	6.51	5.97	6.83	3.79	6.18	5.46	9.38	6.63	6.04	6.3	6.49	6.1	7.05	6.22	6.41	5.67	5.92	6.68	5.92	6.05	5.95	7.43	5.28	4.63
TC0100007465.hg.1				chr1	+	NonCoding	26480121	26484553	5.37	5.48	5.3	3.93	4.8	6.11	5.39	5.63	4.97	4.88	5.1	5.04	4.24	4.95	4.47	4.49	3.82	4.46	5.79	4.82	3.88	4.07	4.94	4.27
TC0100007466.hg.1				chr1	+	NonCoding	26486657	26488306	12.47	12.02	12.64	12.26	13.06	12.77	12.65	12.85	12.52	12.86	12.03	13.09	12.38	12.76	13.21	12.58	12.26	12.51	11.71	13.61	12.82	12.66	12.68	12.96
TC0100007467.hg.1				chr1	+	NonCoding	26494667	26502867	6.44	4.96	5.53	4.68	5.85	5.71	6.03	4.88	5.2	5.56	5.3	5.53	5.04	5.52	5.96	5.83	4.42	4.68	6.45	4.59	5.11	4.9	5.52	4.68
TC0100007468.hg.1	merlybu.aAug10-unspliced	merlybu	Transcript Identified by AceView	chr1	+	Coding	26512411	26512737	4.52	4.16	5.2	3.38	8.09	5.95	3.49	3.75	3.14	5.48	3.78	6.9	5.33	4.31	5.21	3.87	3.44	5.67	2.97	2.93	2.83	3.3	3.59	3
TC0100007469.hg.1	NM_001006665; NM_002953; ENST00000366866; ENST00000374163; ENST00000374166; ENST00000374168; ENST00000403732; ENST00000438977; ENST00000474934; ENST00000488985; ENST00000524436; ENST00000525525; ENST00000525582; ENST00000526040; ENST00000526792; ENST00000527264; ENST00000529454; ENST00000530003; ENST00000530305; ENST00000530607; ENST00000531113; ENST00000531382; BC014966; OTTHUMT00000011431; OTTH…	RPS6KA1	ribosomal protein S6 kinase, 90kDa, polypeptide 1	chr1	+	Multiple_Complex	26529758	26575030	5.69	5.66	5.51	5.34	6.01	4.54	4.91	6.17	7.55	6.56	5.32	5.67	5.26	7.44	5.63	5.33	6.5	6.36	5.39	5.59	5.03	5.5	5.98	6.82
TC0100007470.hg.1	NR_031740; ENST00000459548; uc021ojp.1	MIR1976	microRNA 1976	chr1	+	Precursor_microRNA	26554542	26554593	5.43	6.03	5.93	6.33	5.99	4.89	6.87	6.41	6.49	6.92	6.72	6.29	6.3	6.85	6.59	6.52	6.54	6.45	5.86	5.85	6.32	6.45	6.72	6.9
TC0100007471.hg.1	hsa_circ_0092329	RPS6KA1	Zhang2013 ALT_ACCEPTOR, ALT_DONOR, coding, INTERNAL, intronic best transcript NM_002953	chr1	+	NonCoding	26572454	26572673	6.69	6.72	6.87	5.71	6.85	6.43	7.21	6.98	6.74	7.79	7.16	6.85	6.93	6.66	7.24	7.31	6.51	6.62	6.17	6.61	6.94	6.38	6.43	6.36
TC0100007472.hg.1				chr1	+	NonCoding	26579103	26581751	5.23	4.31	3.94	5.14	6.15	4.75	4.01	4.99	3.69	4.22	3.9	4.07	3.56	4.06	3.41	4.51	3.74	5.36	4.62	4.91	4.77	3.53	4.52	3.75
TC0100007473.hg.1				chr1	+	NonCoding	26620521	26622372	2.9	3.94	3.47	3.83	3.77	3.64	3.16	4.23	3.34	4.4	3.58	3.36	3.27	4.56	3.65	3.72	3.64	3.81	3.79	3.9	4.24	3.92	3.22	4.33
TC0100007474.hg.1	ENST00000443847	RP4-785J1.1		chr1	+	Multiple_Complex	26647447	26647681	7.9	8.58	8.25	8.45	7.96	6.97	8.27	8.19	7.54	7.42	8.61	7.72	8.28	8.36	8.72	8.01	7.91	8.25	8.04	8	7.56	8.3	8.28	8.64
TC0100007475.hg.1				chr1	+	NonCoding	26651564	26668381	4.38	4.63	4.53	4.81	4.34	3.92	4.05	5.07	4.69	4.15	4.9	4.39	4.63	4.55	5.05	5.82	5.58	4.32	4.11	4.48	6.12	4.35	5.5	4.62
TC0100007476.hg.1				chr1	+	NonCoding	26681768	26689237	4.62	3.39	4.91	7.16	5.55	6.88	3.73	4.8	4.68	3.86	4.05	3.65	3.72	4.78	5.49	4.71	3.7	4.6	5.51	5.68	6.43	9.56	4.02	5.04
TC0100007477.hg.1	NM_006015; NM_139135; ENST00000324856; ENST00000374152; ENST00000430291; ENST00000430799; ENST00000457599; ENST00000466382; ENST00000524572; ENST00000532781; ENST00000615191; OTTHUMT00000011437; OTTHUMT00000011438; OTTHUMT00000011439; OTTHUMT00000096880; OTTHUMT00000096881; OTTHUMT00000393245; OTTHUMT00000393246; OTTHUMT00000393247	ARID1A	AT rich interactive domain 1A (SWI-like)	chr1	+	Multiple_Complex	26696031	26782110	4.68	4.67	4.57	5.22	5.21	4.85	4.49	4.15	5.42	5.2	5.21	5.4	4.79	4.41	4.86	4.77	5	6.02	3.78	6.3	4.52	4.35	5.01	5.63
TC0100007478.hg.1				chr1	+	NonCoding	26748720	26750832	4.73	4.9	5.3	4.71	4.81	5.69	5.09	6.05	5.54	5.73	5.84	5.97	4.96	5.18	5.08	5.25	4.63	4.82	4.19	4.61	7.5	8.1	5.34	6.04
TC0100007479.hg.1	vorybu.aAug10-unspliced	vorybu	Transcript Identified by AceView	chr1	+	Unassigned	26758067	26758619	4.58	4.53	7.26	5.66	4.4	5.37	5.56	4.69	6.79	5.43	5.85	5.89	5.52	6.04	6.08	5.06	4.53	5	5.73	4.36	5.6	5.45	4.5	5.81
TC0100007480.hg.1				chr1	+	NonCoding	26763624	26763902	11	10.65	11.29	9.36	10.88	10.65	10.81	10.54	10.82	11.12	9.53	10.72	11.44	9.95	11.06	10.07	9.91	9.95	10.35	9.45	9.53	10.65	9.6	7.4
TC0100007481.hg.1	NM_001202554; NM_017837; ENST00000078527; ENST00000374145; ENST00000430292; ENST00000431541; ENST00000455364; ENST00000472757; BC013568; OTTHUMT00000011440; OTTHUMT00000011441; OTTHUMT00000011442; OTTHUMT00000011702; OTTHUMT00000011703; OTTHUMT00000011704	PIGV	phosphatidylinositol glycan anchor biosynthesis class V	chr1	+	Multiple_Complex	26787472	26798403	5.01	4.91	5.3	4.83	4.39	4.46	4.47	5.31	4.38	6	5.89	4.84	4.7	4.45	4.37	5.48	5.42	5.95	4.47	4.45	5.24	4.24	4.87	5.22
TC0100007482.hg.1				chr1	+	NonCoding	26801033	26801856	6.23	7.47	6.27	5.9	7.64	5.42	6.21	6.09	5.16	6.61	6.17	5.14	5.65	7.04	7.9	6.17	6.6	6.23	6.36	5.49	5.1	6.79	6.23	6.82
TC0100007483.hg.1	ENST00000477476; uc057dtn.1	RN7SL165P	RNA, 7SL, cytoplasmic 165, pseudogene [Source:HGNC Symbol;Acc:HGNC:46181]	chr1	+	NonCoding	26814822	26815112	6.04	4.95	5.49	4.77	4.65	6.48	4.84	4.62	4.9	4.75	4.18	5.33	4.78	5.8	5.12	6	5.31	4.87	6.46	4.74	5.59	4.48	5.5	4.64
TC0100007484.hg.1	NM_032283; ENST00000374141; ENST00000374142; ENST00000478902; ENST00000488397; ENST00000534643; BC066776; OTTHUMT00000011706; OTTHUMT00000011707; OTTHUMT00000381797; OTTHUMT00000381798; OTTHUMT00000381799	ZDHHC18	zinc finger, DHHC-type containing 18	chr1	+	Multiple_Complex	26826710	26857602	9.19	4.91	7.63	5.77	5.3	5.74	4.8	5.15	4.65	5.3	4.39	5.12	5.03	4.77	4.18	5.04	6.94	4.92	4.41	4.99	5.47	5.04	4.61	6.67
TC0100007485.hg.1				chr1	+	NonCoding	26859649	26860032	6.29	5.75	5.15	4.95	5.72	6.23	6.28	5.28	5.08	5.29	5.79	6.21	6.07	6.1	5.6	6.14	5.55	6.87	5.73	5	5.87	6	4.99	5.35
TC0100007486.hg.1	NM_006142; ENST00000339276; BC000329; BC000995; BC001550; BC002995; BC023552; OTTHUMT00000011709	SFN	stratifin	chr1	+	Coding	26863138	26864457	4.61	5.3	3.95	4.59	4.62	5.09	4.51	4.83	4.58	4.45	4.59	4.87	5.52	4.81	4.89	4.4	4.27	4.59	4.83	4.77	5.14	4.88	4.03	5.05
TC0100007487.hg.1				chr1	+	NonCoding	26867252	26868239	4.47	4.75	4.39	4.58	4.26	5.47	4.82	4.91	4.5	5.93	4.54	4.53	4.59	3.86	4.62	4.98	4.38	4.92	4.4	5.05	4.7	4.25	5.19	4.22
TC0100007488.hg.1	ENST00000448791.1; kerbey.aAug10; OTTHUMT00000012180; uc057dtr.1	RP1-50O24.6; kerbey	Transcript Identified by AceView; novel transcript	chr1	+	NonCoding	26876133	26878245	6.59	6.93	6.39	5.8	6.63	5.04	5.76	5.58	5.99	7.57	6.82	6.99	6.1	5.57	6.72	7.55	5.51	7.01	5.39	5.89	7.49	6.22	5.41	4.63
TC0100007489.hg.1	NM_006600; ENST00000321265; ENST00000435827; ENST00000452707; ENST00000484772; BC002399; BC003132; BC006147; BC007280; BC015153; BC021139; OTTHUMT00000012172; OTTHUMT00000012173; OTTHUMT00000012174; OTTHUMT00000012335	NUDC	nudC nuclear distribution protein	chr1	+	Multiple_Complex	26900238	26946871	3.73	4.41	3.56	3.86	4.13	3.3	3.7	3.73	3.42	3.9	3.46	3.63	3.39	3.52	5.04	3.34	7.12	7.17	3.19	4.08	4.46	3.67	3.86	3.7
TC0100007490.hg.1				chr1	+	NonCoding	26960540	26963327	6.68	6.42	5.89	7.46	7.26	6.89	6.72	6.41	6.53	7.03	8.14	6.22	6.86	6.57	6.81	6.71	7.14	6.83	7.43	6.65	7.53	6.94	6.62	7.06
TC0100007491.hg.1	ENST00000310055	RPL12P13	ribosomal protein L12 pseudogene 13 [Source:HGNC Symbol;Acc:HGNC:51936]	chr1	+	Pseudogene	26980165	26980975	4.52	5.39	5.43	4.28	4.9	5.01	4.78	5.18	5.51	4.68	5.08	5.52	5.53	5.21	5.11	4.48	5.51	6.25	5.53	5.07	5.4	5.45	5.97	6.24
TC0100007492.hg.1	ENST00000455684	RP11-344H11.5		chr1	+	Multiple_Complex	26983628	26984024	6.15	7.08	5.91	4.96	6.04	5.12	5.75	6.7	5.18	6.11	6.24	6.25	5.24	6.34	5.36	6.24	5.31	5.78	6.41	5.9	4.74	6.21	5.12	6.72
TC0100007493.hg.1	NM_001013642; ENST00000522111; ENST00000531285; BC069216; OTTHUMT00000012346; OTTHUMT00000385397	TRNP1	TMF1-regulated nuclear protein 1	chr1	+	Multiple_Complex	26993704	27000898	3.16	2.99	3.24	3.47	2.96	3.69	2.87	2.86	2.95	2.81	3.41	3.55	3.35	3	3.42	3.29	2.98	2.84	3.21	3.82	4.44	3.24	3.01	3.27
TC0100007494.hg.1				chr1	+	NonCoding	27038014	27064706	3.3	3.76	3.78	4.22	3.19	4.13	2.99	3.15	3.47	4.11	3.18	3.75	3.02	3.65	3.42	3.36	3.03	3	2.93	3.37	3.4	3.3	4.39	3.24
TC0100007495.hg.1				chr1	+	NonCoding	27050140	27050438	3.96	4.2	4.05	5.01	4.23	4.13	5.54	4.39	3.06	4.82	4.23	3.54	4.11	3.87	3.58	4.25	4.28	4.39	4.7	4.63	3.75	4.62	5.21	5.08
TC0100007496.hg.1				chr1	+	NonCoding	27051683	27052180	5.17	5.31	5.59	6.39	5.03	5.53	6.14	4.75	5	5.55	5.51	5.61	4.92	4.64	5.78	5.73	5.27	4.69	5.09	4.57	5.3	5.3	5.82	5.18
TC0100007497.hg.1	cheerybu.aAug10-unspliced	cheerybu	Transcript Identified by AceView	chr1	+	Coding	27136643	27137085	6.18	5.98	6.2	7.2	6.34	5.6	6.29	5.67	6.22	7.24	6.22	6.73	5.86	6.44	6.06	6.26	5.94	6.25	6.67	5.42	6.32	5.73	5.75	5.77
TC0100007498.hg.1	jama.aAug10-unspliced	jama	Transcript Identified by AceView	chr1	+	Coding	27142133	27143046	3.86	4.3	4.74	4.03	4.36	3.46	2.95	4.9	3.6	4.32	4.8	6.26	4.18	3.69	3.55	4.59	3.72	4.28	3.33	4.22	4.1	3.91	3.97	4.02
TC0100007499.hg.1	cherrybu.aAug10-unspliced	cherrybu	Transcript Identified by AceView	chr1	+	Coding	27144087	27144640	5.41	4.72	4.42	5.16	4.65	6.67	5.37	4.73	4.68	5.03	4.2	5.42	3.62	4.57	4.34	5.88	4.53	4.01	4.6	4.62	3.73	4.36	3.57	5.15
TC0100007500.hg.1	sharybu.aAug10-unspliced	sharybu	Transcript Identified by AceView	chr1	+	Coding	27153481	27153959	5.64	5.69	5.85	4.92	4.84	5.24	5.93	5.62	5.51	5.71	4.98	5.43	6.34	5.7	5.89	6.03	5.44	5.5	5.61	4.83	4.76	6.35	6.84	6.71
TC0100007501.hg.1				chr1	+	NonCoding	27157550	27160413	4.68	4.88	5.71	4.57	5.46	5.6	4.65	4.8	4.88	4.31	5.43	4.54	5.28	5.59	6.24	5.09	5.01	5.16	5.1	7.15	4.95	5.02	5.18	5.02
TC0100007502.hg.1	ENST00000457038	RP11-40H20.5		chr1	+	Multiple_Complex	27176751	27177277	10.24	9.91	11.06	8.27	6.83	6.16	8.8	9.1	10.71	7.37	9.94	10.42	8.75	8.63	7.5	7.73	11.57	10.78	9.86	7.72	8.95	8.78	9.6	10.99
TC0100007503.hg.1	ENST00000449818	NPM1P39	nucleophosmin 1 (nucleolar phosphoprotein B23, numatrin) pseudogene 39 [Source:HGNC Symbol;Acc:HGNC:45218]	chr1	+	Multiple_Complex	27206930	27208685	9.24	8.77	8.26	8.2	7.63	4.82	7.61	7.6	8.87	7.6	8.37	9.09	8.19	7.51	7.21	7.22	9.91	8.79	8.38	8.25	8.04	8.07	9.17	9.39
TC0100007504.hg.1	ENST00000438350	SNRPEP7	small nuclear ribonucleoprotein polypeptide E pseudogene 7 [Source:HGNC Symbol;Acc:HGNC:43572]	chr1	+	Multiple_Complex	27211265	27211484	6.55	6.01	11.27	6.01	6.21	4.37	8.05	7.11	8.36	5.71	6.18	5.88	6.48	6.13	7.64	5.82	7.25	6.56	6.99	3.99	6.54	6.5	8.32	6.93
TC0100007505.hg.1	NM_001276252; NM_015023; ENST00000319394; ENST00000361771; ENST00000447062; ENST00000472249; ENST00000491239; BC032523; OTTHUMT00000012341; OTTHUMT00000012342; OTTHUMT00000012791; OTTHUMT00000012792	WDTC1	WD and tetratricopeptide repeats 1	chr1	+	Multiple_Complex	27234516	27308633	5.32	4.92	3.82	4.39	3.93	3.7	4.71	4.43	4.1	4.54	5.37	4.33	4.37	3.55	4.12	3.9	5.11	3.94	4.31	3.7	4.66	3.56	5.33	4.15
TC0100007506.hg.1	ENST00000428741	RP11-4K3__A.3		chr1	+	Multiple_Complex	27311240	27311838	6.21	5.55	6.2	5.88	7.27	6.51	6.28	6.97	5.49	5.24	5.39	6	5.71	6.76	6.63	5.98	5.97	5.13	5.87	5.82	6.16	5.85	6.52	6.48
TC0100007507.hg.1	NM_032125; NR_037576; NR_037577; NR_037580; ENST00000374076; ENST00000464720; ENST00000464813; ENST00000466759; ENST00000470223; ENST00000471456; ENST00000478104; ENST00000486082; ENST00000498220; ENST00000608611; ENST00000611517; BC090039; OTTHUMT00000012809; OTTHUMT00000012810; OTTHUMT00000012811; OTTHUMT00000012812; OTTHUMT00000012813; OTTHUMT00000012814; OTTHUMT00000012815; OTTHUMT00000012816…	TMEM222	transmembrane protein 222	chr1	+	Multiple_Complex	27322145	27336400	3.39	3.51	5.74	3.43	4.01	4.63	3.52	4.14	3.6	3.42	3.64	3.18	3.91	3.38	3.55	3.32	4.46	3.37	3.25	3.18	3.26	3.1	3.21	3.71
TC0100007508.hg.1	NR_033926; ENST00000384161	ACTG1P20; RNU6-48P	actin gamma 1 pseudogene 20; RNA, U6 small nuclear 48, pseudogene	chr1	+	Multiple_Complex	27323874	27326525	6.32	6.99	6.13	6.1	5.57	6.8	6.55	6.52	6.86	4.77	6.27	6.48	6	6.72	6.16	6.94	6.73	6.79	6.84	5.23	5.49	5.72	7	7.28
TC0100007509.hg.1	spamerbo.aAug10-unspliced	spamerbo	Transcript Identified by AceView	chr1	+	Coding	27329238	27329702	3.75	3.97	4.29	3.85	3.27	3.61	4.02	3.34	4.21	4.33	3.38	4.02	3.5	3.53	3.54	4.27	5.19	4.05	3.97	4.84	5.12	3.92	4.89	4.33
TC0100007510.hg.1	NM_001193308; NM_032872; ENST00000318074; ENST00000473280; ENST00000475199; ENST00000483926; ENST00000485269; ENST00000490170; ENST00000496001; ENST00000543823; ENST00000615284; ENST00000616558; ENST00000618673; BC015764; BC035725; OTTHUMT00000015778; OTTHUMT00000015779; OTTHUMT00000015780; OTTHUMT00000015781; OTTHUMT00000015782; OTTHUMT00000015783; OTTHUMT00000096879; OTTHUMT00000476525; OTTHUMT…	SYTL1	synaptotagmin like 1	chr1	+	Multiple_Complex	27341992	27353937	3.04	3.11	3.29	3.27	4.3	3.44	2.99	3.21	3.46	3.62	3.16	3.36	3.21	3.28	3.37	3.35	3.34	3.48	3.39	3.12	3.36	3.45	3.43	3.31
TC0100007511.hg.1	ENST00000443746	RP1-144C9.2		chr1	+	Multiple_Complex	27389468	27390145	4.98	5.51	5.1	4.94	5.39	5.45	5.59	5.27	5.19	5.78	4.6	5.14	6.37	5.54	5.39	5.28	4.39	5.86	4.73	5.82	6.21	5.21	5.27	4.57
TC0100007512.hg.1	NM_005281; ENST00000374024; BC032702; OTTHUMT00000009522	GPR3	G protein-coupled receptor 3	chr1	+	Coding	27392644	27395814	4.21	3.98	4.06	5.01	4.61	6.14	5.09	3.88	3.93	3.78	4.42	4.08	3.58	3.79	5.07	4.22	3.99	3.74	4.38	4.53	4.05	3.73	4.08	3.93
TC0100007513.hg.1				chr1	+	NonCoding	27398399	27403155	3.97	4.71	4.12	5.68	3.85	3.9	4.19	3.68	4.67	3.78	3.41	4.73	3.69	4.43	4.09	4.49	4.11	3.59	4.27	4.12	4.12	4.42	3.88	5.44
TC0100007514.hg.1	hsa_circ_0000035	WASF2	Memczak2013 ANTISENSE, coding, INTERNAL, intronic best transcript NM_006990	chr1	+	NonCoding	27420914	27421242	4.39	2.83	5.11	3.61	4.86	3.54	5.16	4.28	5.57	3.7	4.74	4.08	5.05	3.58	5.19	5.37	4.15	3.41	4.29	4.87	4.15	4.14	4.25	4.24
TC0100007515.hg.1	ENST00000492975.1; OTTHUMT00000009524; uc057dvs.1	RP4-752I6.1	novel transcript	chr1	+	NonCoding	27457198	27459582	3.85	4.33	4.51	4.36	4.76	5.65	6.09	5.26	4.53	4.65	4.6	4.5	5.58	4.76	4.57	4.61	4.83	5.14	4.31	5.06	5.11	4.23	4.8	4.11
TC0100007516.hg.1				chr1	+	NonCoding	27492624	27505724	6.74	5.19	4.28	5.64	7	7.46	6.16	5.04	6.32	5.01	3.93	4.7	4.62	4.71	5.69	5.16	3.64	5.14	4.87	5.18	5.03	6.04	4.99	3.4
TC0100007517.hg.1				chr1	+	NonCoding	27519064	27520851	5.94	5.71	5.34	6.03	5.97	5.57	5.69	5.64	5.15	5.93	5.89	5.24	5.22	5.74	5.83	5.45	5.55	5.25	5.48	6.9	5.83	6.04	5.95	5.55
TC0100007518.hg.1	ENST00000443579.1; OTTHUMT00000009779; uc057dvt.1	RP1-159A19.4	putative novel transcript	chr1	+	NonCoding	27525805	27530561	5.7	5.8	5.37	7.43	5.22	5.3	4.97	5	4.94	5.76	6.05	5.53	6.26	5.47	5.21	5.29	5.36	5.61	6.4	6.59	6.95	5.84	5.46	5.74
TC0100007519.hg.1				chr1	+	NonCoding	27542221	27558300	3.83	3.35	3.76	3.98	3.65	4.07	3.27	3.37	3.34	3.39	3.51	4.21	3.41	3.53	3.57	3.81	3.33	4.07	3.67	3.97	5.16	3.76	3.63	3.44
TC0100007520.hg.1	glerworbo.aAug10-unspliced	glerworbo	Transcript Identified by AceView	chr1	+	Coding	27596364	27596760	6.81	6.44	6.38	7.27	7.18	5.13	7.84	6.94	6.9	7.29	6.79	7.41	7.12	5.92	7.13	6.78	7.21	6.66	7.26	5.41	6.83	6.97	6.98	6.08
TC0100007521.hg.1				chr1	+	NonCoding	27613402	27621819	4.63	4.85	4.8	4.35	4.54	4.37	4.35	4.38	4.54	5.99	4.61	4.1	4.21	4.28	4.55	4.41	4	4.1	4.72	4.17	3.99	4.25	4.27	5.09
TC0100007522.hg.1	slarrybu.aAug10-unspliced	slarrybu	Transcript Identified by AceView	chr1	+	Coding	27634087	27634463	5.16	5.52	5.53	5.73	5.58	4.99	5.32	5.5	5.21	5.85	5.43	5.16	5.41	5.14	5.05	5.02	5.23	5.41	6.48	5.6	5.46	5.25	5.59	5.44
TC0100007523.hg.1	gleyworbo.aAug10-unspliced	gleyworbo	Transcript Identified by AceView	chr1	+	Multiple_Complex	27636467	27637284	5.37	5.24	4.98	4.75	4.9	5.06	6.13	5.1	4.63	4.64	4.75	4.88	5.46	5.14	5.93	5.48	4.9	5.38	6.38	6.69	5.55	6.27	5.45	5.28
TC0100007524.hg.1				chr1	+	NonCoding	27647506	27647915	4.2	4.21	4.68	3.48	5.44	3.96	3.94	3.94	3.77	4.68	5.03	5.34	6.04	3.86	4.64	5.58	5.17	4.37	3.75	4.75	5.7	4.51	5.18	4.31
TC0100007525.hg.1	ENST00000433132	RP1-159A19.3		chr1	+	Multiple_Complex	27648419	27649723	8.43	7.46	7.32	6.78	5.38	5.98	6.27	7.39	7.74	5.21	7.36	8.15	6.76	6.96	5.47	5.65	7.96	7.89	6.63	4.29	5.2	7.31	7.16	8.19
TC0100007526.hg.1				chr1	+	NonCoding	27657543	27660382	4.66	3.81	3.9	4.17	4.49	4.64	3.97	4.2	4.14	4.33	4.09	4.22	4.21	4.57	4.13	3.86	4.06	3.98	4.96	4.33	3.45	3.88	3.67	3.66
TC0100007527.hg.1	ENST00000430683.1; foybey.aAug10; OTTHUMT00000100241; OTTHUMT00000480454; OTTHUMT00000480455; OTTHUMT00000480456; OTTHUMT00000480457; OTTHUMT00000480458; uc057dwc.1; uc057dwd.1; uc057dwe.1; uc057dwf.1; uc057dwg.1; uc057dwh.1	RP11-288L9.4; foybey	Transcript Identified by AceView; putative novel transcript, antisense to IFI6	chr1	+	Multiple_Complex	27669468	27703063	8.19	7.33	7.53	6.64	6.69	7.9	7.56	7.27	8.06	7.25	6.98	7.75	7.42	7.18	7.62	6.78	7.56	7.05	7.35	6.55	8.07	7.36	7.46	6.9
TC0100007528.hg.1	uc057dwj.1	RNU6-424P	RNA, U6 small nuclear 424, pseudogene [Source:HGNC Symbol;Acc:HGNC:47387]	chr1	+	Small_RNA	27693731	27693835	7.22	6.28	7.22	5.69	6.69	6.25	6.66	6.71	6.94	7.32	6.6	7.32	6.86	7.04	7.47	6.66	6.64	5.91	6.83	5.07	6.36	6.83	6.65	6.6
TC0100007529.hg.1	NM_001143912; NM_001143913; NM_001143914; NM_001143915; NM_152660; ENST00000010299; ENST00000234549; ENST00000373949; ENST00000373954; ENST00000419687; ENST00000446647; ENST00000530324; BC025768; OTTHUMT00000010514; OTTHUMT00000010515; OTTHUMT00000010516; OTTHUMT00000010517; OTTHUMT00000010518; OTTHUMT00000393242; OTTHUMT00000393243	FAM76A	family with sequence similarity 76, member A	chr1	+	Multiple_Complex	27725979	27763122	4.65	4.73	5.12	4.41	4.1	3.06	4.13	4.99	4.6	4.67	4.53	4.27	4.2	5.43	3.67	4.68	4.61	4.37	4.22	3.64	3.76	4.34	5.6	4.57
TC0100007530.hg.1	ENST00000446554	RP3-426I6.2		chr1	+	Pseudogene	27739091	27739439	4.09	5.11	5.08	3.62	4.7	3.59	4.47	4.43	5.25	4.46	4.41	5.15	4.39	4.68	5.32	5.1	4.24	5.91	5.85	4.08	4.45	4.74	4.34	4.96
TC0100007531.hg.1	ENST00000425462	RPEP3	ribulose-5-phosphate-3-epimerase pseudogene 3 [Source:HGNC Symbol;Acc:HGNC:44522]	chr1	+	Pseudogene	27739954	27740629	4.35	4.49	3.96	3.92	4.96	4.42	5.66	3.72	4.12	4.11	4.61	3.83	4.34	4.17	4.71	4.37	4.48	4.03	4.52	4.82	3.52	4.29	4.65	4.43
TC0100007532.hg.1	NM_177424; ENST00000373943; ENST00000440806; ENST00000468761; ENST00000472285; ENST00000481874; BC046999; OTTHUMT00000010519; OTTHUMT00000010520; OTTHUMT00000010521; OTTHUMT00000010522; OTTHUMT00000010523; uc001bou.4	STX12	syntaxin 12	chr1	+	Multiple_Complex	27773183	27824452	6.95	7.27	7.11	7.37	7.38	6.16	7.08	7.44	7.17	7.27	6.88	7.23	7.19	7.36	7.42	7.45	6.48	7.66	7.11	7.32	6.09	6.73	7.04	7.06
TC0100007533.hg.1	ENST00000602607.1; OTTHUMT00000467581; uc057dwn.1	RP3-426I6.5	novel transcript, sense intronic to STX12	chr1	+	NonCoding	27773858	27774041	4.25	4.29	4.64	5.62	7.75	4.59	5.48	5.42	5.29	5.21	5.36	5.5	6.11	5.18	4.59	4.88	5.43	5.56	4.87	5.64	5.15	5.31	6.23	4.68
TC0100007534.hg.1	loyplu.aAug10-unspliced	loyplu	Transcript Identified by AceView	chr1	+	Unassigned	27794419	27794690	4.16	3.19	3.3	4.71	3.18	3.6	3.48	3.12	2.92	3.18	4.11	3.95	3.35	5.54	3.38	3.67	3.5	3.49	3.47	5.46	2.7	3.4	3.3	5.76
TC0100007535.hg.1	uc057dwo.1	AL020997.1		chr1	+	Precursor_microRNA	27809701	27809788	8.61	8.61	8.61	8.19	9.55	7.98	9.42	8.68	9.96	8.26	8.61	10.03	8.61	8.61	8.85	8.61	7.94	8.59	8.03	8.25	8.52	8.67	8.61	8.04
TC0100007536.hg.1	ENST00000602843.1; OTTHUMT00000467582; uc057dwr.1	RP3-426I6.6	novel transcript, sense intronic to STX12	chr1	+	NonCoding	27819983	27820341	4.4	3.77	5.25	4.89	5.58	4.01	4.5	4.25	3.51	5.33	3.78	4.82	3.77	5.06	4.72	5.34	3.38	4.25	5.36	5.63	5.14	4.32	4.09	4.29
TC0100007537.hg.1	uc057dws.1	RNU6-1245P	RNA, U6 small nuclear 1245, pseudogene [Source:HGNC Symbol;Acc:HGNC:48208]	chr1	+	Small_RNA	27824538	27824643	4.05	4.94	5.26	5.97	7.62	4.42	5.46	4.27	5.16	4.1	4.7	5.18	4.61	5.02	4.94	6.53	4.61	5.99	4.78	4.49	5.53	5.45	4.78	5.51
TC0100007538.hg.1	NM_002713; NM_014110; NM_138558; ENST00000236412; ENST00000311772; ENST00000373931; ENST00000431586; ENST00000486634; BC013360; BC093017; OTTHUMT00000010525; OTTHUMT00000010526; OTTHUMT00000010528; OTTHUMT00000100238; OTTHUMT00000100239	PPP1R8	protein phosphatase 1, regulatory subunit 8	chr1	+	Multiple_Complex	27830741	27851676	4.28	6.32	3.7	4.13	3.98	3.96	4.85	3.76	4.14	5.05	4.73	4.04	4.26	4.15	3.47	4.22	4.43	3.55	4.22	4.25	4.87	3.76	4.65	4.33
TC0100007539.hg.1	NR_002997; ENST00000517138; uc001boy.1	SCARNA1	small Cajal body-specific RNA 1	chr1	+	Small_RNA	27834401	27834566	3.29	3.71	3.93	3.28	3.77	3.76	4.58	4.08	3.39	3.68	3.36	3.54	3.7	3.64	3.59	3.29	3.26	3.52	3.58	3.78	3.3	3.68	3.63	4.7
TC0100007540.hg.1	NM_001039477; NM_001105556; NM_001286113; NM_001286115; NM_004848; ENST00000328928; ENST00000373921; ENST00000373925; ENST00000373927; ENST00000427466; ENST00000442118; ENST00000456990; ENST00000466068; ENST00000467258; ENST00000482828; ENST00000492877; OTTHUMT00000010529; OTTHUMT00000011148; OTTHUMT00000011149; OTTHUMT00000011150; OTTHUMT00000011151; OTTHUMT00000011152; OTTHUMT00000011153; OTTHU…	THEMIS2	thymocyte selection associated family member 2	chr1	+	Multiple_Complex	27872543	27886685	5.53	4.98	4.53	6.45	4.66	6.06	4.17	4.71	4.52	4.26	4.88	4.39	3.77	4.78	4.86	4.64	4.42	4.7	5.19	4.84	4.93	4.68	5.11	5.77
TC0100007541.hg.1	hsa_circ_0000036	C1orf38	Memczak2013 ALT_ACCEPTOR, ALT_DONOR, coding, INTERNAL, intronic best transcript NM_001105556	chr1	+	NonCoding	27873422	27873641	4.63	4.02	4.32	3.69	3.68	3.78	3.41	4.35	3.86	4.02	3.9	3.81	3.83	4.31	4.63	4.55	5.21	3.98	5.51	3.24	4.7	4.32	3.46	3.83
TC0100007542.hg.1	NM_001009568; NM_001304579; NM_014474; ENST00000373888; ENST00000373894; ENST00000411604; ENST00000466793; ENST00000548116; ENST00000549094; BC014444; OTTHUMT00000011170; OTTHUMT00000011171; OTTHUMT00000011172; OTTHUMT00000011173; OTTHUMT00000404477; OTTHUMT00000404479	SMPDL3B	sphingomyelin phosphodiesterase, acid-like 3B	chr1	+	Multiple_Complex	27934955	27959157	5.5	4.37	4.84	4.59	4.56	4.43	5.49	5.3	5.29	5.86	6.11	5.41	5.51	5.09	5.65	4.75	5.29	5.08	5.55	5.24	5.07	4.43	5.08	5.43
TC0100007543.hg.1	NM_018053; ENST00000373884; ENST00000481387; BC013379; BC028564; OTTHUMT00000011175; OTTHUMT00000011176	XKR8	X-linked Kx blood group related 8	chr1	+	Multiple_Complex	27959462	27968096	6.41	6.11	6.1	6.43	6.1	5.77	5.51	6.43	5.84	6.98	7.22	6.15	5.84	6.14	5.79	6.47	6.37	6.3	5.83	6.21	7.14	6.41	6.02	5.84
TC0100007544.hg.1	snylybu.aAug10-unspliced	snylybu	Transcript Identified by AceView	chr1	+	Unassigned	27970997	27971593	5.76	5.22	5.22	5.05	6.18	5.65	5.1	5.02	6.26	5.13	6	5.95	5.16	4.78	5.23	4.79	5.65	4.75	3.71	5.63	5.2	5.39	5.29	4.75
TC0100007545.hg.1	uc057dxr.1	AL137792.1		chr1	+	Precursor_microRNA	28091276	28091381	3.51	5.44	4.71	3.96	6.26	5.12	6.09	5.63	5.38	5.14	4.08	5.78	5.02	3.94	5.12	4.88	4.14	4.86	4.27	5.01	5.46	6.2	5.04	3.9
TC0100007546.hg.1	ENST00000443484	RP5-1053E7.2		chr1	+	Multiple_Complex	28109739	28110298	6.14	5.42	4.67	5.39	5.72	5.23	5.54	5.2	5.34	4.57	6.01	5.67	5.76	5.1	4.54	4.56	5.37	4.91	5.11	5.05	5.04	4.72	6.56	5.65
TC0100007547.hg.1				chr1	+	NonCoding	28130437	28134550	8.48	7.62	7.88	8.87	8.13	9.3	6.55	7.15	6.86	7.15	8.19	6.92	6.77	6.7	8.04	8.03	7.07	7.1	7.56	6.92	6.9	7.21	7.49	5.6
TC0100007548.hg.1				chr1	+	NonCoding	28144180	28145320	4.4	5.85	5.69	5.54	5.82	5.34	6.57	5.4	7.15	5.71	6.9	5.28	6.02	6.65	7.09	6.62	5.69	5.42	6.33	5.72	5.34	7.64	7.27	6.81
TC0100007549.hg.1				chr1	+	NonCoding	28200575	28201483	7.21	7.37	7.63	6.56	7.59	5.08	6.57	7.3	7.46	7.38	7.14	7.08	7.28	7.4	7.37	8.11	7.39	7.22	7.76	7.42	6.73	6.25	6.93	8.16
TC0100007550.hg.1	NM_016311; NM_178190; NM_178191; ENST00000335514; ENST00000465645; ENST00000468425; ENST00000497986; BC004955; BC009677; OTTHUMT00000009841; OTTHUMT00000009842; OTTHUMT00000009843; OTTHUMT00000009844	ATPIF1	ATPase inhibitory factor 1	chr1	+	Multiple_Complex	28236091	28246906	7.93	8.71	8.8	7.99	8.03	7.67	7.74	8.43	8.37	8.69	8.78	8.59	7.83	8.09	7.95	7.63	8.27	8.9	9.94	7.68	7.61	8.11	8.57	8.31
TC0100007551.hg.1	ENST00000605846.1; OTTHUMT00000469730; uc057dxz.1	RP5-1092A3.5	novel transcript	chr1	+	NonCoding	28247144	28247568	4.85	5.11	5.03	4.38	4.6	5.32	4.69	5.14	4.36	5.15	4.65	4.85	4.69	5.06	5.33	4.97	5.19	4.93	4.79	4.69	4.92	4.79	4.95	4.98
TC0100007552.hg.1	NM_031459; ENST00000253063; BC013304; BC033719; OTTHUMT00000009840	SESN2	sestrin 2	chr1	+	Multiple_Complex	28259452	28282491	4.02	3.66	3.91	4.19	4.46	4.69	4.46	4	3.64	4.43	3.9	3.73	3.79	3.77	4.37	4.3	4.48	4.54	4.01	4.31	5.52	3.79	4.19	4.14
TC0100007553.hg.1	dobey.aAug10-unspliced	dobey	Transcript Identified by AceView	chr1	+	Unassigned	28262963	28263259	6.72	4.28	4.6	4.12	5.4	4.3	4.86	5.66	4.63	3.91	5.75	4.9	4.62	3.95	4.13	4.38	4.05	4.13	3.97	6.02	4.47	5.67	5.67	5.08
TC0100007554.hg.1				chr1	+	NonCoding	28306398	28309966	4.82	3.3	4.58	3.56	5.39	5.97	3.3	4.34	4.62	5.2	3.83	4.44	3.78	4.8	4.27	3.66	3.67	4.05	4.72	3.69	3.86	5.38	4.07	4.56
TC0100007555.hg.1	NM_001127350; NM_017638; ENST00000373842; ENST00000398997; ENST00000474683; ENST00000475655; ENST00000479574; BC002694; OTTHUMT00000009856; OTTHUMT00000009857; OTTHUMT00000009858; OTTHUMT00000009859	MED18	mediator complex subunit 18	chr1	+	Multiple_Complex	28329002	28335967	5.15	5.14	4.6	4.98	5.32	5.06	5.2	5.93	4.91	5.67	6.21	4.77	5.33	5.12	5.05	4.95	5.73	4.85	5.08	7.12	4.84	4.88	5.59	6.09
TC0100007556.hg.1	NM_001048183; NM_023923; ENST00000373836; ENST00000373839; ENST00000463428; ENST00000493669; ENST00000632202; ENST00000632421; ENST00000632964; ENST00000633167; ENST00000633371; BC021247; BC029266; BC068508; OTTHUMT00000009868; OTTHUMT00000101984; OTTHUMT00000101985; OTTHUMT00000158544; OTTHUMT00000487875; OTTHUMT00000487876; OTTHUMT00000487877; OTTHUMT00000487878; OTTHUMT00000487879	PHACTR4	phosphatase and actin regulator 4	chr1	+	Multiple_Complex	28369582	28502771	5.65	6.95	4.62	5.44	5.36	4.77	5.4	6.46	7.01	5.9	6.51	5.14	6.46	5.78	4.66	6.9	4.6	5.72	5.86	5.48	4.45	4.81	5.21	8.61
TC0100007557.hg.1	ENST00000438601	RP1-308E4.1		chr1	+	Multiple_Complex	28453541	28453934	4.95	4.76	6.61	5.96	4.57	6.55	4.42	5.62	4.46	4.99	6.44	4.98	4.74	4.83	4.62	5.56	6.29	5.41	6.15	6.01	6.66	5.46	5.05	5.6
TC0100007558.hg.1	uc057dyg.1	RNU6ATAC27P	RNA, U6atac small nuclear 27, pseudogene [Source:HGNC Symbol;Acc:HGNC:46926]	chr1	+	Small_RNA	28481362	28481480	3.93	4.23	4.17	5.25	3.35	5.04	4.04	3.65	3.77	3.81	3.74	3.43	3.66	5.08	3.81	4.54	4.66	3.32	4.96	4.32	5.37	3.52	5.65	3.71
TC0100007559.hg.1	NM_001048194; NM_001048195; NM_001048199; NM_001269; NR_002907; NR_002909; NR_004404; NR_030725; NR_030726; NR_036473; ENST00000373831; ENST00000373832; ENST00000373833; ENST00000398958; ENST00000411533; ENST00000413987; ENST00000419074; ENST00000427469; ENST00000429051; ENST00000430407; ENST00000434290; ENST00000437681; ENST00000447507; ENST00000478232; ENST00000486790; BC010067; BC069198; OTTHU…	RCC1; SNORA73A; SNHG3; SNORA73B	regulator of chromosome condensation 1; small nucleolar RNA, H/ACA box 73A; small nucleolar RNA host gene 3; small nucleolar RNA, H/ACA box 73B	chr1	+	Multiple_Complex	28505942	28539300	5.61	5.82	5.88	5.28	4.91	6.76	5.9	6.47	6.23	5.62	5.43	5.15	6.06	5.75	5.35	5.41	6.29	6.3	4.55	4.37	3.96	6.28	5.31	5.55
TC0100007560.hg.1				chr1	+	NonCoding	28517476	28517575	4.87	4.34	4.85	6.05	6.45	5.04	5.43	5.13	4.61	5.94	4.7	4.77	5.28	3.78	5.13	3.83	4.59	4.42	5.57	6.28	7.71	4.9	5.35	5.55
TC0100007561.hg.1	ENST00000624273; OTTHUMT00000431079; uc057dys.1	RP4-669K10.8	TEC	chr1	+	NonCoding	28544460	28546542	4.3	3.92	4.65	4.62	3.97	4.57	4.06	3.62	4.48	3.6	5.56	4.14	4.47	3.85	3.84	4.29	3.99	4.3	4.8	3.73	4.29	3.99	4.51	4.58
TC0100007562.hg.1	NM_017846; NR_003109; ENST00000373830; ENST00000411406; ENST00000464093; ENST00000464880; ENST00000480930; ENST00000484775; ENST00000491577; ENST00000495215; ENST00000495995; ENST00000497790; BC000680; BC039879; OTTHUMT00000010346; OTTHUMT00000010347; OTTHUMT00000010348; OTTHUMT00000010349; OTTHUMT00000010350; OTTHUMT00000010351; OTTHUMT00000010352; OTTHUMT00000010353; OTTHUMT00000010354; OTTHUMT…	TRNAU1AP	tRNA selenocysteine 1 associated protein 1	chr1	+	Multiple_Complex	28553017	28578545	4.56	5.99	4.05	5.08	3.98	4.3	5.44	4.63	3.71	5.62	4.53	3.94	4.27	4.19	4.64	3.69	3.86	4.21	4.48	5.14	6.28	4.05	4.06	4.19
TC0100007563.hg.1				chr1	+	NonCoding	28581094	28581887	3.63	3.77	3.33	3.72	3.83	3.38	3.69	3.38	3.39	3.63	3.62	3.27	3.27	3.15	3.8	3.27	3.23	3.43	3.56	4.24	3.45	3.8	3.66	3.83
TC0100007564.hg.1	NM_001193532; NM_152304; ENST00000373826; ENST00000465518; BC033175; OTTHUMT00000010371; OTTHUMT00000010372	RAB42	RAB42, member RAS oncogene family	chr1	+	Multiple_Complex	28592200	28595443	5.47	5	4.9	4.51	4.75	4.45	4.91	5.41	4.71	5.18	5.68	4.62	5.19	5.03	4.85	5.46	4.58	4.9	5.6	5.23	4.53	4.71	4.79	5.14
TC0100007565.hg.1	woleebu.aAug10-unspliced	woleebu	Transcript Identified by AceView	chr1	+	Coding	28642391	28642816	6.13	5.91	6.09	6.77	5.79	5.71	5.09	5.8	5.65	6.12	5.99	6.19	5.85	6.12	5.78	5.81	5.86	5.83	6.39	6.71	6.03	5.72	6.3	5.5
TC0100007566.hg.1	ENST00000420776.1; ENST00000427804.1; OTTHUMT00000010341; OTTHUMT00000010342; uc057dzn.1; uc057dzo.1	RP11-442N24__B.1	putative novel transcript	chr1	+	NonCoding	28643228	28648581	4.43	4.58	4.49	5.01	5.18	4.55	4.37	4.13	4.18	5.57	4.59	5.27	5.32	5.15	5.06	5.7	5.19	4.3	5.09	5.11	4.57	5.53	5.44	5.42
TC0100007567.hg.1	NR_004407; ENST00000387069	RNU11	RNA, U11 small nuclear	chr1	+	Multiple_Complex	28648599	28648734	4.46	4.66	5.07	4.66	5.46	3.97	4.99	5.01	5.01	5.68	4.95	4.56	4.94	4.4	4.76	4.78	5.19	4.35	4.61	4.64	4.82	4.79	4.71	5.43
TC0100007568.hg.1				chr1	+	NonCoding	28649672	28650283	9.03	8.17	8.67	7.91	8.51	9.3	8.74	9.66	8.76	9.13	8.02	8.95	8.94	9.23	9.3	8.43	8.18	8.81	8.36	8.33	8.79	9.25	8.55	8.09
TC0100007569.hg.1	NM_006582; NM_024482; ENST00000294409; ENST00000361872; ENST00000373816; ENST00000480454; BC001473; OTTHUMT00000010331; OTTHUMT00000010332; OTTHUMT00000010333; OTTHUMT00000010334	GMEB1	glucocorticoid modulatory element binding protein 1	chr1	+	Multiple_Complex	28668728	28719353	4.58	4.15	4.25	4.12	4.49	4.68	4.35	4.83	4.98	3.86	4.25	3.71	3.96	4.99	3.74	4.46	3.95	4.33	4.09	4.42	5.37	4.43	4.73	5.47
TC0100007570.hg.1	NM_001172828; NM_001173128; NM_016258; ENST00000373812; ENST00000468863; ENST00000474884; ENST00000475796; ENST00000476976; ENST00000478283; ENST00000496288; ENST00000541996; ENST00000542507; ENST00000621244; BC002559; OTTHUMT00000010335; OTTHUMT00000010336; OTTHUMT00000010337; OTTHUMT00000010338; OTTHUMT00000010339; OTTHUMT00000010340; OTTHUMT00000092196; OTTHUMT00000476529	YTHDF2	YTH N(6)-methyladenosine RNA binding protein 2	chr1	+	Multiple_Complex	28736621	28769775	5.36	9.12	4.89	5.75	5.29	5.98	8.74	7.99	6.85	5.95	4.43	5.05	4.9	6.56	4.39	5.25	5.64	6.17	5.68	5.32	4.68	5.56	5.03	5.68
TC0100007571.hg.1	zeyleebu.aAug10-unspliced	zeyleebu	Transcript Identified by AceView	chr1	+	Coding	28751839	28753387	3.21	3.95	4.91	4.76	3.39	3.88	4.69	2.97	2.91	4.11	3.61	3.66	4.19	4.21	3.89	4.15	3.97	3.09	4.34	5.79	6.03	3.72	5.04	3.7
TC0100007572.hg.1				chr1	+	NonCoding	28775698	28777111	4.97	4.18	5.3	3.57	4.93	6.05	4.91	5.2	4.98	5.38	5.37	4.09	4.42	5.03	4.77	4.77	4.97	4.41	5.62	4.88	4.65	4.54	5.17	5.44
TC0100007573.hg.1	NM_000911; ENST00000234961; ENST00000621425; OTTHUMT00000010330	OPRD1	opioid receptor, delta 1	chr1	+	Multiple_Complex	28812142	28871712	4.32	4.91	4.76	4.76	4.98	4.72	4.75	5.06	4.76	7.1	4.94	5.08	4.57	4.54	5.47	4.79	4.63	4.9	4.92	4.76	3.84	4.88	4.19	4.61
TC0100007574.hg.1	NM_001166005; NM_001166006; NM_001166007; NM_004437; NM_203342; NM_203343; ENST00000343067; ENST00000347529; ENST00000349460; ENST00000356093; ENST00000373797; ENST00000373798; ENST00000373800; ENST00000460378; ENST00000462032; ENST00000482464; ENST00000488277; ENST00000490308; BC039079; BC096105; OTTHUMT00000010312; OTTHUMT00000010313; OTTHUMT00000010314; OTTHUMT00000010315; OTTHUMT00000010316; …	EPB41	erythrocyte membrane protein band 4.1	chr1	+	Multiple_Complex	28887091	29120446	13.48	13.52	14.39	9.6	6.25	5.06	8.65	12.29	17.33	9.74	12.49	14.23	8.24	10.75	14.44	11.57	11.29	14.66	12.27	9.06	10.69	11	11.34	11.95
TC0100007575.hg.1	hsa_circ_0000040	EPB41	Memczak2013 ALT_ACCEPTOR, ALT_DONOR, coding, INTERNAL, intronic best transcript NM_001166007	chr1	+	NonCoding	28915000	28915140	6.5	7.26	6.77	6.08	8.15	7.23	7.08	7.44	7.75	7.46	7.99	7.29	7.47	7.49	6.69	7.4	7.59	7.02	7.12	7.55	6.83	7.78	6.98	7.32
TC0100007576.hg.1	ENST00000383977; uc057eaf.1	Y_RNA	Y RNA [Source:RFAM;Acc:RF00019]	chr1	+	NonCoding	28985710	28985810	8.46	7.97	7.06	8.13	7.97	6.69	7.92	7.69	8.23	8.38	8.17	7.99	7.9	7.98	8.33	8.27	8.1	7.66	8.24	7.72	7.93	8.29	7.03	7.26
TC0100007577.hg.1	ENST00000619772; uc057eag.1	Metazoa_SRP	Metazoan signal recognition particle RNA [Source:RFAM;Acc:RF00017]	chr1	+	NonCoding	29041199	29041480	5.65	5.62	5.9	4.7	6.27	6.6	5.98	6.12	6.3	5.19	4.59	5.92	5.33	5.48	5.39	5.81	4.81	4.4	5.47	4.74	6.71	5.84	6.18	4
TC0100007578.hg.1	toybo.aAug10-unspliced	toybo	Transcript Identified by AceView	chr1	+	Unassigned	29053717	29054537	6.15	5.66	4.8	5.04	6.34	4.71	4.62	4.77	4.72	5.69	5.54	4.83	6.11	5.16	6.67	5.42	4.68	4.55	5.98	4.27	3.94	5.78	5.95	5.87
TC0100007579.hg.1				chr1	+	NonCoding	29133350	29135963	3.23	4.61	3.79	3.73	3.46	3.18	3.69	3.61	3.6	3.98	3.92	3.66	4.43	4.24	3.8	3.46	4.03	3.42	3.76	3.73	5.02	4.18	3.93	4.81
TC0100007580.hg.1				chr1	+	NonCoding	29145480	29146766	4.11	3.03	4.24	3.9	3.27	3.6	4.61	3.82	3.77	5.2	3.56	4.35	3.75	4.22	3.26	4.13	3.92	3.74	4.59	5.36	5.53	4.74	3.43	3.93
TC0100007581.hg.1	ENST00000450108.1	RP11-242O24.5		chr1	+	NonCoding	29152489	29152991	5.01	4.64	4.62	5.29	5.14	5.88	4.8	4.28	5	4.45	4.89	4.23	5.19	3.74	4.67	4.76	4.84	4.06	5.19	6.03	5.22	5.11	5.87	4.88
TC0100007582.hg.1				chr1	+	NonCoding	29196158	29201447	3.44	3.64	2.83	3.08	3.94	3.13	2.79	2.87	3.5	2.92	2.89	2.93	3.02	2.62	3.29	3.63	3.25	3.13	2.76	4.1	4.26	3.55	3.41	2.99
TC0100007583.hg.1	ENST00000427046.1; OTTHUMT00000010000; uc057ebj.1; veybo.aAug10	RP11-467D18.2; veybo	Putative novel transcript; Transcript Identified by AceView	chr1	+	NonCoding	29223933	29224816	4.19	4.93	4.16	4.29	5.38	5.53	5.6	4.5	4.66	5.24	4.41	5.28	4.51	5.13	4.98	4.81	4.36	4.66	4.19	4.33	4.52	4.46	4.94	5.6
TC0100007584.hg.1	NM_001195001; NM_005704; NM_133177; NM_133178; ENST00000345512; ENST00000373779; ENST00000415600; ENST00000428026; ENST00000460170; ENST00000465525; ENST00000492954; ENST00000493601; ENST00000526080; ENST00000527027; ENST00000531385; BC146655; OTTHUMT00000010445; OTTHUMT00000010446; OTTHUMT00000010447; OTTHUMT00000010784; OTTHUMT00000010785; OTTHUMT00000010786; OTTHUMT00000010787; OTTHUMT00000392…	PTPRU	protein tyrosine phosphatase, receptor type, U	chr1	+	Multiple_Complex	29236516	29326813	3.76	4.05	3.55	3.92	3.6	3.54	3.71	3.53	3.7	3.74	4.14	3.49	3.41	3.4	3.67	4.66	3.34	3.15	4.09	4.64	3.63	4.01	3.45	3.32
TC0100007585.hg.1	uc057ebt.1	AL139151.1		chr1	+	Precursor_microRNA	29432481	29432562	4.24	5.14	5.14	4.31	3.68	3.87	6.76	5.85	5.04	4.69	3.74	5.92	5.94	4.07	5.37	3.98	4.51	4.59	5.04	4.07	4.85	4.49	4.19	4.65
TC0100007586.hg.1				chr1	+	NonCoding	29449536	29452390	6.02	5.95	4.86	5.21	4.87	5.21	6.04	5.72	5.49	5.13	5.82	4.71	5.15	5.11	5.5	5.22	5.01	5.74	5.53	5.23	5.32	4.93	5.47	4.36
TC0100007587.hg.1	nosiyo.aAug10	nosiyo	Transcript Identified by AceView	chr1	+	NonCoding	29459985	29473078	5.58	5.4	4.99	6.4	5.76	5.43	5.37	5.58	5.71	5.55	5.96	5.94	6.06	5.82	5.94	5.33	5.57	6	5.23	6.48	5.26	5.19	6.22	5.95
TC0100007588.hg.1				chr1	+	NonCoding	29686331	29688726	3.69	3.26	3.98	4.12	3.78	3.68	3.93	3.04	3.52	3.58	2.94	4.25	4	3.09	3.21	3.07	2.93	3.35	3.65	3.83	3.66	4.17	4.15	3.6
TC0100007589.hg.1				chr1	+	NonCoding	29711702	29712567	3.35	4.16	3.35	4.29	4.79	5.3	4.21	3.37	3.74	3.86	4.09	3.92	4.17	4.28	3.6	3.97	3.98	3.81	4.48	5.28	4.57	3.63	4.72	5.38
TC0100007590.hg.1				chr1	+	NonCoding	29729143	29813746	3.45	4.3	4.21	5.6	3.84	4.49	3.58	5.07	3.61	4.77	3.77	3.8	3.69	4.03	4.99	4.19	4.46	3.79	4.17	3.85	4.29	3.51	3.27	4.04
TC0100007591.hg.1				chr1	+	NonCoding	29839433	29892958	8.41	9.2	7.1	7.11	8.04	4.22	9.45	8.39	7.26	9.62	6.26	8.4	9.95	9.22	8.68	7.45	7.98	7.7	7.95	6.04	5.87	7.52	7.07	7.26
TC0100007592.hg.1	uc057ebw.1	AL645944.1		chr1	+	Precursor_microRNA	29884902	29885005	8.86	8.38	8.3	6.97	8.51	7.32	8.83	7.7	8.23	8.03	7.43	6.98	7.88	6.54	8.08	7.34	5.6	7.93	7.66	7.77	5.25	8.91	8.5	6.43
TC0100007593.hg.1				chr1	+	NonCoding	29912850	29914194	3.57	4.1	4.17	4.14	3.19	3.79	4.16	3.85	3.64	3.8	3.45	4.39	4.55	3.52	3.7	4.28	3.94	4	3.65	3.41	4.82	4.85	3.78	3.51
TC0100007594.hg.1				chr1	+	NonCoding	29924672	29925655	6.28	5.42	6.06	6.04	6.02	5.41	6.61	6.07	5.39	6.44	6.27	6.07	6.14	5.94	6.37	6.83	6.38	6	6.43	7.45	6.63	6.09	6.51	6.91
TC0100007595.hg.1				chr1	+	NonCoding	29946625	29958119	4.52	4.52	4.58	4.38	3.91	5.96	4.52	3.76	4.5	4.95	3.8	3.24	4.4	4.65	4.16	3.39	4.69	3.74	4.74	3.96	3.87	4.08	4.3	4.15
TC0100007597.hg.1				chr1	+	NonCoding	29991485	29992289	6.02	5.76	5.51	6.2	6.11	5.35	5.37	6.02	5.48	5.72	5.7	5.69	5.36	5.75	6.84	6.1	5.66	5.92	5.62	7.28	6.9	6.5	5.33	7.43
TC0100007598.hg.1				chr1	+	NonCoding	30132718	30136996	3.45	3.79	4.17	4.65	4.93	4.71	4.27	4.15	3.97	4.1	4.32	4	3.57	3.55	3.91	5.18	4.02	3.84	3.28	4.61	4.07	3.45	4.65	3.62
TC0100007599.hg.1	ENST00000441046.1; OTTHUMT00000010419; uc057ebx.1	RP5-893G23.1	putative novel transcript	chr1	+	NonCoding	30140262	30141607	8.7	8.36	8.29	9.79	8.47	8.55	8.64	8.46	8.47	8.82	8.64	8.28	8	8.48	8.31	8.61	8.08	8.21	9.08	8.6	9.1	8.42	8.7	8.91
TC0100007600.hg.1				chr1	+	NonCoding	30188412	30193695	4.71	4.74	5.75	5.24	5.27	5.74	4.42	5.93	5.17	5.13	5.03	5.36	4.73	5.76	4.07	5.9	5.04	4.77	5.41	4.33	4.39	4.67	4.1	5.32
TC0100007601.hg.1				chr1	+	NonCoding	30210486	30218713	6.38	5.98	6.59	5.73	6.64	6.06	6.12	6.29	6.07	6.3	5.91	6.08	6.53	5.98	6.56	6.08	5.95	5.66	6.52	6.95	6.26	5.6	6.13	5.47
TC0100007602.hg.1	ENST00000442774	RP3-357I16.1		chr1	+	Multiple_Complex	30226523	30226615	6.07	6.1	5.93	4.74	5.87	4.67	5.99	5.9	6.04	4.92	5.18	6.11	5.91	5.73	6.39	5.16	5.33	6.22	5.86	5.38	5.38	5.6	5.76	5.94
TC0100007603.hg.1				chr1	+	NonCoding	30253346	30261161	3.27	3.92	3.12	3.08	4.24	3.89	3.19	3.73	3.3	4.19	3.48	3.38	3.25	3.18	3.53	2.86	3.1	3.64	3.15	3.04	4.35	3.56	3.26	3.38
TC0100007604.hg.1				chr1	+	NonCoding	30299151	30309145	5.06	4.63	4.7	5.08	5.08	4.63	5.25	5.44	5.04	5.05	5.33	5.3	5.53	6.35	4.89	5.23	6.28	5.74	4.38	4.74	4.1	5.67	5.03	5.1
TC0100007605.hg.1				chr1	+	NonCoding	30316878	30327254	3.58	3.43	4.13	3.3	3.51	3.43	3.61	3.96	3.57	3.52	3.36	3.58	3.98	3.9	3.55	3.71	3.49	3.57	3.37	3.48	3.7	3.55	3.71	3.64
TC0100007606.hg.1	ENST00000420354.1; OTTHUMT00000091345; uc057ebz.1	RP4-591L5.2	putative novel transcript	chr1	+	NonCoding	30415825	30421108	4.5	5.34	4.52	5.06	4.57	4.66	5.57	4.4	4.71	5.39	4.38	4.56	5.01	4.36	4.93	5.87	4.3	4.38	4.85	4.9	4.24	4.82	5.37	4.72
TC0100007607.hg.1				chr1	+	NonCoding	30461919	30465911	3.65	4.05	3.88	3.09	4.11	3.54	4.06	4.33	5.02	3.25	3.86	4.34	3.86	3.31	3.51	3.88	4.85	3.43	3.46	3.99	3.01	4.25	3.79	3.48
TC0100007608.hg.1				chr1	+	NonCoding	30523321	30534252	4.19	4.41	4.98	4.33	4.61	4.36	4.36	4.25	5.22	5.01	4.13	4.88	4.43	4.68	4.15	4.93	4.36	4.96	4.48	4.14	5.53	4.84	4.52	4.74
TC0100007609.hg.1				chr1	+	NonCoding	30596815	30606433	7.4	7.1	7.1	8.76	6.69	7.91	7.27	6.99	6.87	7.21	6.86	6.97	6.43	7.31	7.55	7.37	6.93	6.74	7.52	7.23	6.61	7.21	7.29	6.92
TC0100007610.hg.1				chr1	+	NonCoding	30603289	30608172	6.28	5.62	6.04	7.17	5.79	6.51	5.78	5.97	5.54	5.89	5.61	6.1	6.15	6.16	7.26	5.69	6.01	5.72	6.38	5.67	6.72	6.18	6.37	6.68
TC0100007611.hg.1				chr1	+	NonCoding	30630745	30632841	5.54	4.81	6.63	4.83	6.48	6.79	6.91	5.66	5.19	5.07	4.33	6.02	5.48	6.45	5.59	4.5	4.11	4.67	4.27	3.84	4.45	6.52	5.51	4.08
TC0100007612.hg.1				chr1	+	NonCoding	30663713	30682285	3.3	3.25	3.31	3.63	3.28	3.49	3.34	3.34	3.38	3.31	4.38	3.32	3.4	3.17	3.91	3.53	3.76	3.47	3.29	3.58	3.4	3.13	3.45	3.13
TC0100007613.hg.1				chr1	+	NonCoding	30689917	30706182	4.48	4.06	4.03	3.44	4.76	3.52	3.98	4.08	3.64	5.29	4.65	3.91	4.13	4.12	3.34	4.03	4.6	3.67	3.52	3.95	4.88	3.75	3.69	4.68
TC0100007614.hg.1	NR_034182; ENST00000414532; ENST00000414763; ENST00000443076; ENST00000454613	MATN1-AS1	MATN1 antisense RNA 1	chr1	+	NonCoding	30718093	30726827	2.87	2.8	3.23	3.13	3.55	2.91	2.96	3.15	2.96	3.73	3.36	2.98	3.13	3.3	3.24	2.92	3.01	3	2.99	2.94	2.84	3.46	2.98	2.86
TC0100007615.hg.1				chr1	+	NonCoding	30723335	30725064	5.23	4.79	4.71	4.89	4.42	4.24	5.07	4.85	5	4.97	5.8	4.24	4.8	4.61	5.43	5.22	4.6	4.73	4.44	4.82	5.25	5.01	4.52	5.89
TC0100007616.hg.1				chr1	+	NonCoding	30735290	30738566	3.07	5.16	5	5.69	4.99	3.5	5.22	3.1	4.92	3.26	4.91	4.4	4.97	4.76	4.26	3.99	5.03	4.43	4.1	3.74	4.53	4.97	5.33	4.14
TC0100007617.hg.1				chr1	+	NonCoding	30766158	30772436	6.71	6.26	6.48	6.62	6.61	6.78	6.56	6.53	6.1	6.64	7.03	6.5	7.09	6.95	6.84	7.05	6.67	6.21	6.52	6.46	6.61	6.46	6.53	6.5
TC0100007618.hg.1	ENST00000430320.3; ENST00000438790.1; OTTHUMT00000010557; OTTHUMT00000010559; uc057ecj.1; uc057eck.1	RP1-65J11.1	putative novel transcript	chr1	+	NonCoding	30824228	30834435	4.08	4.62	4.28	3.68	5.02	4.61	4.35	4.59	4.37	4.37	4.49	4.18	5.21	4.69	5.29	4.89	4.05	4.75	3.91	5.08	4.04	4.48	4.19	5.36
TC0100007619.hg.1	ENST00000410852; uc057ecl.1	RN7SKP91	RNA, 7SK small nuclear pseudogene 91 [Source:HGNC Symbol;Acc:HGNC:45815]	chr1	+	NonCoding	30843823	30844110	4.28	4.57	4.96	4.35	4.15	4.41	3.4	4.09	4.09	3.79	5.08	4.05	4.51	4.91	4.31	4.51	4.93	4.21	4.2	4.11	3.65	3.91	4.52	3.92
TC0100007620.hg.1	ENST00000431202; ENST00000431202.1; OTTHUMT00000102020; uc057ecm.1	LOC400748; RP1-65J11.5	uncharacterized LOC400748; novel transcript	chr1	+	NonCoding	30858158	30860254	4.22	4.93	4.74	4.49	4.17	4.65	5.48	4.75	5.08	4.33	4.66	4.87	4.6	4.68	4.46	5.06	4.59	4.15	5	5.64	4.96	5.28	4.68	4.4
TC0100007621.hg.1				chr1	+	NonCoding	30860851	30862645	3.81	4.48	3.83	4.47	4.46	4.72	3.99	4.19	4.15	4.18	4.91	3.97	4.53	3.74	4.93	4.53	4.29	3.69	3.85	4.11	4.6	3.89	4.29	3.77
TC0100007622.hg.1				chr1	+	NonCoding	30869576	30871019	4.91	5.18	5.29	4.99	5.13	4.62	5.84	4.98	4.84	5.4	4.91	5.02	5.09	5	5.09	5.06	4.96	5.09	5.35	4.72	4.92	4.56	4.83	4.66
TC0100007623.hg.1	seyrobo.aAug10	seyrobo	Transcript Identified by AceView	chr1	+	Coding	30874298	30877247	7.2	7.37	6.49	7.39	6.96	7.04	7.9	7.1	6.99	7.15	7.43	6.99	7.58	6.63	7.36	6.52	7.26	6.71	6.98	7.57	7.32	7.46	7.31	7.03
TC0100007624.hg.1				chr1	+	NonCoding	30933254	30938400	4.55	3.51	3.05	4.73	4.5	4.15	3.74	3.39	3.46	2.87	3.93	3.95	3.26	3.14	3.45	4.15	3.23	3.22	3.73	3.28	3.47	3.16	4.25	3.53
TC0100007625.hg.1	kerkobo.aAug10-unspliced	kerkobo	Transcript Identified by AceView	chr1	+	Unassigned	30939127	30939855	3.5	4.65	3.98	4.39	4.8	4.78	4.68	4.86	4.22	6.77	4.41	4.1	4.28	4.51	4.88	4.48	3.6	3.6	3.92	5.36	3.42	4.01	3.71	3.43
TC0100007626.hg.1	glerplo.aAug10-unspliced	glerplo	Transcript Identified by AceView	chr1	+	Unassigned	30961776	30962053	6.16	5.26	5.71	5.18	6.54	9.74	6.34	5.33	5.43	5.98	5.91	6.15	6.9	5.69	6.56	6.35	6.18	5.33	6.31	6.41	6.59	5.15	5.42	8.07
TC0100007627.hg.1				chr1	+	NonCoding	30988065	30988633	4.27	3.6	3.19	4.69	4.06	4.92	6.12	4.22	4.35	4.47	5.02	4.73	5.83	4.96	4.32	4.34	4.54	4.35	3.8	4.05	5	4.04	4.2	4.81
TC0100007628.hg.1	ENST00000417263	RP11-201O14.1		chr1	+	Multiple_Complex	31036734	31037240	4.95	4.81	4.91	3.46	4.39	5.54	5.59	4.99	3.89	6.08	3.94	4.16	4.41	4.89	6.34	4.99	4.22	3.93	4.39	5.19	5.23	3.52	4.14	5.51
TC0100007629.hg.1	ENST00000429616	RP11-201O14.2		chr1	+	Multiple_Complex	31050872	31051034	5.36	4.96	4.65	4.11	4.87	4.85	5.54	4.53	4.97	4.13	4.71	5.34	4.78	5.5	4.54	5.14	5.91	5.68	4.95	5.33	5.86	4.49	5.72	5.29
TC0100007630.hg.1	narfarbu.aAug10	narfarbu	Transcript Identified by AceView	chr1	+	NonCoding	31154304	31156281	4.3	4.69	4.95	4.23	4.47	4.25	4.68	4.33	4.34	4.98	4.45	4.53	4.13	4.79	4.62	4.83	4.68	5.27	4.41	4.34	4.38	4.36	4.65	4.5
TC0100007631.hg.1				chr1	+	NonCoding	31176391	31182735	9.86	9.41	9.07	9.54	9.59	9.07	9.61	9.92	9	9.34	8.71	9.83	9.73	9.49	9.62	9.77	9.46	9.42	9.48	9.68	9.22	9.59	9.59	9.1
TC0100007632.hg.1	gorler.aAug10-unspliced	gorler	Transcript Identified by AceView	chr1	+	Coding	31275398	31276106	5.87	5.24	5.5	6.15	7.06	7.27	5.15	4.96	4.46	5.88	8.19	5.65	6.19	5.36	5.24	5.93	5.91	5.6	5.59	6.92	6.68	5.17	5.69	4.6
TC0100007633.hg.1				chr1	+	NonCoding	31283776	31289586	5.46	6.28	4.95	6.96	6.61	5.31	6.18	5.82	6.39	6.61	6.68	6.09	6.48	6.38	6.01	7.06	6.18	6.1	5.87	6.46	6.19	5.81	6.33	6.1
TC0100007634.hg.1	NM_001282566; NM_001282567; NM_001282568; NM_001282569; NM_001282570; NM_001282571; NM_001282572; NM_001282573; NM_001282574; NM_016505; ENST00000344147; ENST00000373714; ENST00000422613; ENST00000479629; ENST00000546109; ENST00000615916; ENST00000616393; ENST00000616859; ENST00000618216; ENST00000627541; BC007446; BC050609; OTTHUMT00000010664; OTTHUMT00000010665; OTTHUMT00000010666; OTTHUMT00000…	ZCCHC17	zinc finger, CCHC domain containing 17	chr1	+	Multiple_Complex	31296982	31364953	7.18	11.31	7.56	8.19	5.77	6.07	8	8.71	9.86	5.66	9.78	8.34	8.64	7.92	5.66	6.78	8.02	7.54	9.15	5.38	6.31	8	5.35	6.73
TC0100007635.hg.1	sakemo.aAug10-unspliced	sakemo	Transcript Identified by AceView	chr1	+	Coding	31310550	31311532	3.72	3.74	3.49	4.28	3.87	3.92	3.08	3.31	4.26	5.21	3.58	3.63	3.58	3.72	4.05	3.11	3.01	3.59	3.04	3.76	4.02	3.44	3.66	4.3
TC0100007636.hg.1	sakemo.bAug10-unspliced	sakemo	Transcript Identified by AceView	chr1	+	Unassigned	31313888	31314442	8.72	7.74	7.78	8	9.27	8.53	9.52	8.22	8.1	8.57	7.27	8.86	8.37	8.54	8.43	8.38	7.84	8.71	7.44	7.57	7.21	9.93	9.21	8.1
TC0100007637.hg.1				chr1	+	NonCoding	31383965	31388937	5.83	6.53	7.81	7.16	6.94	7.85	5.64	6.42	6.07	5.98	6.69	6.12	6.18	6.16	6.41	6.87	6.67	6.57	6.78	6.52	5.68	6.35	5.98	6
TC0100007638.hg.1	NM_001199037; NM_001199038; NM_001199039; NM_018565; NM_178865; ENST00000373709; ENST00000373710; ENST00000487207; ENST00000491976; ENST00000536384; ENST00000536859; BC084580; BC126283; BC126285; OTTHUMT00000010680; OTTHUMT00000010681; OTTHUMT00000010682; OTTHUMT00000091361; uc010ogg.2; uc010ogh.2	SERINC2	serine incorporator 2	chr1	+	Multiple_Complex	31409565	31434680	4.82	2.91	3.15	4.04	3.14	3.24	3.32	3.41	4.01	3.04	3.22	3.53	3.6	3.89	3.25	3.29	3.3	2.8	3.14	2.97	3.33	3.03	3.33	3.22
TC0100007639.hg.1	charlerbu.aAug10-unspliced	charlerbu	Transcript Identified by AceView	chr1	+	Coding	31420440	31422135	2.77	4.02	4.01	5.65	4.22	4.34	3.34	4.16	4	4.89	3.05	3.13	4.01	3.83	4.39	4.27	4.66	3.82	3.44	4.43	4.88	5.32	3.24	3.62
TC0100007640.hg.1				chr1	+	NonCoding	31444185	31449455	7.81	7.36	8.31	8.93	7.78	8.62	7.88	7.6	7.39	7.81	8.16	7.58	7.29	7.85	8.56	8.46	8.07	8.1	7.64	8.92	7.83	7.69	7.79	8.13
TC0100007641.hg.1	NR_034112; ENST00000562069; ENST00000562271; ENST00000562339; ENST00000563302; ENST00000563550; ENST00000566792; ENST00000570127	LINC01225	long intergenic non-protein coding RNA 1225	chr1	+	Multiple_Complex	31500085	31540885	4.89	4.67	5.79	4.26	4.55	4.5	4.28	4.75	4.23	5.53	4.13	4.49	5.55	4.61	5.35	4.46	4.59	4.48	4.13	3.61	4.37	5.82	4.47	4.3
TC0100007642.hg.1				chr1	+	NonCoding	31510178	31510538	4.13	3.19	3.7	5.25	4.73	3.77	4.31	3.71	3.59	3.76	5.29	3.25	3.55	3.97	3.73	4.47	3.7	3.92	3.64	3.92	3.38	3.66	3.94	3.56
TC0100007643.hg.1	NR_027085; ENST00000412068; ENST00000417514	LINC01226	long intergenic non-protein coding RNA 1226	chr1	+	NonCoding	31518435	31524245	5.42	5.07	5.75	5.81	5.98	5.52	5.06	5.25	5.54	5.44	5.61	4.78	5.25	6.49	5.49	5.57	5.29	5.67	6.32	5.44	4.77	5.77	6.12	5.67
TC0100007644.hg.1				chr1	+	NonCoding	31553874	31571189	3.22	4.55	3.57	3.31	3.39	4.73	3.49	3.51	3.93	3.71	4.54	4.72	3.65	3.79	4.87	3.93	3.59	3.89	3.28	3.35	3.46	4.01	4.4	3.56
TC0100007645.hg.1	NM_001204414; NM_001204415; NM_022164; ENST00000271064; ENST00000457433; ENST00000461030; ENST00000463112; ENST00000466998; ENST00000468635; ENST00000478398; ENST00000480586; ENST00000481165; ENST00000498429; ENST00000537531; BC064633; OTTHUMT00000011072; OTTHUMT00000011073; OTTHUMT00000011074; OTTHUMT00000011076; OTTHUMT00000011077; OTTHUMT00000011078; OTTHUMT00000011079; OTTHUMT00000011080; OTT…	TINAGL1	tubulointerstitial nephritis antigen-like 1	chr1	+	Multiple_Complex	31576485	31587686	4.39	3.67	4.32	4.49	4.32	5.67	4.08	3.8	3.86	4.23	4.71	3.76	4.17	4.05	3.87	3.77	3.37	4.45	4.27	5.47	4.72	3.83	3.88	4.75
TC0100007646.hg.1	NM_001525; ENST00000373705; ENST00000373706; ENST00000403528; ENST00000468521; ENST00000485464; BC074796; OTTHUMT00000011042; OTTHUMT00000011043; OTTHUMT00000011044; OTTHUMT00000011045	HCRTR1	hypocretin (orexin) receptor 1	chr1	+	Multiple_Complex	31617686	31632518	3.15	3.13	4.61	3.55	3.79	4.82	3.82	3.44	3.31	3.4	3.72	3.13	3.22	3.28	3.56	3.58	3.16	3.39	3.28	3.17	4.14	3.97	4.19	2.98
TC0100007647.hg.1	ENST00000445166.1; ENST00000581333.1; ENST00000585413.1; ENST00000585660.1; ENST00000587445.1; ENST00000588288.1; ENST00000589462.1; ENST00000591592.1; ENST00000591929.1; ENST00000593188.1; ENST00000607926.1; ENST00000608246.1; ENST00000608332.1; ENST00000608888.1; ENST00000609033.1; ENST00000609338.1; ENST00000609373.1; ENST00000609549.1; ENST00000609625.1; ENST00000610043.1; ENST00000610216.1; …	RP11-73M7.6; RP11-73M7.9; jyda	Transcript Identified by AceView; novel transcript, antisense to COL16A1; novel transcript, antisense to PEF1	chr1	+	Multiple_Complex	31644049	31660162	4.41	4.62	4.33	3.66	4.43	3.79	4.94	4.91	4.66	4.56	3.88	4.51	4.48	3.92	4.83	5.11	4.6	4.48	4.06	4.06	4.38	4.21	3.7	4.98
TC0100007648.hg.1				chr1	+	NonCoding	31670144	31670999	7.11	6.44	6.73	6.9	7.46	7.3	6.72	6.85	6.46	6.96	7.78	6.53	8.28	7.71	7.41	6.94	6.96	6.97	7.27	7.27	7.18	7.51	6.89	7.06
TC0100007649.hg.1				chr1	+	NonCoding	31715217	31716204	4.3	4.54	3.75	4.17	3.63	3.79	3.52	3.8	3.77	3.65	3.34	4.13	4.88	3.36	4.05	3.85	3.48	3.93	3.53	5.27	4.43	4.15	3.86	3.51
TC0100007650.hg.1	ENST00000527035.1; OTTHUMT00000381911; tusuyo.aAug10; uc057egu.1	RP11-84A19.3; tusuyo	putative novel transcript; Transcript Identified by AceView	chr1	+	NonCoding	31789130	31791322	6.31	6.23	5.88	6.46	6.73	7.12	5.67	6.96	5.84	6.5	5.7	6.31	6.09	6.57	6.6	6.24	6.58	6.03	6.28	6.16	6.06	6.57	6.3	7
TC0100007651.hg.1	gleykoybo.aAug10-unspliced	gleykoybo	Transcript Identified by AceView	chr1	+	Coding	31878846	31879604	5.4	5.73	6.14	5.26	5.57	5.75	5.65	5.5	5.46	4.85	6.26	5.48	5.51	5.58	4.97	4.74	5.02	5.32	6.42	4.35	4.63	5.82	4.78	5.87
TC0100007652.hg.1	flarplaw.aAug10-unspliced	flarplaw	Transcript Identified by AceView	chr1	+	Coding	31913574	31915144	4.77	3.62	3.16	4.48	3.63	3.49	5.25	3.4	3.27	3.79	4.68	3.22	3.52	3.46	4.13	3.68	4.03	4.34	3.93	3.51	2.88	3.64	4.61	4.39
TC0100007653.hg.1	ENST00000447478.1; OTTHUMT00000011908; uc057eib.1	RP4-534N18.2	putative novel transcript	chr1	+	NonCoding	31933020	31933975	5.86	6.88	7.1	7	6.65	7.06	5.97	6.62	6.55	7.28	6.38	6.22	6.84	6.84	6.78	6.91	5.86	6.08	6.43	6.43	7.72	6.24	5.8	5.22
TC0100007654.hg.1				chr1	+	NonCoding	31939170	31940542	5.09	6.2	5.14	5.27	6.27	5.1	6.49	5.03	5.89	5.35	6.27	4.19	5.2	6.1	6.33	6.1	5.8	5.63	6.24	4.16	6.81	6.48	5.5	6.37
TC0100007655.hg.1				chr1	+	NonCoding	31945740	31950134	4.67	6.15	5.74	5.79	5.37	3.94	7.83	5.8	5.28	7.96	5.94	6.18	6.67	6.17	5.12	5.64	6.26	5.4	5.78	5.9	6.11	6.45	5.29	6.54
TC0100007656.hg.1	fleelawbu.bAug10-unspliced	fleelawbu	Transcript Identified by AceView	chr1	+	Unassigned	31962627	31963091	3.07	4.74	3.83	4.71	2.95	5.76	3.78	3.71	6.57	4.87	4.68	4.8	6.1	3.22	5.43	4.38	4.19	3.3	3.79	4.28	3.82	5.03	4.73	4.57
TC0100007657.hg.1	fleelawbu.aAug10-unspliced	fleelawbu	Transcript Identified by AceView	chr1	+	Coding	31963987	31964639	5.84	5.34	6.27	7.77	6.56	6.16	5.06	5.9	6.27	7.23	6.29	6.4	5.84	6.56	5.68	6.53	6.62	5.49	5.45	6.95	7.86	5.54	6.44	5.4
TC0100007658.hg.1				chr1	+	NonCoding	32000963	32001903	5.98	5.84	5.18	6.15	6.26	7.38	5.45	5.81	6.73	7.22	4.06	6.23	5.34	4.92	5.55	4.1	5.8	4.88	5.61	4.28	4.3	6.27	4.91	4.85
TC0100007659.hg.1	NM_001271878; NM_006559; NR_073498; NR_073499; ENST00000307714; ENST00000327300; ENST00000484270; ENST00000492989; BC000717; BC010132; BC019109; OTTHUMT00000011199; OTTHUMT00000091381; OTTHUMT00000091382; OTTHUMT00000472761	KHDRBS1	KH domain containing, RNA binding, signal transduction associated 1	chr1	+	Multiple_Complex	32013694	32060859	5.7	5.64	8.31	4.29	6.24	4.42	5.56	5.47	7.21	5.21	5.26	5.35	5.86	5.75	5	5.28	7.72	5.13	6.39	4.59	4.89	5.78	6.82	5.49
TC0100007660.hg.1	NM_018056; ENST00000336294; ENST00000438825; ENST00000441402; ENST00000466321; ENST00000468135; ENST00000472503; ENST00000476968; ENST00000487305; ENST00000498613; OTTHUMT00000011489; OTTHUMT00000091374; OTTHUMT00000091375; OTTHUMT00000091376; OTTHUMT00000091377; OTTHUMT00000091378; OTTHUMT00000091379; OTTHUMT00000091380; OTTHUMT00000099435	TMEM39B	transmembrane protein 39B	chr1	+	Multiple_Complex	32072031	32102866	4.53	5.88	4.06	3.93	4.1	5.78	4.09	3.95	5	4.22	4.13	3.99	3.79	4.31	4.26	4.49	3.89	3.91	4.09	3.84	5.56	4.62	4.59	4.34
TC0100007661.hg.1	NR_049850; ENST00000577515	MIR5585	microRNA 5585	chr1	+	Precursor_microRNA	32086949	32087007	7	6.14	6.18	7.69	5.99	5.36	6.74	7.23	6.84	5.82	6.29	6.47	6.36	6.83	6.9	6.52	6.39	6.24	6.2	4.61	8.27	5.82	5.86	6.15
TC0100007662.hg.1	NM_012316; ENST00000373625; ENST00000446515; ENST00000469790; ENST00000471599; BC020520; OTTHUMT00000012527; OTTHUMT00000012528; OTTHUMT00000012532; OTTHUMT00000012533	KPNA6	karyopherin alpha 6 (importin alpha 7)	chr1	+	Multiple_Complex	32108038	32176568	4.19	4.08	4.88	4.6	4.39	5.4	4.88	4.34	7.05	5.8	5.16	4.53	4.01	4.65	3.88	4.18	4.76	4.14	3.89	6.03	3.99	3.85	4.12	3.99
TC0100007663.hg.1				chr1	+	NonCoding	32123841	32125009	10.17	9.56	9.76	9.73	11.22	9.44	10	10.78	10.57	9.68	8.79	10.5	10.36	9.84	10	9.52	9.57	8.89	9.8	8.57	11.48	10.3	9.62	9.17
TC0100007664.hg.1				chr1	+	NonCoding	32124108	32126129	9.93	8.87	9.79	8.51	9.14	10.58	10.33	9.4	9.58	10.54	10.63	10.09	9.71	8.89	9.22	10.11	9.68	10.09	9.18	9.28	9.07	9.15	9.11	8.19
TC0100007665.hg.1				chr1	+	NonCoding	32128290	32128352	6.64	4.99	3.33	3.74	3.77	4.26	3.63	4.03	4.98	4.24	4.07	3.51	3.85	5	4.62	5.53	5.46	5.55	5.14	5.69	4.93	4.1	3.17	5.49
TC0100007666.hg.1	hsa_circ_0002834	KPNA6	Jeck2013 ALT_ACCEPTOR, ALT_DONOR, coding, INTERNAL, intronic best transcript NM_012316	chr1	+	NonCoding	32139179	32139864	4.36	5.45	5.1	6.63	4.77	6.2	5.37	5.67	4.84	5.05	4.74	5.11	6.04	4.88	4.49	5.34	5.11	5.71	5.37	4.73	5.67	6.03	5.94	6.12
TC0100007667.hg.1	skalawbu.aAug10-unspliced	skalawbu	Transcript Identified by AceView	chr1	+	Coding	32164922	32165661	7.5	7.04	6.92	6.52	7.01	6.81	6.99	6.77	7.58	6.4	6.69	7.49	7.53	5.97	6.84	6.4	6.11	6.62	6.85	4.06	5.6	6.1	5.74	4.67
TC0100007668.hg.1	NM_175852; ENST00000373609; ENST00000373610; BC080578; BC103823; BC103824; OTTHUMT00000012843; OTTHUMT00000012844; uc001buj.3	TXLNA	taxilin alpha	chr1	+	Multiple_Complex	32179686	32198285	3.9	3.62	3.89	3.31	4.27	4.98	3.46	3.34	3.71	4.76	4.28	3.82	3.69	3.49	3.36	3.82	4.46	5.27	3.67	4.04	3.58	3.52	3.87	3.93
TC0100007669.hg.1	NM_001301011; NM_024296; ENST00000373602; ENST00000421922; ENST00000461819; ENST00000469003; ENST00000483009; BC022848; OTTHUMT00000015722; OTTHUMT00000015723; OTTHUMT00000015724; OTTHUMT00000015728; OTTHUMT00000313451	CCDC28B	coiled-coil domain containing 28B	chr1	+	Multiple_Complex	32200386	32205390	4.03	4.05	3.95	3.88	3.82	4.71	3.62	4.63	4.52	4.28	4.08	4.02	3.84	3.56	3.4	3.99	5.52	4.07	3.86	3.66	5.22	3.94	3.91	3.86
TC0100007670.hg.1	NM_001160042; NM_018134; ENST00000291358; ENST00000537469; ENST00000617816; BC098260; BC098317; BC098366; OTTHUMT00000015731; OTTHUMT00000476530; OTTHUMT00000476531	IQCC	IQ motif containing C	chr1	+	Multiple_Complex	32205635	32208687	5.89	6.07	5.59	6.09	6.19	5.69	6.25	6.32	6.43	6.21	6.22	6.45	6.45	6.47	6.03	5.88	6.52	6.15	6.44	5.34	5.67	5.97	5.5	6.22
TC0100007671.hg.1	NM_001099434; ENST00000409358; ENST00000487056; BC128073; OTTHUMT00000015735; OTTHUMT00000328293; uc001bun.2	DCDC2B	doublecortin domain containing 2B	chr1	+	Multiple_Complex	32209094	32216196	5.74	5.68	5.87	5.75	5.9	5.51	6.18	6.2	5.58	6.14	5.73	5.28	5.5	6.19	6.53	5.81	5.53	5.57	6.14	5.83	6.48	5.88	5.58	5.42
TC0100007672.hg.1	NM_003757; ENST00000355082; ENST00000373586; ENST00000471486; ENST00000474371; ENST00000483517; ENST00000489353; BC000413; BC003140; OTTHUMT00000019282; OTTHUMT00000019284; OTTHUMT00000019597; OTTHUMT00000019598; OTTHUMT00000019599; OTTHUMT00000099431	EIF3I	eukaryotic translation initiation factor 3, subunit I	chr1	+	Multiple_Complex	32221584	32231604	3.98	3.45	3.6	4.27	3.29	3.92	3.61	3.35	3.96	3.28	5.7	3.4	3.59	3.74	3.78	3.22	4.02	3.71	3.29	4.24	4.5	4.4	4.56	3.19
TC0100007673.hg.1				chr1	+	NonCoding	32234466	32235346	4.31	4.17	3.9	4.33	5.01	3.13	5.17	4.46	4.28	4.64	3.98	4.41	4.58	4.92	4.77	4.18	4.17	3.95	3.82	4.31	3.71	4.73	4.85	4.7
TC0100007674.hg.1				chr1	+	NonCoding	32240234	32243022	3.36	3.44	3.58	4.13	4.44	4.53	3.6	3.59	3.9	4.02	3.61	3.35	3.48	3.91	3.41	3.48	3.45	4.05	3.44	3.83	3.72	3.35	3.4	3.49
TC0100007675.hg.1	NM_032648; ENST00000373582; BC004269; OTTHUMT00000019615	FAM167B	family with sequence similarity 167, member B	chr1	+	Coding	32247217	32248860	4.98	4.88	4.77	5.1	4.92	4.57	4.82	4.88	4.84	4.68	5.31	4.86	4.69	5.34	4.49	4.92	5.01	5.57	4.97	4.81	4.41	4.58	4.68	5.4
TC0100007676.hg.1	NM_001042771; NM_005356; ENST00000333070; ENST00000336890; ENST00000355928; ENST00000373557; ENST00000373562; ENST00000373564; ENST00000461712; ENST00000469765; ENST00000469956; ENST00000476457; ENST00000477031; ENST00000482949; ENST00000495610; ENST00000619559; BC013200; OTTHUMT00000019616; OTTHUMT00000019804; OTTHUMT00000019805; OTTHUMT00000019806; OTTHUMT00000019807; OTTHUMT00000019808; OTTHUM…	LCK	LCK proto-oncogene, Src family tyrosine kinase	chr1	+	Multiple_Complex	32251239	32286167	3.38	3.25	3.6	3.4	2.96	4.01	2.98	2.88	3.05	3.46	3.35	3.47	2.93	3.06	3.36	3.39	2.88	3.08	3.15	4.06	3.3	3.14	3.45	3.2
TC0100007677.hg.1				chr1	+	NonCoding	32253617	32260447	3.45	3.16	3.11	3.62	3.58	4.25	3.97	3.61	3.37	3.62	3.55	3.47	4.43	3.78	4.01	4.2	3.29	3.37	3.75	3.88	3.88	4.32	3.56	3.83
TC0100007678.hg.1	NM_004964; ENST00000373548; ENST00000428704; ENST00000463172; ENST00000471488; ENST00000472928; ENST00000476391; ENST00000481281; ENST00000482310; ENST00000484305; ENST00000490081; BC000301; OTTHUMT00000019815; OTTHUMT00000019816; OTTHUMT00000019817; OTTHUMT00000019819; OTTHUMT00000020042; OTTHUMT00000020043; OTTHUMT00000020044; OTTHUMT00000020045; OTTHUMT00000020046; OTTHUMT00000099439	HDAC1	histone deacetylase 1	chr1	+	Multiple_Complex	32292086	32333635	5.07	5.69	5.14	5.77	5.04	5.66	5.09	5.79	6.17	5.37	5.51	5.05	6.33	5.18	5.57	5.13	8.81	6.89	5.84	6.14	6.29	4.45	4.66	6.06
TC0100007679.hg.1				chr1	+	NonCoding	32347510	32348780	6.4	5.9	6.52	5.34	5.18	6.06	7.01	6.2	5.47	5.54	5.34	5.73	6.17	6.53	6.17	5.81	6.11	5.84	5.53	5.17	5.75	6.6	6.23	6.2
TC0100007681.hg.1	stoyzubo.aAug10-unspliced	stoyzubo	Transcript Identified by AceView	chr1	+	Coding	32376546	32377251	4.17	4.17	4.12	4.41	4.14	4.45	4.08	4.18	3.95	5.13	3.99	4.06	4.07	4.21	4.48	4.32	3.76	4.08	4.75	4.98	4.16	4.53	4.61	4.52
TC0100007682.hg.1	klarbu.aAug10	klarbu	Transcript Identified by AceView	chr1	+	NonCoding	32394731	32408572	5.1	5.47	5.58	4.99	5.73	6.59	5.29	6.17	5.95	5.62	5.84	5.23	6.27	5.62	6.66	5.9	5.42	6.16	6.11	4.6	5.59	5.17	5.85	5.7
TC0100007683.hg.1	ENST00000604085	RP11-395N6.4		chr1	+	Pseudogene	32421979	32422319	3.76	3.85	3.79	3.52	4.5	3.85	3.38	3.82	3.4	4.07	4.05	3.8	3.31	3.71	3.71	3.78	3.93	3.19	3.48	4.25	4.52	3.83	4.31	4.02
TC0100007684.hg.1				chr1	+	NonCoding	32423715	32424507	4.15	4.26	3.88	5.18	3.69	3.8	4.55	3.47	4.21	5.35	3.95	5.22	4.07	3.1	4.15	3.62	4.04	3.58	4.12	5.94	5.85	3.6	4.53	5.01
TC0100007685.hg.1				chr1	+	NonCoding	32435505	32435794	4.66	4.36	4.46	6.69	5.16	5.38	5.69	4.05	6.54	5.27	4.01	4.33	6.43	3.91	4.18	3.66	3.92	5.28	4.93	5.59	6.28	3.86	4.12	4.5
TC0100007686.hg.1	ENST00000579362; uc057ekz.1	RN7SL122P	RNA, 7SL, cytoplasmic 122, pseudogene [Source:HGNC Symbol;Acc:HGNC:46138]	chr1	+	NonCoding	32457835	32458135	8.6	7.99	7.86	7.43	7.78	7.03	7.93	7.96	8.18	7.96	8.2	8.83	8.08	8.56	8.4	8.02	7.64	8.46	8.45	7.67	8.82	8.29	8.62	8.23
TC0100007688.hg.1	smeykoybo.aAug10-unspliced	smeykoybo	Transcript Identified by AceView	chr1	+	NonCoding	32621890	32627624	6.25	5.94	6.47	8.38	6.57	7.29	5.93	6.39	6.33	6	6.66	5.23	5.69	6.89	6.9	6.03	6.91	6.54	6.39	5.68	6.86	6.05	6.57	6.51
TC0100007689.hg.1	ENST00000363721; uc057elp.1	Y_RNA	Y RNA [Source:RFAM;Acc:RF00019]	chr1	+	NonCoding	32639951	32640052	5.77	5.67	7.59	6.93	6.23	6.15	4.82	4.48	5.92	5.34	6.25	5.03	4.28	7	5.12	4	5.39	6.29	4.8	7.31	3.36	6.13	4.97	4.08
TC0100007690.hg.1	NM_001135255; NM_001135256; NM_005610; ENST00000373485; ENST00000373493; ENST00000401893; ENST00000414241; ENST00000445722; ENST00000458695; ENST00000460669; ENST00000463378; ENST00000465780; ENST00000475321; ENST00000477563; ENST00000482190; ENST00000490500; ENST00000492348; ENST00000524393; ENST00000525506; ENST00000526193; ENST00000527118; ENST00000531983; BC003092; BC053904; BC075836; OTTHUMT…	RBBP4	retinoblastoma binding protein 4	chr1	+	Multiple_Complex	32651142	32686211	4.86	5.18	3.82	3.02	4.41	2.98	4.32	4	4.23	5.95	4.61	5.81	4.25	4.07	3.5	3.32	4.07	4.4	5.77	4.73	3.72	5.05	4.59	3.95
TC0100007691.hg.1	NM_001198972; NM_001198973; NM_020888; ENST00000294521; ENST00000373480; ENST00000373481; ENST00000401073; ENST00000468130; OTTHUMT00000022130; OTTHUMT00000022131; OTTHUMT00000022155; OTTHUMT00000095337; OTTHUMT00000382044	KIAA1522	KIAA1522	chr1	+	Multiple_Complex	32741885	32774970	3.36	3.14	3.11	4.09	3.23	4.63	3.24	4.06	3.21	3.43	3.44	3.3	3.46	3.74	3.83	3.73	3.52	3.4	3.7	4.14	4.59	3.51	3.6	3.78
TC0100007692.hg.1	lawleybu.aAug10-unspliced	lawleybu	Transcript Identified by AceView	chr1	+	Coding	32797569	32803431	8.84	6.03	6.16	6.85	6.76	7.68	7.28	6.28	6.07	8.02	6.89	6.18	7.24	6.16	7.54	5.78	6.16	6.6	7.41	5.61	7.92	7.06	5.86	6.16
TC0100007693.hg.1	NM_001256121; NM_022753; ENST00000356689; ENST00000373475; ENST00000373476; ENST00000474103; ENST00000475486; ENST00000477248; ENST00000482212; ENST00000524535; ENST00000525203; ENST00000526230; ENST00000527692; ENST00000529027; ENST00000530552; ENST00000530710; ENST00000531123; ENST00000531256; BC015175; OTTHUMT00000011266; OTTHUMT00000011267; OTTHUMT00000011268; OTTHUMT00000011269; OTTHUMT00000…	S100PBP	S100P binding protein	chr1	+	Multiple_Complex	32816767	32858879	4.68	5.2	5.08	6.22	5.38	5.8	5.11	5.14	5.41	4.81	5.53	5.48	5.79	5.01	5.07	5.94	6.45	4.75	5.32	6.08	7.11	5.27	6	5.83
TC0100007694.hg.1	NM_002143; ENST00000373467; ENST00000459874; ENST00000470166; ENST00000470896; ENST00000480118; BC001777; OTTHUMT00000011480; OTTHUMT00000011481; OTTHUMT00000092190; OTTHUMT00000092191; OTTHUMT00000092192	HPCA	hippocalcin	chr1	+	Multiple_Complex	32885994	32898441	4.15	4.12	3.83	4.38	3.16	3.95	3.4	3.7	4.03	4.23	3.67	4.55	4.24	2.88	4.52	5.26	4.32	3.72	4.21	4.81	3.53	3.81	3.99	3.48
TC0100007695.hg.1				chr1	+	NonCoding	32901556	32917088	10.92	10.02	10.37	9.68	10.69	11.38	11.1	10.42	10.71	11.51	9.81	10.34	9.97	10.93	10.67	9.97	10.33	9.66	10.64	10.69	10.43	10.17	10.72	10.09
TC0100007696.hg.1				chr1	+	NonCoding	32926294	32926399	3.8	4.19	6.07	4.13	4.08	5.9	5.23	4.02	4.53	4.39	4.59	3.74	3.95	4.45	5.33	4.85	4.64	3.62	4.47	3.56	3.74	4.97	4.3	4.07
TC0100007697.hg.1				chr1	+	NonCoding	32929068	32934277	3.07	3.61	3.55	4.19	2.99	6	4.46	3.32	3.99	5.71	5.9	4.22	4	3.72	3.36	3.76	4.67	3.8	4.7	4.32	5.68	3.41	4.8	4.09
TC0100007698.hg.1	hsa_circ_0000049	RNF19B	Memczak2013 ANTISENSE, CDS, coding, INTERNAL best transcript NM_153341	chr1	+	NonCoding	32964098	32964238	3.28	3.62	3.1	3.03	3.25	2.95	3.26	3.36	3.56	2.86	3.14	3.49	2.93	2.73	3.19	2.94	3.36	3.79	3.22	3.12	3.22	3.27	3.27	3.21
TC0100007699.hg.1				chr1	+	NonCoding	32965075	32965655	5.33	5.09	5.39	5.36	4.88	4.35	4.67	4.99	4.23	5.09	5.29	5.1	4.82	4.99	4.86	4.11	5.02	5.56	5.37	4.22	3.8	4.51	5.48	4.28
TC0100007700.hg.1	ENST00000623226; ENST00000633169; OTTHUMT00000487847; rerleybu.aAug10-unspliced; uc057enr.1	RP5-1174N9.2; rerleybu	TEC; Transcript Identified by AceView	chr1	+	Coding	32973553	32974463	10.61	9.66	10.98	9.52	12.43	10.88	12.17	10.17	10.98	10.26	7.35	10.38	10.15	8.99	10.15	8.63	8.72	9.83	9.75	9.64	10.27	10.55	10.1	9.16
TC0100007701.hg.1	ENST00000401937	RP4-803A2.1		chr1	+	Pseudogene	32979947	32980472	6.4	7.13	6.63	6.1	5.6	5.98	5.64	6.49	6.03	5.84	6.75	7.12	6.62	5.79	5.65	6.24	6.7	6.83	6.18	4.75	6.44	5.86	7.12	6.27
TC0100007702.hg.1	ENST00000427524.1; OTTHUMT00000011865	RP1-117O3.2	putative novel transcript	chr1	+	Multiple_Complex	32986952	33032469	4.25	4.28	4.02	4.19	4.11	4.2	4.42	3.85	3.9	4.45	3.57	4.83	4.27	4.87	5.01	4.36	5.64	4.1	4.85	5.32	5.35	4.85	4.49	3.87
TC0100007703.hg.1				chr1	+	NonCoding	33010744	33013143	4.83	6.44	6.27	5.61	5.67	5.82	4.36	6.14	5.57	6.44	5.77	5.93	4.89	6.08	5.46	5.94	6.7	5.56	5.96	4.69	5.35	5.4	7.66	5.63
TC0100007704.hg.1				chr1	+	NonCoding	33056599	33058882	3.39	5.02	4.08	4.22	3.77	4.57	3.61	3.78	3.68	4.3	3.67	3.61	3.77	4.35	4.74	3.97	3.66	4.01	3.94	5.21	4.86	3.9	4.15	4.32
TC0100007705.hg.1	NM_001293562; NM_001301823; NM_001301824; NM_001301825; NM_001301826; NM_052998; NR_126031; ENST00000294517; ENST00000373440; ENST00000373441; ENST00000373443; ENST00000462920; ENST00000471119; ENST00000473089; ENST00000475935; ENST00000477570; ENST00000478204; ENST00000478635; ENST00000481886; ENST00000483027; ENST00000484656; ENST00000492420; ENST00000492521; ENST00000495135; ENST00000497280; E…	AZIN2	antizyme inhibitor 2	chr1	+	Multiple_Complex	33081104	33120531	4.23	4.34	4.26	5.09	4.4	4.33	3.63	3.97	3.59	4.97	4.79	3.6	3.92	4.48	3.87	6.06	4.88	3.6	5.25	4.23	3.39	4.96	3.96	3.79
TC0100007706.hg.1	derzobo.aAug10-unspliced	derzobo	Transcript Identified by AceView	chr1	+	Coding	33086225	33086631	5.57	6.13	5.37	5.6	5.29	4.94	5.92	5.62	5.26	5.08	5.67	5.49	5.02	5.5	5.53	5.67	6.04	5.14	5.42	5.7	5.7	4.99	4.97	5.53
TC0100007707.hg.1	chuplar.aAug10-unspliced	chuplar	Transcript Identified by AceView	chr1	+	Coding	33101964	33104637	6.32	7.09	5.25	5.9	6.27	8.06	5.07	6.37	5.87	5.86	5.31	6.24	4.91	6	6.19	5.65	5.39	5.88	6.39	6.3	4.59	5.95	5.01	5.69
TC0100007708.hg.1				chr1	+	NonCoding	33127353	33127982	4.16	3.96	4.45	4.76	3.9	5.3	3.51	3.44	3.66	4.42	4.3	3.95	4.08	3.37	4.8	4.05	3.55	3.8	4	4.12	3.65	4.16	4.15	4.23
TC0100007709.hg.1				chr1	+	NonCoding	33128092	33131533	4.2	4.24	4.37	4.98	4.45	4.84	5.88	4.2	4.31	4.14	5.59	4.21	4.59	3.99	4.63	5.57	4.1	4.52	4.89	3.68	5.34	4.7	4.8	4.6
TC0100007710.hg.1				chr1	+	NonCoding	33135453	33138288	4.69	5.4	4.61	4.63	4.93	5.17	4.91	4.54	5.22	6.36	4.74	4.45	4.44	5.41	4.85	5	4.59	4.56	4.32	5.35	5.52	4.8	4.23	4.65
TC0100007711.hg.1	zoyplar.aAug10-unspliced	zoyplar	Transcript Identified by AceView	chr1	+	Coding	33161204	33162002	4.99	5.68	5.15	5.24	5.33	4.72	4.59	5.33	5.12	5.03	5.58	5.63	4.33	5.35	5.27	5.24	5.59	5.2	4.12	4.53	4.52	6.36	4.35	3.82
TC0100007712.hg.1	ENST00000624339; OTTHUMT00000431083; uc057eou.1; varleybu.aAug10-unspliced	RP11-131M11.3; varleybu	TEC; Transcript Identified by AceView	chr1	+	Unassigned	33162851	33166298	4.15	3.95	4.02	4.24	4.8	3.7	3.71	4.06	4.49	3.91	3.81	3.95	3.26	3.53	3.58	3.9	4.12	4.23	4.02	4.31	4.14	3.78	4.45	3.39
TC0100007713.hg.1	plorbu.aAug10-unspliced	plorbu	Transcript Identified by AceView	chr1	+	Coding	33169076	33169548	6.21	6	7.35	5.22	5.32	3.53	6.37	5.62	5.91	7.42	4.77	5.66	7.17	5.6	6.29	5.36	6.06	6.3	7.09	5.84	7.16	5.93	6.48	7.42
TC0100007714.hg.1	wakomo.aAug10-unspliced	wakomo	Transcript Identified by AceView	chr1	+	Coding	33199423	33201713	6.18	7.1	6.8	7.42	7.74	9.02	8.31	6.28	6.78	6.82	5.83	6.65	6.46	6.61	7.88	6.93	7.25	6.21	6.49	6.83	4.72	7.52	6.67	6.31
TC0100007715.hg.1				chr1	+	NonCoding	33231407	33232966	4.08	6.35	4.41	4.51	4.25	5.37	6.16	4.11	5.73	4.57	5.08	4.42	6.19	5.44	4.24	4.12	5.11	4.34	5.64	4.19	6.44	5.22	5.5	4.98
TC0100007716.hg.1	NM_152493; ENST00000373428; ENST00000477934; ENST00000483388; ENST00000490959; ENST00000539719; BC104779; BC112113; OTTHUMT00000011857; OTTHUMT00000011858; OTTHUMT00000011859; OTTHUMT00000011860; uc001bxc.1	ZNF362	zinc finger protein 362	chr1	+	Multiple_Complex	33256545	33300719	4.14	4.74	4.03	3.85	4.29	3.82	4.05	5.49	4.38	4.16	3.93	4.46	4.12	4.17	4.12	4.55	4.26	4.87	4.8	4.72	4.88	4.19	4.37	4.09
TC0100007717.hg.1	ENST00000602618.1; OTTHUMT00000467535; uc057eoy.1	RP11-415J8.7	novel transcript	chr1	+	NonCoding	33261212	33261680	4.12	3.92	4.68	4.36	3.9	5.07	3.6	4.3	4.42	3.96	4.02	3.64	4.7	4.11	4.58	4.03	4.47	4.23	4.38	5.52	3.87	3.94	3.55	4.34
TC0100007718.hg.1				chr1	+	NonCoding	33284515	33284975	4.45	5.71	4.89	5.01	6.06	4.76	5.27	5.02	5.14	5.12	5.29	4.61	5.28	5.27	5.66	5.86	4.92	4.85	5.21	5.31	5.3	5.17	6.01	5.27
TC0100007719.hg.1	feezobo.aAug10-unspliced	feezobo	Transcript Identified by AceView	chr1	+	Coding	33293557	33293991	6.96	6.2	6.12	7.66	6.81	8.26	5.82	6.66	6.67	6.5	8.13	7.24	6.92	6.72	7.1	7.23	6.27	6.44	6.33	7.91	7.85	6.15	6.38	7.05
TC0100007720.hg.1	ENST00000457957.2; ENST00000587696.1; ENST00000588828.1; OTTHUMT00000011862; OTTHUMT00000459931; OTTHUMT00000459932; OTTHUMT00000479045; OTTHUMT00000479046; OTTHUMT00000479047; OTTHUMT00000480303; OTTHUMT00000480304; OTTHUMT00000480305; OTTHUMT00000480306; OTTHUMT00000480307; uc057epb.1; uc057epc.1; uc057epd.1; uc057epe.1; uc057epf.1; uc057epg.1; uc057eph.1; uc057epi.1; uc057epm.1; uc057epn.1; uc…	RP11-415J8.3	novel transcript	chr1	+	NonCoding	33307348	33349245	5.35	4.99	5.74	5.63	5.18	5.23	5.44	5.73	4.9	5.2	4.55	5.26	5.38	5.14	5.11	5.01	5.09	5.15	5.31	6.07	6.13	5.02	4.96	6.39
TC0100007721.hg.1	NR_125978; ENST00000432703; ENST00000432703.1; OTTHUMT00000011863; skubu.cAug10; uc057eps.1	LOC101929464; RP11-415J8.5; skubu	uncharacterized LOC101929464; putative novel transcript; Transcript Identified by AceView	chr1	+	NonCoding	33350352	33363245	4.54	4.78	5.04	4.28	5.28	5.13	5.56	5.63	5.05	4.34	5.15	4.67	4.93	4	4.7	4.15	5.13	4.04	4.5	5.48	4.64	4.81	4.77	4.35
TC0100007722.hg.1				chr1	+	NonCoding	33393488	33393926	5.38	4.97	4.12	5.01	6.49	4.55	5.4	5.28	5.15	5.32	5.1	4.79	5.44	5.05	6.01	6.05	3.99	5.1	5.34	4.58	5.33	4.7	4.82	5.07
TC0100007723.hg.1				chr1	+	NonCoding	33420792	33421345	4.6	4.83	3.44	5.6	6.31	5.89	5.19	5.25	4.92	4.75	4.42	3.19	4.4	5.6	4	4.31	4.78	3.84	4.65	5.92	5.24	4.65	5.3	5.72
TC0100007724.hg.1	ENST00000413515	TLR12P	toll-like receptor 12, pseudogene [Source:HGNC Symbol;Acc:HGNC:31754]	chr1	+	Pseudogene	33466249	33468954	4.58	4.75	4.72	5.4	4.98	5.18	4.47	4.64	4.36	4.95	4.53	5.72	4.22	5.73	5.98	5.05	4.83	4.37	4.74	5.1	4.76	4.68	4.75	3.97
TC0100007725.hg.1	NM_145238; ENST00000361328; ENST00000373413; ENST00000480917; BC008827; OTTHUMT00000012027; OTTHUMT00000012028; OTTHUMT00000277003	ZSCAN20	zinc finger and SCAN domain containing 20	chr1	+	Multiple_Complex	33472631	33496507	5.97	5.96	5.9	6.2	5.48	5.57	5.67	6.12	5.56	6.05	6.04	5.5	5.92	6.11	6.03	5.58	5.91	5.93	6.5	7.25	6.05	5.87	5.9	6.01
TC0100007726.hg.1				chr1	+	NonCoding	33510076	33514107	4.8	4.46	4.11	3.39	4.68	4.54	5.08	4.22	5.41	6.59	4.77	3.67	5.38	4.78	4.05	3.62	3.71	3.85	3.62	3.12	4.66	3.66	5.65	4.83
TC0100007727.hg.1				chr1	+	NonCoding	33516836	33532075	4.38	3.86	4.4	4.69	5.01	5	4.92	4.15	3.61	4.7	3.66	4.6	4.89	4.11	5.05	3.79	5.12	3.83	4.52	4.36	5.32	3.44	5.06	4.14
TC0100007728.hg.1				chr1	+	NonCoding	33547833	33597866	4.52	5.19	4.68	5.95	5.82	5.92	5.74	5.57	5.58	5.66	5.06	5.06	4.57	5.56	5.4	5.22	5.21	5.36	5.58	4.41	5.47	5.07	5.11	4.52
TC0100007729.hg.1				chr1	+	NonCoding	33602503	33610152	6.48	5.92	5.7	5.53	6.06	6.8	6.18	5.67	5.48	5.82	5.49	5.61	5.95	6.06	6.73	5.96	6.27	5.91	5.83	6.1	5.57	6.12	5.96	6.33
TC0100007730.hg.1				chr1	+	NonCoding	33667891	33709237	4.64	4.84	3.86	3.57	4.99	3.8	5.09	4.71	5.58	4.6	5.12	5.08	4.38	4.26	4.77	5.82	4.67	4.41	4.56	4.73	3.96	5.2	4.84	5.54
TC0100007731.hg.1				chr1	+	NonCoding	33797583	33805885	4.25	4.22	4.12	3.8	5.66	6.18	4.01	4.62	4.1	4.52	5.1	5.09	4.62	4.85	3.81	4.14	4.64	5.19	3.83	5.07	3.73	3.65	4.89	4.72
TC0100007732.hg.1				chr1	+	NonCoding	33824534	33825765	6	5.02	3.93	4.3	5.02	6.38	5	5.98	4.29	5.75	4.57	4.2	5.16	4.6	5.55	5.32	4.78	5.26	3.87	5.75	5.03	4.67	4.12	5.82
TC0100007733.hg.1	OTTHUMT00000127813	HSPD1P14	heat shock 60kDa protein 1 (chaperonin) pseudogene 14	chr1	+	Pseudogene	33838523	33840140	3.67	3.49	3.49	4.41	3.92	4.68	3.13	3.42	3.53	5	4.64	3.49	3.65	4.01	3.85	4.37	3.3	3.63	4.02	4.05	3.32	3.62	3.73	3.99
TC0100007734.hg.1	NM_145205; NR_033264; ENST00000425537; ENST00000458277; ENST00000519684; ENST00000522796; BC021180; BC070148; OTTHUMT00000036849; OTTHUMT00000036850; OTTHUMT00000036851; OTTHUMT00000375773; uc001bxp.3	HMGB4	high mobility group box 4	chr1	+	Multiple_Complex	33860475	33864791	4.11	3.25	5.05	4.2	5	4.07	4.09	4.18	3.98	3.86	4.68	4.51	3.44	4.26	4.11	3.61	3.92	3.86	3.85	4.15	6.07	3.57	4.03	3.5
TC0100007735.hg.1	NR_038372; ENST00000414868; ENST00000425631; ENST00000431046; ENST00000432447; ENST00000434181; ENST00000438719	CSMD2-AS1	CSMD2 antisense RNA 1	chr1	+	NonCoding	33868953	33893771	3.25	3.77	3.48	4.32	3.74	4.32	3.77	3.73	3.46	4.06	4.56	4.05	3.71	4.57	3.53	3.71	3.61	3.84	4.51	6.57	3.46	3.56	3.39	6.77
TC0100007736.hg.1				chr1	+	NonCoding	33985344	34011525	4.55	3.99	3.82	4.46	4.3	3.73	3.94	4.1	4.3	5.22	4.84	4.3	4.11	4.43	4.71	3.96	4.51	4.21	4.73	5.02	3.91	4.36	4.14	4.09
TC0100007737.hg.1				chr1	+	NonCoding	34020402	34064721	4.46	5.19	4.39	4.01	4.78	4.22	3.64	4.3	4.57	4.17	4.1	4.22	4.93	4.24	4.89	4.67	4.17	4.51	4.4	5.06	5.16	4.7	6.61	4.42
TC0100007738.hg.1	uc057eqn.1	RNA5SP42	5S ribosomal pseudogene 42 [Source:HGNC Symbol;Acc:HGNC:42818]	chr1	+	Ribosomal	34112949	34113063	7.64	7.18	9.47	6.5	8.21	6.8	8.66	7.78	8.09	8.08	7	6.99	7.1	7.94	7.45	7.96	7.11	6.48	7.22	7.19	7.7	8.66	8.06	8.28
TC0100007739.hg.1	NM_001134734; NM_032884; ENST00000373374; ENST00000488417; BC007637; BC064845; OTTHUMT00000011463; OTTHUMT00000036845	C1orf94	chromosome 1 open reading frame 94	chr1	+	Multiple_Complex	34166883	34219131	5.29	5.59	5.47	5.35	5.5	6.05	5.4	5.26	4.91	5.49	5.59	5.61	5.08	4.89	5.55	5.55	5.59	5.11	5.43	5.99	5.97	5.69	5.19	5.23
TC0100007740.hg.1				chr1	+	NonCoding	34292706	34296266	3.34	4	4.28	4.5	4.17	4.18	4.65	4.03	4.31	4.41	5	4.04	4.51	4.48	4.51	4.69	5.39	3.61	5.3	4.58	5.57	4.13	4.19	4.86
TC0100007741.hg.1				chr1	+	NonCoding	34364805	34368251	5.22	3.8	4.19	4.43	4.57	3.23	4.52	5.16	3.67	3.49	4.34	4.03	3.4	4.03	4.16	3.7	3.78	3.81	4.42	3.27	4.8	3.46	3.59	4.06
TC0100007742.hg.1				chr1	+	NonCoding	34623281	34624142	8	7.81	7.59	5.94	7.8	7.68	8.18	8.06	8.08	8.17	7.18	6.41	7.92	7.76	8.79	8.17	7.52	7.77	7.54	6.42	7.21	7.68	7.67	7.2
TC0100007743.hg.1				chr1	+	NonCoding	34639397	34654180	5.43	5.05	4.66	4.94	4.22	5.2	4.97	4.97	5.14	4.51	5.04	4.69	4.87	4.84	4.01	4.36	5.1	4.66	4.62	4.98	6.37	4.96	4.36	4.75
TC0100007744.hg.1				chr1	+	NonCoding	34723388	34744361	3.45	3.5	3.65	3.8	3.38	3.24	4.9	4.23	4.59	4.13	4.03	3.93	3.87	4.09	4.1	3.76	3.62	3.86	4.18	2.78	4.18	4.11	4.53	4.35
TC0100007745.hg.1	NM_005268; ENST00000338513; BC004379; OTTHUMT00000011561	GJB5	gap junction protein beta 5	chr1	+	Multiple_Complex	34755047	34758512	3.91	3.85	3.47	3.66	3.35	3.29	3.42	3.39	3.24	3.46	3.56	3.51	4.12	3.09	3.21	3.23	3.59	3.58	3.4	4.15	4.06	3.27	3.42	3.65
TC0100007746.hg.1	NM_153212; ENST00000339480; BC034709; OTTHUMT00000011560; uc001bxv.1	GJB4	gap junction protein beta 4	chr1	+	Coding	34759741	34763724	3.72	4.16	3.03	3.65	3.82	3.73	3.37	3.79	3.7	4.94	3.78	3.63	3.1	3.25	4.38	3.29	4.07	3.86	4.53	4.06	4.49	3.47	4.53	4.48
TC0100007747.hg.1	NM_001005752; NM_024009; ENST00000373362; ENST00000373366; BC012918; BC110640; OTTHUMT00000011558; OTTHUMT00000011559	GJB3	gap junction protein beta 3	chr1	+	Multiple_Complex	34781189	34786369	3.45	4.34	3.62	4.27	3.75	4.18	3.44	3.8	4.1	3.68	3.62	3.77	3.58	3.29	3.83	3.8	3.82	3.72	3.92	3.71	3.77	3.91	3.94	4.06
TC0100007748.hg.1	NM_002060; ENST00000342280; ENST00000450137; BC027889; BC072389; OTTHUMT00000011556; OTTHUMT00000011557; uc001bya.3	GJA4	gap junction protein alpha 4	chr1	+	Coding	34792998	34795747	5.71	4.87	4.95	5.41	4.72	5.62	4.95	4.99	5.64	5.14	4.81	5.04	4.99	5.47	4.68	4.5	5.01	4.39	4.47	6.05	5.53	4.58	5.33	5.54
TC0100007749.hg.1	jyzobo.aAug10-unspliced	jyzobo	Transcript Identified by AceView	chr1	+	Coding	34843529	34844015	3.51	3.03	3.76	3.88	3.88	4.7	5.35	3.2	4.08	3.71	3.27	3.57	3.68	4.8	5.35	4.4	3.97	4.78	4.77	3.61	5.21	4.92	4.61	3.7
TC0100007750.hg.1	ENST00000429293.1; OTTHUMT00000011553; uc057eqr.1	RP5-997D16.2	putative novel transcript	chr1	+	NonCoding	34850694	34851555	3.18	3.61	3.36	3.21	3.54	4.39	3.13	3.12	3.82	3.83	3.09	3.33	3.79	3.09	3.69	2.97	3.54	3.05	3.08	3.99	3.94	3.59	3.31	3.38
TC0100007751.hg.1				chr1	+	NonCoding	34859203	34860299	3.59	4.27	4.5	4.47	4.36	4.25	3.86	4.32	3.55	3.6	3.5	3.96	3.81	4.23	3.67	4.04	3.79	4.37	4.04	3.43	4.22	3.99	3.97	3.97
TC0100007752.hg.1				chr1	+	NonCoding	34861454	34864877	4.08	3.71	3.72	4.96	4.42	4.89	4.09	4.69	3.99	5.43	3.64	3.58	4.13	4.36	4.71	5.1	4.13	4.09	3.99	6.47	3.89	3.85	4.63	4.53
TC0100007753.hg.1				chr1	+	NonCoding	34939520	34948475	6.17	4.72	4.74	5.97	4.3	5.4	4.92	4.62	5.48	4.8	4.32	4.28	4.08	5.54	5.19	4.26	5.3	4.5	4.16	5.3	4.06	4.71	5.24	3.89
TC0100007754.hg.1				chr1	+	NonCoding	34977072	34980071	3.93	4.17	4.46	3.75	4.65	6.29	5.24	4.17	4.23	5.21	3.29	3.81	4.21	4.78	4.85	4.73	4.2	3.94	4.86	4.33	5.08	4.5	4.41	5.21
TC0100007755.hg.1	smabu.aAug10-unspliced	smabu	Transcript Identified by AceView	chr1	+	Coding	34984295	34984853	4.07	3.57	3.33	3.41	4.22	3.19	3.77	4.83	4	3.17	4.8	3.96	3.49	3.89	5.66	4.92	3.8	3.84	3.89	4.06	8.93	4.75	3.8	3.44
TC0100007756.hg.1	smabu.bAug10-unspliced	smabu	Transcript Identified by AceView	chr1	+	Unassigned	34985336	34985834	3.48	3.57	3.28	4.08	4.11	4.02	3.43	3.12	3.35	3.41	3.49	3.36	4.07	3.29	4.44	3.21	4.18	3.71	4.5	4.37	3.98	3.36	3.39	3.52
TC0100007757.hg.1	slarkley.aAug10-unspliced	slarkley	Transcript Identified by AceView	chr1	+	Unassigned	35005654	35007592	4.08	4.17	4.61	4.62	3.62	4.26	3.68	3.9	3.02	4.06	5.23	3.7	4.6	5.01	3.79	4.35	4.08	3.81	5.28	5.33	3.55	3.98	4.46	3.34
TC0100007758.hg.1				chr1	+	NonCoding	35032314	35034245	5.44	5.15	5.82	6.32	5.3	4.12	5.98	5.4	4.28	4.63	5.58	6.66	4.63	6.3	4.36	5.69	4.4	5.75	4.89	5.05	4.96	4.95	4.76	5.94
TC0100007759.hg.1	ENST00000428087	RPL12P45	ribosomal protein L12 pseudogene 45 [Source:HGNC Symbol;Acc:HGNC:51937]	chr1	+	Multiple_Complex	35053468	35059271	5.03	4.8	5.02	5.4	6.83	5.92	4.55	5.15	6.34	6.19	4.97	5.18	5.36	4.98	5.51	5.77	5.08	5.43	5.63	5.72	5.76	6.24	5.98	5.02
TC0100007760.hg.1	NM_001289088; NM_001289089; NM_001289090; NM_001289091; NM_024772; ENST00000359858; ENST00000373329; ENST00000373330; ENST00000417119; ENST00000463393; ENST00000466390; ENST00000475654; ENST00000476269; ENST00000488455; ENST00000611874; OTTHUMT00000012705; OTTHUMT00000012706; OTTHUMT00000012707; OTTHUMT00000012708; OTTHUMT00000012709; OTTHUMT00000012710; OTTHUMT00000012711; OTTHUMT00000012712; OT…	ZMYM1	zinc finger, MYM-type 1	chr1	+	Multiple_Complex	35059786	35115859	5.25	4.83	4.35	4.77	4.72	3.17	3.57	3.63	4.1	4.71	5.28	4.15	3.6	6.21	4.14	4.2	3.56	4.16	4.73	4.11	4.8	3.51	3.64	3.71
TC0100007761.hg.1	ENST00000442409	EFCAB14P1	EF-hand calcium binding domain 14 pseudogene 1 [Source:HGNC Symbol;Acc:HGNC:44648]	chr1	+	Multiple_Complex	35122022	35122484	6.09	5.78	6.59	5.03	6.85	5.43	5.19	4.73	7.26	6.13	7.42	7.18	6.4	6.51	6.82	6.07	5.67	5.13	5.99	6.09	6.93	5.18	6	6.9
TC0100007762.hg.1	swarrarbu.aAug10-unspliced	swarrarbu	Transcript Identified by AceView	chr1	+	Unassigned	35180629	35181484	3.41	2.76	3.21	3.84	3.59	4.57	4.22	3.09	3.36	3.57	4.14	3.79	3.01	3.25	3.3	2.95	3.51	3.56	3.93	5.33	5.77	3.25	3.49	2.75
TC0100007763.hg.1	ENST00000364998; uc057erq.1	Y_RNA	Y RNA [Source:RFAM;Acc:RF00019]	chr1	+	NonCoding	35195969	35196062	10.27	8.91	9.66	10.7	9.08	7.82	8.67	9.23	9.75	9.3	10.13	10.87	10.58	9.33	8.04	8.34	8.26	9.89	10.8	9.96	7.75	9.62	9.67	8.99
TC0100007764.hg.1				chr1	+	NonCoding	35198602	35198854	4.1	5.62	3.83	3.99	3.61	4.73	5.11	4.25	4.32	4.6	4.2	4.98	3.95	3.8	4.23	3.76	4.7	4.19	4.46	5.23	6.07	3.71	3.81	4.15
TC0100007765.hg.1	NM_005095; ENST00000314607; ENST00000441447; ENST00000457946; ENST00000470175; ENST00000482131; ENST00000492456; BC127113; BC127114; OTTHUMT00000012207; OTTHUMT00000012208; OTTHUMT00000012209; OTTHUMT00000012680; OTTHUMT00000012681; OTTHUMT00000012682; uc001byt.3	ZMYM4	zinc finger, MYM-type 4	chr1	+	Multiple_Complex	35268967	35422058	4.52	4.82	5.29	5.94	4.83	5.02	5.28	4.53	5.13	6.3	5.09	7.55	5.01	6.11	4.65	4.68	5.16	5.11	5.31	4.06	5.44	4.94	4.34	7.01
TC0100007766.hg.1				chr1	+	NonCoding	35349265	35349537	6.5	6.77	4.7	5.78	6.13	5.99	5.04	3.77	5.82	6.02	5.26	5.15	7.58	4.43	6.51	6.36	4.56	4.69	6.34	6.38	4.82	6.62	5.24	5.17
TC0100007767.hg.1	ENST00000434805	RPL5P4	ribosomal protein L5 pseudogene 4 [Source:HGNC Symbol;Acc:HGNC:36095]	chr1	+	Pseudogene	35350722	35351607	6.86	7.18	7.27	5.49	5.68	5.32	6.12	6.88	7.88	4.31	6.14	7.43	6.21	6.62	6.07	5.87	8.16	8.11	6.03	5.15	6.26	6.53	8.13	6.97
TC0100007768.hg.1	smarbu.aAug10-unspliced	smarbu	Transcript Identified by AceView	chr1	+	Coding	35352405	35354148	3.7	4.22	3.28	4.97	3.7	4.51	5.86	3	4.4	5.2	3.91	4.71	5.8	2.77	5.16	5.22	4.12	3.66	4.74	5.62	4.71	4.49	5.2	3.55
TC0100007769.hg.1	kawlorbu.aAug10-unspliced	kawlorbu	Transcript Identified by AceView	chr1	+	Coding	35390722	35391543	6.61	6.89	6.4	6.76	5.84	6.63	5.54	7.16	7.07	7.31	7.59	5.95	6.71	5.88	7.35	6.67	6.5	6.93	6.81	7.23	6.78	6.31	6.82	6.41
TC0100007770.hg.1	ENST00000610617; uc057ery.1	Metazoa_SRP	Metazoan signal recognition particle RNA [Source:RFAM;Acc:RF00017]	chr1	+	NonCoding	35399997	35400319	19.49	19.25	19.49	19.49	19.49	19.54	19.71	19.49	19.66	19.47	19.08	19.49	19.49	19.49	19.49	19.49	19.42	19.44	19.49	19.4	19.41	19.49	19.49	19.17
TC0100007771.hg.1	smeebu.aAug10-unspliced	smeebu	Transcript Identified by AceView	chr1	+	Coding	35405489	35406469	5.75	5.24	5.66	5.81	6.15	6.16	5.67	6.03	5.58	7.17	6.82	6.03	6.12	5.9	6.56	6.49	5.61	5.8	4.84	6.3	6.55	5.79	6.45	6.82
TC0100007772.hg.1				chr1	+	NonCoding	35425716	35430012	3.92	4.3	5.24	6.48	6.84	5.21	6.98	5.74	5.75	6.67	4.39	6.3	6.48	4.44	5.21	4.44	4.87	4.2	5.28	6.17	5.31	5.45	5.62	5.08
TC0100007773.hg.1				chr1	+	NonCoding	35430205	35433521	5.63	5.73	5.63	5.79	6.77	5.47	5.79	5.84	5.44	5.44	5.64	5.76	5.46	5.45	5.31	5.63	5.4	5.61	5.63	6.64	5.72	5.28	5.7	5.33
TC0100007774.hg.1	smokley.aAug10-unspliced	smokley	Transcript Identified by AceView	chr1	+	Coding	35475125	35475672	3.94	5.06	6.38	6.33	4.26	5.55	4.36	5.31	4.26	5.88	5.29	5.78	3.71	6.03	5.4	4.87	4.97	6.28	4.9	4.03	4.46	5.5	4.95	4.01
TC0100007775.hg.1	ENST00000442276	RP4-728D4.3		chr1	+	Multiple_Complex	35509742	35511438	5.25	5.15	4.84	4.33	5.5	6.53	4.48	4.67	4.5	4.25	4.67	5.39	4.6	4.71	4.81	4.71	5.29	5.74	4.55	5.36	5.23	4.96	4.29	4.32
TC0100007776.hg.1	geyrawbu.aAug10-unspliced	geyrawbu	Transcript Identified by AceView	chr1	+	Coding	35531420	35532089	4.62	4.47	3.71	5.45	4.64	4.36	4.13	4.02	3.66	4.28	3.63	4.03	3.94	5.07	4.07	5.35	3.79	4.53	3.51	5.05	4.03	4.78	5.54	4.72
TC0100007777.hg.1	NM_001014839; NM_001014841; NM_014284; ENST00000356090; ENST00000373243; ENST00000373253; ENST00000423723; ENST00000437806; ENST00000459931; BC024592; OTTHUMT00000131296; OTTHUMT00000131297; OTTHUMT00000131298; OTTHUMT00000131299; OTTHUMT00000131300; OTTHUMT00000131301; uc001bza.3	NCDN	neurochondrin	chr1	+	Multiple_Complex	35557473	35567274	4.57	4.58	4.93	4.83	3.76	4.54	4.26	4.67	4.62	4.45	4.28	4.6	4.54	4.71	4.26	4.32	4.59	4.86	4.76	4.13	4.02	4.74	4.21	4.99
TC0100007778.hg.1	NM_178548; ENST00000373235; BC041175; OTTHUMT00000012732	TFAP2E	transcription factor AP-2 epsilon (activating enhancer binding protein 2 epsilon)	chr1	+	Coding	35573370	35595328	3.74	3.91	4.09	4.04	4.26	4.03	3.75	3.81	3.67	4.32	4.05	3.84	3.91	3.43	3.62	3.61	4.08	4.35	3.9	4.29	3.55	3.92	3.9	4.1
TC0100007779.hg.1	kurawbu.aAug10-unspliced	kurawbu	Transcript Identified by AceView	chr1	+	Coding	35586654	35587654	4.12	4.32	4.07	4.44	4.35	4.03	4.25	4.69	4.26	4.34	4.86	4.14	4.35	4.59	4.88	3.89	4.18	4.59	4.08	4.72	3.95	4.05	4.54	3.97
TC0100007780.hg.1	korawbu.aAug10-unspliced	korawbu	Transcript Identified by AceView	chr1	+	Coding	35589154	35589895	4.12	2.99	4.05	6.73	4.86	4.08	4.68	3.7	4.5	3.88	4.39	3.62	4.3	3.33	3.73	4.68	4.7	3.4	4.02	4.44	6.41	3.37	4.75	3.61
TC0100007781.hg.1				chr1	+	NonCoding	35592376	35593655	7.54	7.3	7.47	7.07	8	8.54	7.81	7.38	7.48	8.61	7.64	7.72	7.87	7.51	7.54	7.49	7.25	7.46	7.53	6.67	8.04	7.69	6.87	7.3
TC0100007782.hg.1				chr1	+	NonCoding	35668244	35669177	5.14	5.47	4.99	6.34	5.67	5.04	5.4	5.18	5.86	5.51	4.58	5.49	4.54	4.94	6.36	5.34	5.33	4.74	5.34	5.31	6.46	5.15	4.86	6.18
TC0100007783.hg.1	ENST00000373226.2; OTTHUMT00000023222; uc057etc.1	RP11-435D7.3	putative novel transcript	chr1	+	NonCoding	35739389	35743576	5.3	4.46	6.32	6.85	4.75	6.84	5.2	4.92	4.5	4.95	4.88	6.17	5.69	4.23	4.6	5.35	4.73	4.65	5.23	6.9	5.29	5.54	4.82	4.74
TC0100007784.hg.1	NM_017629; ENST00000373210; ENST00000488778; ENST00000496257; BC152450; OTTHUMT00000012213; OTTHUMT00000091358; OTTHUMT00000091359	2004-08-01	argonaute RISC catalytic component 4	chr1	+	Multiple_Complex	35808172	35857890	3.34	8.6	6.13	4.28	5.06	3.71	5.3	5.54	6.63	4.22	4.75	7.26	3.51	5.05	4.59	3.88	9.63	3.22	3.78	3.96	5.24	4.93	3.65	8.05
TC0100007785.hg.1	snykley.aAug10-unspliced	snykley	Transcript Identified by AceView	chr1	+	Unassigned	35817562	35820764	5.07	5.87	5.49	5.83	5.48	6.19	6.45	5.58	5.78	6.12	6.27	5.72	6.17	6.48	5.95	6.18	5.57	5.41	6.22	4.4	4.73	5.7	5.5	5.95
TC0100007786.hg.1	NM_012199; ENST00000373204; ENST00000373206; BC063275; OTTHUMT00000019336; OTTHUMT00000019337	2001-08-01	argonaute RISC catalytic component 1	chr1	+	Multiple_Complex	35869808	35929610	5.64	9	5.09	4.45	7.13	7.03	5.91	6.62	5.44	4.52	8	6.28	5.61	7.29	5.22	5.77	6.81	6.53	5.29	6.41	6.18	5.15	6.96	6.56
TC0100007787.hg.1	nerrawbu.aAug10-unspliced	nerrawbu	Transcript Identified by AceView	chr1	+	Coding	35887522	35888235	6.43	4.26	4.22	5.34	6.4	5	4.53	3.77	5	5.58	4.62	6.01	6.38	4.89	5.71	5.1	4.97	4.61	4.2	5.26	5.21	5.07	4.66	4.23
TC0100007788.hg.1	pyrawbu.aAug10-unspliced	pyrawbu	Transcript Identified by AceView	chr1	+	Coding	35907699	35908108	4.39	4.44	5.28	5.05	4.63	4.93	6.61	3.89	4.61	3.66	4.85	4.22	4.01	4.22	4.58	4.04	4.85	4.24	3.94	4.18	4.9	4.62	5.4	5.03
TC0100007789.hg.1	NM_024852; NM_177422; ENST00000246314; ENST00000324350; ENST00000373191; ENST00000397828; ENST00000471099; ENST00000491443; OTTHUMT00000019829; OTTHUMT00000019830; OTTHUMT00000019831; OTTHUMT00000091354; OTTHUMT00000091357; uc001bzn.1	2003-08-01	argonaute RISC catalytic component 3	chr1	+	Multiple_Complex	35930718	36072500	5.12	4.88	4.31	5.13	5.14	5.5	6.8	4.46	4.98	4.78	5.24	4.87	4.49	5.65	3.65	5.03	8.87	4.6	4.67	4.06	6.23	4.04	4.39	4.6
TC0100007790.hg.1	NM_014466; ENST00000207457; ENST00000469024; ENST00000473120; BC035620; OTTHUMT00000020200; OTTHUMT00000020201; OTTHUMT00000020202; uc001bzr.3	TEKT2	tektin 2 (testicular)	chr1	+	Coding	36084075	36088275	2.92	3.47	3.17	3.23	3.35	3.49	3.39	3.58	3.14	3.59	3.63	2.83	3.31	3.08	3.03	3.17	3.32	3.11	3.02	3.56	3.92	3.7	3.16	3.21
TC0100007791.hg.1	NM_017825; ENST00000373178; BC014169; OTTHUMT00000020199	ADPRHL2	ADP-ribosylhydrolase like 2	chr1	+	Multiple_Complex	36088852	36093932	4.61	4.57	4.23	4.59	3.92	5.3	4.44	4.3	4.01	4.03	4.51	4.88	4.39	4.95	4.03	4.96	4.51	4.54	4.43	4.69	4.3	4.74	4.23	5
TC0100007792.hg.1				chr1	+	NonCoding	36099870	36101868	3.46	3.35	3.25	3.85	4.1	3	3.54	4.45	4.34	4.28	3.49	3.82	4.5	4.22	3.02	3.34	2.95	3.37	4.47	3.17	4.09	3.2	3.27	3.01
TC0100007793.hg.1	sheylorbu.aAug10-unspliced	sheylorbu	Transcript Identified by AceView	chr1	+	Coding	36114593	36116026	6.6	6.61	6.27	6.35	7.64	6.52	7.19	6.55	6.85	6.57	7.49	5.99	6.62	6.67	6.44	7	6.94	6.25	7.6	6.63	6.52	6.81	7.58	6.69
TC0100007794.hg.1	NM_001286365; NM_001286366; NM_018067; ENST00000316156; ENST00000373148; ENST00000373150; ENST00000373151; ENST00000429533; ENST00000462118; ENST00000474796; ENST00000487114; ENST00000487131; ENST00000527764; ENST00000530729; ENST00000530975; ENST00000532131; BC106053; OTTHUMT00000020762; OTTHUMT00000020763; OTTHUMT00000020764; OTTHUMT00000020765; OTTHUMT00000023449; OTTHUMT00000023450; OTTHUMT00…	MAP7D1	MAP7 domain containing 1	chr1	+	Multiple_Complex	36155579	36180849	7.88	8.09	7.71	7.53	7.61	7.51	7.36	7.72	7.72	7.53	7.89	7.19	7.51	7.29	7.52	7.85	8.14	8.24	7.73	7.6	7.72	7.65	8.02	8.14
TC0100007795.hg.1	ENST00000579043; uc057euc.1	RN7SL131P	RNA, 7SL, cytoplasmic 131, pseudogene [Source:HGNC Symbol;Acc:HGNC:46147]	chr1	+	NonCoding	36191915	36192170	16.52	16.27	16.58	17.18	16.98	17.3	16.77	16.64	17.58	17.08	15.68	17.3	16.63	16.69	16.93	15.76	16.38	15.78	16.29	16.79	17.62	16.92	16.21	15.09
TC0100007796.hg.1				chr1	+	NonCoding	36192985	36201576	7.27	6.58	8.12	5.85	7.94	7.51	6.4	7.28	6.5	8.24	6.39	7.44	7.39	7.26	7.63	6.74	6.72	7.02	6.7	7.36	6.35	7.74	6.75	6.01
TC0100007797.hg.1				chr1	+	NonCoding	36202783	36206839	5.58	5.07	6.83	4.91	5.94	7.09	5.68	6.27	5.89	5.43	5.26	5.78	5.75	5.62	5.61	5.27	5.04	4.7	5.01	4.7	5.22	5.71	5.68	5.13
TC0100007798.hg.1	NM_005119; ENST00000354618; ENST00000466743; ENST00000469141; ENST00000478853; BC112330; BC112350; OTTHUMT00000021688; OTTHUMT00000023220; OTTHUMT00000023221; OTTHUMT00000091353	THRAP3	thyroid hormone receptor associated protein 3	chr1	+	Multiple_Complex	36224416	36305357	3.97	4.97	8.48	5.22	3.39	4.67	4.83	3.29	7.53	4.66	4.25	4.07	4.67	4.54	4.47	4.68	4.94	8.14	4.48	4.99	4.32	4.19	7.53	4.43
TC0100007799.hg.1	uc057eue.1	AL360074.1		chr1	+	Precursor_microRNA	36256467	36256559	5.62	5.63	5.92	5.45	5.63	6.14	5.63	5.76	5.63	5.38	5.69	5.63	5.68	5.63	5.51	5.76	5.63	5.63	5.58	5.54	5.55	5.63	5.63	5.39
TC0100007800.hg.1	hsa_circ_0004157	THRAP3	Jeck2013 ALT_ACCEPTOR, ALT_DONOR, coding, INTERNAL, intronic best transcript NM_005119	chr1	+	NonCoding	36287477	36288753	6.88	4.31	5.55	5.47	8.19	4.83	5.77	4.84	4.65	5.17	7.29	5.56	5.81	5.36	6.31	7.08	5.69	7.2	4.27	4.25	4.91	6.48	6.37	5.03
TC0100007801.hg.1	spukley.aAug10-unspliced	spukley	Transcript Identified by AceView	chr1	+	Unassigned	36296835	36297388	5.34	4.89	4.69	5.85	4.67	5.72	4.07	5.44	3.31	7.05	5.18	5.41	3.57	5.93	5.46	6.03	5.77	5.06	3.65	5.65	5.68	4.37	3.78	5.51
TC0100007803.hg.1				chr1	+	NonCoding	36359708	36366705	4.86	3.79	3.82	6.42	4.08	4.95	3.64	4.53	4.71	4.3	3.63	4.15	4.03	3.59	4.1	5.05	3.82	4.09	4.45	4.4	5.58	4.05	4.23	3.76
TC0100007804.hg.1	snawlorbu.aAug10-unspliced	snawlorbu	Transcript Identified by AceView	chr1	+	Coding	36385101	36385658	5.47	5.38	5.61	4.7	6.63	6.08	4.76	5.38	5.15	4.72	5.13	5.96	5.66	5.61	5.1	5.07	5.03	4.95	5.77	5.55	5.75	4.98	5.21	5.49
TC0100007805.hg.1	choyrawbu.aAug10	choyrawbu	Transcript Identified by AceView	chr1	+	NonCoding	36385967	36393026	4.32	3.65	3.21	3.76	4.05	3.9	3.35	3.34	3.92	4.38	3.57	3.24	3.92	3.59	3.75	3.63	3.21	4.24	3.49	4.95	3.74	3.9	3.37	4.16
TC0100007806.hg.1				chr1	+	NonCoding	36389067	36390987	4.22	4.13	4.45	4.28	3.99	4.8	4.52	4.25	3.59	5.19	5.44	4.93	3.78	4.7	4.51	4.85	3.87	3.68	4.69	6.5	5.31	4.21	3.81	4.8
TC0100007807.hg.1	serrubo.aAug10-unspliced	serrubo	Transcript Identified by AceView	chr1	+	Coding	36397382	36399058	3.94	3.65	3.65	3.22	3.33	4.32	3.12	3.07	3.32	3.42	3.25	3.58	4.52	3.34	3.12	3.51	3.88	3.46	3.39	4.01	2.84	3.43	3.56	3.69
TC0100007809.hg.1				chr1	+	NonCoding	36411887	36417933	3.77	4.2	3.12	3.73	3.28	3.79	3.44	3.23	3.9	3.43	3.96	3.65	3.21	3.66	3.52	4.78	4.42	4.7	4.58	3.9	4.1	3.73	4.9	3.71
TC0100007810.hg.1				chr1	+	NonCoding	36450614	36451599	6.21	4.77	4.35	6.66	5.09	4.55	4.83	4.84	5.51	4.21	4.14	5.53	4.15	4.99	5.08	4.21	4.63	4.18	5.21	5.54	5.53	4.61	6.4	5.84
TC0100007811.hg.1				chr1	+	NonCoding	36455301	36455604	5.04	4.03	3.22	5.53	3.76	4.89	4.14	3.78	3.51	5.12	3.6	4.5	3.95	4.4	4.09	3.79	4.48	3.78	4.69	4.41	5.06	4.52	4.86	4.07
TC0100007812.hg.1	dorloybu.aAug10-unspliced	dorloybu	Transcript Identified by AceView	chr1	+	Coding	36463804	36464314	3.21	2.93	3.12	3.85	2.89	3.45	2.87	2.67	2.93	2.81	2.82	3.48	3.02	3.33	2.94	2.81	2.99	3.22	2.64	3.47	3.69	2.74	3.56	2.95
TC0100007813.hg.1	hsa_circ_0000055	CSF3R	Memczak2013 ANTISENSE, CDS, coding, INTERNAL best transcript NM_156039	chr1	+	NonCoding	36473796	36475464	5.01	4.46	5.1	4.55	4.72	5.25	4.42	5.13	5.69	5.04	4.55	5.14	4.64	4.86	5.33	4.1	4.63	4.03	5.3	5.66	3.71	4.78	5.72	5.82
TC0100007814.hg.1				chr1	+	NonCoding	36513447	36519008	6.39	6.17	5.99	6.89	6.22	6.07	6.43	6.45	6.08	6.33	6.66	6.51	6.47	6.77	6.19	6.4	6.3	6.63	6.3	6.11	6.54	6.34	6.35	6.5
TC0100007815.hg.1				chr1	+	NonCoding	36545727	36548355	7.32	5.94	5.42	5.3	6.16	6.24	5.31	5.91	5.83	5.49	4.98	5.83	5.74	5.98	6.7	5.93	5.1	6.35	5.67	6.13	6.26	5.46	5.52	6.02
TC0100007816.hg.1				chr1	+	NonCoding	36556632	36565491	5.09	4.08	3.7	4.16	5.92	4.81	5.17	4.94	5.05	4.08	3.17	3.51	4.08	4.89	3.35	4.06	5.98	4.91	5.06	5.09	4.68	4.33	4.27	3.26
TC0100007817.hg.1				chr1	+	NonCoding	36580605	36709371	4.49	4.85	4.7	3.99	4.98	4.61	4.37	4.59	4.73	4.55	4.28	3.91	4.45	4.36	4.67	4.79	4.54	4.94	4.34	4.12	5.08	4.9	4.5	4.56
TC0100007818.hg.1				chr1	+	NonCoding	36583219	36587035	3.86	3.71	5.28	4.12	4.73	4.43	4.2	3.57	4.53	3.8	3.78	3.49	3.93	4.61	4.73	4.73	3.13	4.03	4.21	4	5.04	4.4	5.93	3.74
TC0100007819.hg.1	ENST00000453860	FTLP18	ferritin, light polypeptide pseudogene 18 [Source:HGNC Symbol;Acc:HGNC:37968]	chr1	+	Multiple_Complex	36630335	36630857	5.2	4.34	4.69	4.47	4.39	4.9	4.52	4.76	4.84	5.22	5.47	4.27	4.68	5.92	4.74	4.69	4.39	5.06	5.09	4.5	4.66	4.43	4.22	5.04
TC0100007820.hg.1				chr1	+	NonCoding	36753086	36756012	3.76	3.87	3.85	3.8	4	3.96	4	3.74	3.94	3.8	4.64	4.11	4.33	4.4	3.47	5.02	4.93	4.5	3.89	5.03	5.17	4.47	4.2	3.98
TC0100007821.hg.1	ENST00000451375.1; OTTHUMT00000012051; swybu.aAug10; uc057evv.1	RP4-614N24.1; swybu	putative novel transcript; Transcript Identified by AceView	chr1	+	NonCoding	36769855	36775768	5.55	5.31	5.5	6.29	5.43	5.39	4.67	5.21	5.53	5.7	5.01	5.49	5.32	4.86	5.16	5.25	5.18	4.99	5.2	5.22	5.36	5.24	5.38	5.09
TC0100007822.hg.1	sporkley.aAug10-unspliced	sporkley	Transcript Identified by AceView	chr1	+	Coding	36824793	36825487	4.64	3.05	3.29	3.46	5.6	5.59	3.46	3.41	3.54	3.47	3.94	5.2	3.58	3.37	3.17	4.6	3.44	3.35	3.65	4.03	3.22	3.23	4.13	3.35
TC0100007823.hg.1	tyrubo.aAug10-unspliced	tyrubo	Transcript Identified by AceView	chr1	+	Coding	36858649	36859118	4.47	3.94	3.67	3.87	4.67	4.39	4.58	3.65	4.82	4.28	4.1	4.4	4.94	3.97	3.16	4.28	3.66	3.96	3.97	3.86	3.35	3.69	4.11	4.76
TC0100007824.hg.1	floyrawbu.aAug10-unspliced	floyrawbu	Transcript Identified by AceView	chr1	+	Coding	36961010	36961629	5.15	5.88	5.48	4.87	5.4	4.76	5.76	5	5.5	5.09	4.73	7.83	4.77	5.23	4.84	4.78	4.02	5.34	4.94	3.32	3.87	4.82	5.64	5.91
TC0100007825.hg.1				chr1	+	NonCoding	37032662	37035598	3.38	4.13	4.03	4.5	4.57	4.15	2.89	3.02	2.93	3.92	3.77	3.8	3.63	3.47	3.57	3.97	3.33	4.23	4.04	4.14	4.12	3.36	4.47	4.29
TC0100007826.hg.1				chr1	+	NonCoding	37127724	37136155	5.61	5.91	5.38	4.84	6.1	5.11	5.64	5.61	5.66	5.42	6.05	5.31	5.9	5.35	6.34	5.24	5.34	5.45	5.11	5.27	5.12	5.33	6.08	5.62
TC0100007827.hg.1	NR_036217; ENST00000579351; uc021oll.1	MIR4255	microRNA 4255	chr1	+	Precursor_microRNA	37161563	37161634	6.94	7.09	6.94	5.49	5.99	5.31	6.72	5.54	5.62	6.27	7	6.56	5.89	6.74	6.94	7.01	7.01	6.29	7.89	6.65	6	7.31	7.06	7.52
TC0100007828.hg.1				chr1	+	NonCoding	37177532	37236075	5.8	5.9	6.69	6.31	6.58	4.31	6.2	6.5	6.91	6.51	5.24	5.95	5.41	6.29	7.28	6.36	6.13	5.96	7.13	6.33	7.24	5.79	6.59	5.64
TC0100007829.hg.1	uc057evz.1	RNU6-636P	RNA, U6 small nuclear 636, pseudogene [Source:HGNC Symbol;Acc:HGNC:47599]	chr1	+	Small_RNA	37203610	37203716	4.68	4.88	6.73	6.12	5.88	6.35	4.02	5.02	6.22	4.48	4.31	4.67	4.78	4.96	4.39	4.36	4.22	5.15	4.04	5.26	7.03	4.99	4.17	4.96
TC0100007830.hg.1				chr1	+	NonCoding	37289714	37304340	5.57	4.77	4.53	5.33	5.26	5.34	5.37	4.7	5.31	5.69	4.92	4.6	5	5.09	5.74	5.45	5.47	4.54	4.69	3.89	5.32	3.98	5.6	4.67
TC0100007831.hg.1	ENST00000438196	RPS29P6	ribosomal protein S29 pseudogene 6 [Source:HGNC Symbol;Acc:HGNC:35718]	chr1	+	Multiple_Complex	37330852	37330996	4.72	4.91	5.24	4.86	4.25	4.46	4.22	4.36	4.1	4.78	4.3	6	4.63	5.13	4.26	4.3	4.86	3.96	3.97	4.89	4.78	5.97	5.76	6.68
TC0100007832.hg.1	NM_025079; NR_106790; ENST00000373087; ENST00000471012; ENST00000472312; ENST00000619365; BC005001; OTTHUMT00000012154; OTTHUMT00000012157; OTTHUMT00000012158	ZC3H12A; MIR6732	zinc finger CCCH-type containing 12A; microRNA 6732	chr1	+	Multiple_Complex	37474518	37484379	3.83	3.91	4.06	3.55	4	4.63	3.6	3.85	3.89	3.89	3.86	4.42	3.44	4.13	3.36	3.99	5.69	3.76	3.87	4.23	4.16	4.27	4.97	5.44
TC0100007833.hg.1				chr1	+	NonCoding	37489848	37492585	4.08	4.02	4.8	5.42	3.92	4.94	3.71	4.14	3.66	4.79	4.44	3.69	4.61	3.65	4.9	3.27	4.18	4.33	4.27	5.14	3.39	3.4	3.94	4.54
TC0100007834.hg.1				chr1	+	NonCoding	37519035	37540524	5.63	4.97	5.03	5.56	5.94	5.03	5.21	4.79	5.63	5.58	5.57	4.51	5.29	4.74	6.36	5.45	4.43	5.06	4.9	3.86	5.02	4.85	5.35	4.96
TC0100007835.hg.1				chr1	+	NonCoding	37534316	37538846	4.99	4.11	4.71	4.91	3.89	3.67	4.76	4.71	4.76	4.68	4.33	4.82	4.34	4.11	4.97	4.38	3.77	4.47	3.92	3.81	3.62	3.59	4.73	3.86
TC0100007836.hg.1	ENST00000437933	FTH1P1	ferritin, heavy polypeptide 1 pseudogene [Source:HGNC Symbol;Acc:HGNC:3979]	chr1	+	Multiple_Complex	37544763	37545294	7.31	8.44	7.17	7.71	6.33	6.23	7.65	7.82	8.44	5.86	8.31	8.8	7.91	8.09	7.01	6.88	8.22	7.09	7.81	6.91	7.08	7.63	7.43	7.56
TC0100007837.hg.1	ENST00000423216	RP3-423B22.5		chr1	+	Multiple_Complex	37556242	37556507	9.31	10.35	10.56	9.42	7.09	7.89	6.68	8.3	9.3	8.48	9.19	11.07	7.95	7.54	8.2	7.52	12.07	10.99	10.76	7.93	7.8	9.29	10.92	11.12
TC0100007838.hg.1	NM_003462; ENST00000296218; ENST00000466723; ENST00000467277; ENST00000490312; ENST00000497858; BC039074; BC046117; OTTHUMT00000012159; OTTHUMT00000012160; OTTHUMT00000012437; OTTHUMT00000012438; OTTHUMT00000091267; uc001cbj.3	DNALI1	dynein, axonemal, light intermediate chain 1	chr1	+	Multiple_Complex	37556919	37566857	7.79	7.25	7.94	7.31	8.05	7.22	7.32	7.51	7.31	7.48	7.58	7.33	7.06	7.52	7.89	7.84	7.46	7.31	7.13	5.98	8.07	7.62	7.81	7.56
TC0100007839.hg.1				chr1	+	NonCoding	37604422	37606253	7.4	7.36	7.98	6.84	7.65	7.47	8.14	7.64	7.4	7.74	6.38	7.25	7.84	7.87	7.6	7.65	7.52	7.13	7.87	6.98	7.73	7.93	7.7	7.51
TC0100007841.hg.1	NM_001256875; NM_018101; ENST00000327331; ENST00000373055; BC000703; BC001651; BC008079; BC016944; OTTHUMT00000012473; OTTHUMT00000012474	CDCA8	cell division cycle associated 8	chr1	+	Multiple_Complex	37692401	37709719	3.61	3.65	3.89	4.01	3.41	3.71	4.04	3.45	3.78	3.96	3.22	4.41	3.39	3.55	3.16	3.19	3.72	3.58	3.5	3.38	4.04	4.5	3.97	3.51
TC0100007842.hg.1				chr1	+	NonCoding	37738829	37752929	5.59	5.52	5.9	5.44	5.72	4.8	5.18	5.54	5.85	5.61	6.06	5.91	5.04	5.73	5.71	5.28	5.3	4.46	5.63	5.84	5.25	5.75	5.6	5.04
TC0100007843.hg.1				chr1	+	NonCoding	37761981	37765225	4.42	3.93	4.16	4.14	4.06	5.17	5.32	3.99	4.2	4.71	3.85	4.7	4.22	4.11	4.57	4.22	4.27	3.71	5.38	3.7	3.73	4.86	4.34	4.09
TC0100007844.hg.1	ENST00000473049	ACTN4P2	actinin, alpha 4 pseudogene 2 [Source:HGNC Symbol;Acc:HGNC:44032]	chr1	+	Pseudogene	37776670	37779418	4.39	4.1	4.45	4.56	4.2	3.59	3.82	3.99	4.06	3.96	4.97	3.81	4	3.8	3.82	4.07	4.56	4	4.8	3.42	4.5	4.36	4.55	5.37
TC0100007845.hg.1	NM_001031740; NM_001113482; NM_152496; ENST00000329006; ENST00000373045; ENST00000397631; ENST00000525897; ENST00000532512; BC077730; OTTHUMT00000012468; OTTHUMT00000012469; OTTHUMT00000388630; OTTHUMT00000388631; OTTHUMT00000388632	MANEAL	mannosidase, endo-alpha-like	chr1	+	Coding	37793802	37801606	4.73	4.97	5.66	5.76	6.45	6.49	4.54	4.94	4.65	5.64	4.86	4.71	4.76	5.28	5.05	5.04	5.03	4.58	5.5	5.96	5.06	4.29	4.66	4.84
TC0100007846.hg.1	NM_001142726; NM_198446; ENST00000373042; ENST00000373043; ENST00000419397; ENST00000468084; BC057819; OTTHUMT00000012471; OTTHUMT00000012472; OTTHUMT00000012946; OTTHUMT00000388633	C1orf122	chromosome 1 open reading frame 122	chr1	+	Multiple_Complex	37806979	37809454	3.52	3.94	3.97	3.52	3.97	4.1	3.7	3.88	3.84	3.72	3.62	4.5	3.77	3.88	3.84	3.53	3.63	3.61	3.57	3.99	3.91	3.78	4.25	3.62
TC0100007847.hg.1				chr1	+	NonCoding	37814035	37815568	4.24	4.24	3.82	4.01	4.17	4.26	3.86	4.09	4.66	3.92	3.96	3.63	3.72	3.69	4.3	3.97	4.86	4.19	3.76	4.51	4.49	3.7	3.69	4.33
TC0100007848.hg.1	ENST00000447422	RP11-109P14.8		chr1	+	Pseudogene	37840986	37841676	6.81	4.87	6.96	6.04	4.14	4.8	4.36	4.11	4.81	4.93	4.81	6.12	5.11	4.38	4.47	4.3	5.03	5.41	4.23	4.92	5.71	4.97	5.34	5.23
TC0100007849.hg.1	ENST00000419993.1; OTTHUMT00000091276; uc057exx.1	RP11-109P14.10	putative novel transcript	chr1	+	NonCoding	37860697	37861580	8.18	7.41	8.24	7.09	8.32	8.27	8.46	8.08	8.5	8.46	7.09	8.52	8.01	7.53	8.24	7.56	7.72	7.21	7.6	7.4	7.64	8.79	7.97	6.84
TC0100007850.hg.1	uc057eyd.1	SNORA63	Small nucleolar RNA SNORA63 [Source:RFAM;Acc:RF00092]	chr1	+	Small_RNA	37884237	37884317	4.93	8.6	4.15	4.19	4.41	6.5	4.38	4.3	5.27	3.54	4.11	6.07	5.22	4.65	3.62	4.31	3.85	5.41	4.3	3.84	3.99	4.26	4.38	4.17
TC0100007851.hg.1	uc057eye.1	RNU6-584P	RNA, U6 small nuclear 584, pseudogene [Source:HGNC Symbol;Acc:HGNC:47547]	chr1	+	Small_RNA	37885023	37885117	4.62	3.65	4.46	3.98	6.17	4.94	5.88	5.36	7.42	4.08	5.43	4.62	5.62	5.01	5.31	5.03	4.63	3.37	5.01	4.66	4.69	4.87	4	5.55
TC0100007852.hg.1	dybo.aAug10	dybo	Transcript Identified by AceView	chr1	+	NonCoding	37907642	37918681	4.9	5.94	6.29	6.02	5.85	4.86	6.49	6.13	6.68	5.41	5.81	5.93	6.23	5.72	5.73	6.12	6.18	6.02	5.79	5.16	5.43	6.19	6.28	5.76
TC0100007853.hg.1				chr1	+	NonCoding	37932035	37946104	4.04	3.8	3.62	4.17	4.27	3.63	3.8	3.76	4.4	4.14	4.06	4.25	3.92	3.57	4.24	3.83	4.12	3.66	4.58	4.16	4.74	4.38	4.12	3.81
TC0100007854.hg.1	ENST00000616313; uc057eyh.1	Metazoa_SRP	Metazoan signal recognition particle RNA [Source:RFAM;Acc:RF00017]	chr1	+	NonCoding	37953508	37953780	12.02	11.7	12.02	11.85	12.29	11.83	12.24	12.27	12.52	12.78	10.89	12.01	12.02	12.04	12.12	12.02	11.52	10.93	12.02	11.49	12.13	12.02	11.95	10.69
TC0100007855.hg.1	serzobo.aAug10-unspliced	serzobo	Transcript Identified by AceView	chr1	+	Coding	37966315	37966636	5.37	4.66	5.73	4.12	4.46	4.37	6.45	4.94	4.83	3.35	3.93	3.38	3.31	4.51	4.64	4.82	3.65	4.26	3.98	4.22	7.59	3.55	2.91	4.21
TC0100007856.hg.1	uc057eyp.1	RNU6-510P	RNA, U6 small nuclear 510, pseudogene [Source:HGNC Symbol;Acc:HGNC:47473]	chr1	+	Small_RNA	37991462	37991569	6.43	8.22	7.76	7.95	7.35	7.33	9.43	6.01	8.57	6.74	5.43	6.22	9.09	6.92	8.88	5.23	5.8	6.67	6.14	6.77	7	6.63	6.09	5.83
TC0100007857.hg.1	royma.aAug10-unspliced	royma	Transcript Identified by AceView	chr1	+	Multiple_Complex	37994154	37996818	5.38	5.76	5.7	5.5	5.7	4.89	4.81	5.35	4.7	5.86	5.4	5.53	5.58	6.22	5.45	5.73	4.97	5.63	5.97	5.6	6.09	4.93	5.06	5.91
TC0100007858.hg.1	NM_016037; ENST00000373014; ENST00000483182; ENST00000486563; ENST00000488453; BC005182; OTTHUMT00000012962; OTTHUMT00000012963; OTTHUMT00000012964; OTTHUMT00000012965	UTP11L	UTP11-like, U3 small nucleolar ribonucleoprotein (yeast)	chr1	+	Multiple_Complex	38009258	38024825	5.14	6.09	4.45	4.28	4.92	4.1	4.11	4.83	6.07	4.75	4.51	4.71	4.71	4.61	3.54	4.25	4.6	8.07	4.7	5.06	3.76	5.44	4.3	6.35
TC0100007859.hg.1				chr1	+	NonCoding	38029331	38029544	5.6	5.87	5.6	5.31	5.57	6	5.22	5.36	5.58	6.12	5.54	5.47	5.15	5.49	5.55	5.83	5.71	5.59	5.66	6.33	6.32	5.61	5.83	5.51
TC0100007860.hg.1	seyma.aAug10-unspliced	seyma	Transcript Identified by AceView	chr1	+	Coding	38044596	38046526	3.35	3.48	4.2	3.45	3.6	4.21	3.63	3.23	3.42	3.25	4.11	3.39	3.43	3.33	3.07	3.53	3.49	3.6	3.59	3.44	3.86	3.41	3.45	3.11
TC0100007861.hg.1	ENST00000428151.1; ENST00000432922.1; fobo.aAug10; OTTHUMT00000001200; OTTHUMT00000001201; uc057eyx.1; uc057eyy.1	RP5-884C9.2; fobo	Transcript Identified by AceView; novel transcript	chr1	+	Multiple_Complex	38047314	38119025	5.43	4.5	5.27	6.15	5.59	5.31	4.46	6.27	4.79	5.08	4.12	5.92	5.52	5.48	5.62	5.4	5.21	5.4	5.16	4.83	6.67	5.35	6.04	4.95
TC0100007862.hg.1	plopybu.aAug10-unspliced	plopybu	Transcript Identified by AceView	chr1	+	Coding	38073996	38074646	5.91	4.2	3.99	4.18	4.96	3.66	4.58	4.04	4.04	5.15	3.78	4.12	4.1	5.08	4.18	4.58	3.91	4.18	4.39	3.99	3.36	3.73	3.37	3.73
TC0100007863.hg.1	NR_037432; ENST00000582606; uc021olo.1	MIR3659	microRNA 3659	chr1	+	Precursor_microRNA	38089231	38089329	4.22	4.45	4.02	4.33	4.48	4.12	5.14	4.06	5.67	4.73	4.58	4.27	4.62	4.4	5.31	3.69	3.99	4.49	3.75	4.99	4.14	4.59	4.28	4.3
TC0100007864.hg.1				chr1	+	NonCoding	38121201	38210352	3.63	3.57	3.45	3.56	3.81	4.56	3.28	3.48	3.75	3.96	3.63	3.54	3.42	3.73	3.7	3.71	3.67	3.4	4.02	3.28	3.63	4.09	3.44	3.68
TC0100007865.hg.1				chr1	+	NonCoding	38141692	38162549	6.27	6.22	5.65	5.01	7.39	6.3	5.54	6.07	6.82	5.39	5.16	6.36	6.62	5.55	6.37	6.03	5.58	6.15	6.12	5.44	3.95	6.53	6.14	6.03
TC0100007866.hg.1				chr1	+	NonCoding	38211155	38213756	4.05	3.44	3.96	4.6	3.49	3.64	3.35	3.66	4.5	4.02	4.36	4.13	4.24	4.5	3.95	3.91	3.31	4.38	4.01	4.68	4.54	3.56	3.5	5.06
TC0100007867.hg.1				chr1	+	NonCoding	38247783	38249071	5.7	5.35	5.43	5.88	4.91	5.48	6	6.32	5.29	6.27	6.03	5.31	5.19	5.99	5.52	6.4	5.65	7.29	6.38	5.8	5.46	5.9	5.07	4.7
TC0100007868.hg.1	uc057eyz.1	RNU6-753P	RNA, U6 small nuclear 753, pseudogene [Source:HGNC Symbol;Acc:HGNC:47716]	chr1	+	Small_RNA	38396659	38396765	4.28	5.55	5.4	5.68	6.99	5.54	6.76	5.65	6.34	4.19	4.94	4.69	5.4	6.81	6.7	6.58	5.59	5.04	5.83	4.53	5.12	5	6.19	6.03
TC0100007869.hg.1	ENST00000452971.1; OTTHUMT00000001204; uc057eza.1	RP11-329N22.1	novel transcript	chr1	+	NonCoding	38475196	38476484	5.42	4.95	5.03	7.61	6.1	5.98	4.92	5.01	5.88	6.64	5.51	5.51	5.39	6.33	5.29	5.67	5.09	5.5	5.24	5.12	6.14	5.1	5.61	5.44
TC0100007870.hg.1				chr1	+	NonCoding	38518283	38532755	6.71	6.89	6.8	7.31	7.47	5.33	7.67	6.85	7.23	5.43	5.71	7.3	6.37	6.5	8	5.7	6.93	6.86	6.55	5.57	6.56	6.66	7.26	6.93
TC0100007871.hg.1				chr1	+	NonCoding	38555983	38557583	4.41	3.67	3.69	4.79	5.79	5.11	6.38	4.28	5.67	3.78	4.65	4.11	4.59	4.36	4.61	3.64	3.91	4.03	4.24	4.42	4.54	3.87	4.15	3.95
TC0100007872.hg.1				chr1	+	NonCoding	38577293	38600837	4.04	4.8	4.41	5.14	3.95	5	4.35	4.67	4.52	4.18	4.93	5.19	4.23	4.54	5.19	4.93	4.67	4.96	4.66	4.51	5.12	4.31	4.61	5.25
TC0100007873.hg.1	ENST00000442006	RP11-334L9.1		chr1	+	Multiple_Complex	38708931	38710890	4.01	4.17	4.07	3.78	4.22	3.03	4.17	4.04	3.7	4.24	4.45	3.94	4.31	3.86	3.99	4.39	4.3	3.99	4.57	3.99	4.2	4.61	3.96	4.28
TC0100007874.hg.1				chr1	+	NonCoding	38718627	38728691	3.14	3.51	2.93	2.87	4.64	3.46	2.8	3.14	3.6	3.85	2.73	2.92	2.71	2.8	3.43	2.84	3.51	2.72	2.9	3.71	3.59	3.7	4.59	3.92
TC0100007875.hg.1				chr1	+	NonCoding	38827968	38837166	3.62	3.97	3.57	3.88	3.95	4.87	3.41	4.18	3.94	5.02	3.72	4.45	3.62	3.68	3.8	3.4	4.28	3.59	4.15	5.26	5	3.77	4.23	4.82
TC0100007876.hg.1	hsa_circ_0000056	RRAGC	Memczak2013 ANTISENSE, coding, INTERNAL, intronic best transcript NM_022157	chr1	+	NonCoding	38844140	38844253	5.06	5.88	5.01	4.34	6.53	4.21	4.73	6.12	5.15	5.55	4.31	4.37	5.37	5.32	3.98	7	4.31	5.99	5.62	3.96	5.05	4.51	4.04	5.89
TC0100007877.hg.1	ENST00000433671; ENST00000443161; ENST00000456813; ENST00000433671.2; ENST00000443161.1; ENST00000456813.1; foybo.bAug10; foybo.cAug10; OTTHUMT00000001223; OTTHUMT00000001224; OTTHUMT00000001225; uc057ezf.1; uc057ezg.1; uc057ezn.1	LOC105378663; RP5-864K19.4; foybo	uncharacterized LOC105378663; Transcript Identified by AceView; novel transcript	chr1	+	Multiple_Complex	38860000	38919396	4.93	3.51	3.63	4.59	3.86	6.08	4.56	3.57	4.08	4.51	4.13	4.79	4.08	4.17	5.02	4.65	5.02	3.4	4.55	4.25	3.94	4.4	4.38	3.73
TC0100007878.hg.1	blyloybu.aAug10-unspliced	blyloybu	Transcript Identified by AceView	chr1	+	NonCoding	38861671	38863007	6.77	6.77	6.77	6.71	6.76	6.59	6.77	6.59	6.71	7.01	6.77	6.77	6.77	6.64	6.77	6.77	6.77	6.77	6.77	7.73	6.68	6.77	6.48	6.77
TC0100007879.hg.1	mekomo.aAug10-unspliced	mekomo	Transcript Identified by AceView	chr1	+	Unassigned	38863053	38865008	3.42	3.75	3.47	5.59	4.3	3	4.86	3.77	2.88	4.18	6.48	3.15	3.11	6.07	4.61	3.49	3.88	4.94	3.84	5.06	4.5	5.08	4.93	4.77
TC0100007880.hg.1	plaloybu.aAug10-unspliced	plaloybu	Transcript Identified by AceView	chr1	+	Coding	38899515	38900620	8	7.66	8.02	8.69	7.76	7.41	8.13	8.24	8.16	8.26	7.12	8.79	8.44	8.52	8.31	7.4	7.82	8.39	7.81	8.14	8.54	7.78	8.54	7.17
TC0100007881.hg.1	skaloybu.aAug10-unspliced	skaloybu	Transcript Identified by AceView	chr1	+	Unassigned	38925844	38926507	3.51	3.89	3.88	2.88	3.01	4.32	4.07	4.11	3.11	2.91	3.68	3.23	3.36	4.47	2.93	3.34	3.36	3.31	3.43	3.42	3.69	3.11	3.62	3.18
TC0100007882.hg.1	uc057ezr.1	RNU6-605P	RNA, U6 small nuclear 605, pseudogene [Source:HGNC Symbol;Acc:HGNC:47568]	chr1	+	Small_RNA	38926870	38926977	5.79	4.25	4.4	5.11	7.04	4.68	5.55	5.4	5.89	4.95	5.28	5.09	5.36	5.28	5.04	4.8	4.11	4.66	5.25	4.84	6.08	7.87	7.92	4.93
TC0100007883.hg.1	sneypybu.aAug10-unspliced	sneypybu	Transcript Identified by AceView	chr1	+	Coding	38930392	38932245	4.63	5.28	4.13	5.5	3.47	4.89	3.54	4.23	5.88	5.79	4.1	3.52	4.97	5.37	4.79	5.66	4.89	5.39	4.82	5.44	4.96	4.08	4.56	5.49
TC0100007884.hg.1	NM_001136275; NM_024595; ENST00000372984; ENST00000432648; ENST00000446189; ENST00000531822; BC119745; OTTHUMT00000019687; OTTHUMT00000388642; OTTHUMT00000388643; OTTHUMT00000388645	AKIRIN1	akirin 1	chr1	+	Multiple_Complex	38991223	39006065	4.07	4.26	4.18	3.65	3.88	4.14	4.9	4.17	4.08	4.49	4.4	4.06	4.58	4.53	4.25	4.22	4.65	4.47	4.07	3.61	3.45	4.38	4.1	4.03
TC0100007885.hg.1	stokloy.aAug10-unspliced	stokloy	Transcript Identified by AceView	chr1	+	Unassigned	38991845	38993407	2.63	3.37	3.11	3.59	3.51	3.08	2.68	2.58	3.72	2.85	2.86	2.69	3.31	2.96	5.4	2.93	3.82	2.68	2.89	4.11	3.72	2.6	3.04	3.27
TC0100007886.hg.1	NM_001184979; NM_004552; ENST00000372967; ENST00000372969; BC001884; BC093057; OTTHUMT00000019688; OTTHUMT00000019689	NDUFS5	NADH dehydrogenase (ubiquinone) Fe-S protein 5, 15kDa (NADH-coenzyme Q reductase)	chr1	+	Multiple_Complex	39026295	39034636	8.51	12.41	9.77	9.33	5.64	8.29	10.09	11.73	12.79	8.33	10.64	13.35	9.34	12.15	7.39	8.73	10.42	11.93	12.05	8.09	9.58	10.84	11.33	12.72
TC0100007887.hg.1	skarloybu.aAug10-unspliced	skarloybu	Transcript Identified by AceView	chr1	+	Coding	39030668	39031405	6.64	7.28	6.88	5.98	7.56	6.08	6.2	6.23	6.51	7.21	6.93	7.12	6.94	7.45	7.05	6.14	6.93	6.94	6.52	5.48	7.23	7.31	5.52	4.51
TC0100007888.hg.1				chr1	+	NonCoding	39042592	39044211	7.58	7.23	7.66	7.21	8.02	7.6	7.58	8.1	8.21	7.8	6.88	8.01	7.6	7.11	7.96	7.52	7.23	6.64	7.76	6.26	7.39	7.21	7.17	6.12
TC0100007889.hg.1				chr1	+	NonCoding	39047040	39048456	5.13	4.6	4.75	4.24	4.61	5.13	4.32	4.05	4.9	3.86	5.28	4.78	5.46	4.51	4.58	4.48	5.17	4.78	4.07	4.24	5.32	4.99	5.11	4.15
TC0100007890.hg.1				chr1	+	NonCoding	39053105	39053753	4.83	5.12	3.77	4.03	6.14	4.53	4.64	3.72	3.99	5.9	3.62	3.44	4.24	5.37	3.99	3.81	4.58	5	6.51	5.22	4.85	4.06	3.67	4.06
TC0100007891.hg.1				chr1	+	NonCoding	39055023	39055412	3.77	3.64	3.83	4.36	5.46	5.41	4.44	3.91	3.97	6.19	3.95	4.31	5	3.48	4.05	4.3	3.39	3.23	4.68	2.61	5.28	2.61	3.71	3.76
TC0100007892.hg.1				chr1	+	NonCoding	39056164	39057269	4.5	3.73	5.99	6.59	5.53	5.77	4.89	4.6	6.05	5.55	4.97	5.09	5.01	5.31	5.13	4.74	5.38	4.61	7.37	4.63	6.29	6.07	4.81	4.03
TC0100007893.hg.1				chr1	+	NonCoding	39058637	39060592	5.16	5.1	5.01	4.56	6.28	5.28	4.86	4.21	5.5	5.31	6.27	6.88	4.89	5.41	5.24	5.87	5.97	5.4	5.01	4.51	5.25	5.5	4.47	5.02
TC0100007894.hg.1				chr1	+	NonCoding	39061570	39066545	4.3	4.6	3.58	4.62	3.73	5.18	5.63	3.05	4.52	4.18	4.18	4.88	4.97	4.78	5.01	4.2	3.22	4.02	5.35	4.88	3.65	4.25	3.99	4.71
TC0100007895.hg.1				chr1	+	NonCoding	39067020	39067811	5.63	5.12	6.5	6.67	5.81	7.24	6.31	6.36	6.93	6.76	5.02	5.45	6.75	5.45	6.67	5.16	4.26	5.13	6.09	4.41	7.14	5.12	4.34	4.33
TC0100007896.hg.1				chr1	+	NonCoding	39068351	39069883	7.28	6.18	7.62	7.36	7.83	7.41	7.53	7.85	6.62	7.34	8.27	7.1	7.04	7.04	7.55	8.51	7.33	7.52	7.44	5.55	6.72	8.22	7.48	7.72
TC0100007897.hg.1				chr1	+	NonCoding	39070157	39070437	4.54	5.34	5.41	5.17	5.57	4.79	5.26	4.85	5.11	6.02	5.8	5.12	5.72	5.67	6.82	6.16	5.33	5.29	6.67	7.24	5.83	6.64	6.49	7.64
TC0100007898.hg.1	NM_012090; NM_015038; OTTHUMT00000020986; OTTHUMT00000020987; OTTHUMT00000020988; OTTHUMT00000020989; OTTHUMT00000020990; OTTHUMT00000020991; OTTHUMT00000020992; OTTHUMT00000020993; OTTHUMT00000020994; OTTHUMT00000022993; OTTHUMT00000022994; OTTHUMT00000022995; OTTHUMT00000022996; OTTHUMT00000022997; OTTHUMT00000022998; OTTHUMT00000022999; OTTHUMT00000023000; OTTHUMT00000023001; OTTHUMT0000002300…	MACF1; KIAA0754	microtubule-actin crosslinking factor 1; KIAA0754	chr1	+	Multiple_Complex	39081316	39487177	7.46	5.44	6.07	6	5.93	5.52	7.05	6.05	5.86	5.77	5.75	5.08	6.41	5.62	5.79	5.79	7.38	8.52	6.11	5.46	6.82	6.06	5.62	8.04
TC0100007899.hg.1	storkloy.aAug10-unspliced	storkloy	Transcript Identified by AceView	chr1	+	Unassigned	39145057	39146448	4.54	3.59	3.64	4.53	3.74	5.76	4.5	4.21	3.52	5.15	4.25	4.29	3.95	5.77	4.84	5.09	4.51	4.18	3.41	5.4	4.95	3.38	5.4	3.12
TC0100007900.hg.1	slarlabo.aAug10-unspliced	slarlabo	Transcript Identified by AceView	chr1	+	Unassigned	39174738	39175938	4.48	5.21	4.35	4.58	4.79	4.97	5.04	4.9	6.35	3.75	5.37	5.46	4.78	4.61	5.36	4.61	4.23	4.06	4.27	3.87	4.54	4.64	4.57	4.37
TC0100007901.hg.1	swykloy.aAug10-unspliced	swykloy	Transcript Identified by AceView	chr1	+	Coding	39191721	39192960	4.26	4.34	4.43	4.37	3.42	4.96	5.33	4.25	5.52	5.22	3.11	4.02	3.62	3.8	3.71	4.66	4.39	4.5	5.33	4.6	4.29	4.75	4.83	4.29
TC0100007902.hg.1	ENST00000602528.1; OTTHUMT00000467750; uc057fad.1	RP11-416A14.1	novel transcript, intronic to MACF1	chr1	+	NonCoding	39206512	39206957	6.62	8.03	5.95	7.83	6.04	6.53	6.47	6.52	6.1	8.46	6.45	5.98	6.4	7.69	7.63	6.73	7.88	7.09	7.23	6.56	6.16	6.69	7.22	7.34
TC0100007903.hg.1	flawtey.aAug10-unspliced	flawtey	Transcript Identified by AceView	chr1	+	Unassigned	39213756	39261768	5.38	4.16	3.82	3.53	4.45	6.09	4.09	4.12	4.67	4.55	3.92	3.49	3.51	4.51	5.91	4.34	4.67	4.02	4.83	3.36	4.06	3.76	3.64	4.1
TC0100007904.hg.1	sloylabo.aAug10-unspliced	sloylabo	Transcript Identified by AceView	chr1	+	Coding	39247924	39248538	4.57	5.17	4.69	4.26	6.11	3.9	5.07	4.57	6.04	6.71	4.22	4.5	5.24	5.2	6.77	5.58	4.75	5.71	6.66	4.63	7.2	5.39	4.66	5.96
TC0100007905.hg.1	torma.aAug10-unspliced; torma.bAug10	torma	Transcript Identified by AceView	chr1	+	Unassigned	39325125	39326680	4.18	4.18	3.92	4.34	4.58	3.7	3.54	4.9	4.47	5.36	4	4.04	4.89	5.54	3.98	3.77	3.67	3.48	3.48	3.8	4.03	4.26	3.91	4.48
TC0100007906.hg.1	MACF1andKIAA0754.vvAug10-unspliced	MACF1andKIAA0754	Transcript Identified by AceView, Entrez Gene ID(s) 643314; 23499	chr1	+	Unassigned	39461409	39461766	13.75	14.19	13.56	14.04	13.56	13.59	13.93	13.74	13.29	13.4	13.52	13.61	13.04	13.86	13.76	13.73	13.87	13.78	13.7	14.52	13.77	13.68	13.84	13.94
TC0100007907.hg.1	MACF1andKIAA0754.vpAug10-unspliced	MACF1andKIAA0754	Transcript Identified by AceView, Entrez Gene ID(s) 643314; 23499	chr1	+	Unassigned	39465841	39466450	5.85	5.43	4.92	5.1	8.71	5.66	5.42	5.51	5.02	5.9	5.67	6.66	5.94	5.44	5.16	3.93	4.66	5.05	4.77	5.04	5.55	6.4	5.35	5.71
TC0100007908.hg.1	barpla.aAug10-unspliced	barpla	Transcript Identified by AceView	chr1	+	Unassigned	39474482	39475475	5.22	5.7	5.55	5	5.06	5.93	6.45	4.73	5.12	4.92	4.7	5.24	6.45	5.98	7.1	5.97	7.27	5.72	5.84	4.91	5.74	5.47	5.97	4.88
TC0100007909.hg.1	NM_181809; ENST00000331593; BC131617; OTTHUMT00000023079	BMP8A	bone morphogenetic protein 8a	chr1	+	Coding	39491646	39529869	3.45	3.79	3.57	3.57	3.7	3.99	3.92	3.55	3.45	4.55	3.75	4.11	3.74	3.44	3.55	3.86	3.61	3.65	3.57	3.36	3.19	3.89	3.08	3.38
TC0100007910.hg.1	BC072388	OXCT2P1	3-oxoacid CoA-transferase 2 pseudogene 1	chr1	+	Multiple_Complex	39514866	39516667	5.56	5.99	5.66	4.76	5.57	5.48	5.67	5.1	4.6	5.76	6.36	5.58	5.49	4.95	5.85	4.94	5.65	5.51	5.36	5.17	5.53	4.63	5.13	4.67
TC0100007911.hg.1				chr1	+	NonCoding	39541720	39548940	6.66	6.51	6.52	6.42	6.77	6.47	7.04	6.63	6.53	7.44	7.18	6.57	6.91	7.26	7.05	7.17	6.52	7.54	7.84	7.76	6.85	6.81	7.21	7.59
TC0100007912.hg.1				chr1	+	NonCoding	39560034	39560884	2.64	3.02	3.93	2.93	4.85	4.06	3.03	3.26	3.8	3.96	3.39	3.54	3.02	3.89	3.1	4.43	3.35	3.49	3	4.07	4.16	3.32	3	4.37
TC0100007913.hg.1	NR_125979; ENST00000415255.1; OTTHUMT00000025231; uc057fbw.1	LOC101929516; RP11-69E11.8	uncharacterized LOC101929516; novel transcript	chr1	+	NonCoding	39565070	39573203	3.92	4.4	4.84	6.56	4.01	5.95	4.25	5.08	6.02	5.61	5.03	4.85	4.55	4.16	4.45	4.62	4.59	4.33	4.66	4.81	4.54	4.41	3.73	4.1
TC0100007914.hg.1				chr1	+	NonCoding	39606748	39612385	4.61	4.21	4.53	4.79	4.44	5.28	4.41	4.84	4.46	4.21	5	4.22	4.43	4.57	4.75	4.36	4.47	5.13	4.21	5.21	5.1	4.85	5.08	4.96
TC0100007915.hg.1				chr1	+	NonCoding	39613479	39624252	6.85	5.9	5.95	5.09	6.77	5.66	5.53	6.22	5.49	6.68	5.68	6.08	5.76	5.85	5.55	5.94	5.19	5.88	5.65	5	5.6	5.64	5.68	5.63
TC0100007916.hg.1	dopla.aAug10; ENST00000424418.1; OTTHUMT00000090748; uc057fce.1	dopla; RP1-144F13.3	Transcript Identified by AceView; putative novel transcript	chr1	+	Multiple_Complex	39633416	39633903	5.04	4.31	5.06	4.38	5.17	4.79	4.27	5.5	4.79	3.68	4.77	4.15	4.88	4.96	5.67	5	5.61	5.57	4.91	4.56	5.24	5.3	5.57	4.39
TC0100007917.hg.1				chr1	+	NonCoding	39649737	39659220	4.72	3.2	3.18	6.54	3.93	4.98	2.89	4.42	3.22	2.94	4.23	5.46	4.12	3	3.29	3.83	4.54	3.71	4.67	5.75	5.96	4.6	3.38	3.41
TC0100007918.hg.1				chr1	+	NonCoding	39678431	39682719	3.92	3.53	4.71	4.76	4.64	3.96	5.24	4	5.24	3.79	5.24	4.53	3.89	4.61	4.4	4.43	3.94	3.69	4.52	5.19	3.1	3.87	3.63	4.37
TC0100007919.hg.1				chr1	+	NonCoding	39683829	39685075	4.45	4.11	3.92	3.83	4.44	4.31	4.01	3.6	3.35	3.88	4.62	3.69	3.8	3.84	3.96	4.1	4	4.41	4.01	4.77	4.42	3.78	4.3	3.65
TC0100007920.hg.1	NM_001195007; NM_006112; NM_203456; NR_036543; NR_036544; ENST00000324379; ENST00000356511; ENST00000372830; ENST00000372835; ENST00000456578; ENST00000467741; ENST00000470018; ENST00000470213; ENST00000474804; ENST00000475350; ENST00000480169; ENST00000482751; ENST00000485507; ENST00000495526; ENST00000497370; BC004898; BC008451; BC107736; OTTHUMT00000025642; OTTHUMT00000025643; OTTHUMT000000256…	PPIE	peptidylprolyl isomerase E (cyclophilin E)	chr1	+	Multiple_Complex	39692182	39763914	5.23	5.72	7.19	4.58	4.77	4.66	4.18	4.41	6.2	4.99	5.77	7.66	5.09	5.62	7.57	5.22	5.05	4.6	5.28	6	4.96	4.83	5.06	4.71
TC0100007921.hg.1	ENST00000497982	RP1-144F13.4		chr1	+	Multiple_Complex	39718028	39718595	4.52	4.44	4.69	3.54	4.94	4.33	5.05	4.95	4.27	4.51	5.07	6.4	4.64	4.78	5.31	4.62	7.13	5.63	4.93	3.93	4.3	3.51	4.17	4.57
TC0100007922.hg.1	PPIE.uAug10	PPIE	Transcript Identified by AceView, Entrez Gene ID(s) 10450	chr1	+	Coding	39758707	39760392	4.33	5.35	4.5	3.25	4.64	4.31	4.1	5.48	5.05	5	4.9	4.32	5.11	5.28	5.29	5.14	4.39	4.99	4.77	5.02	4.82	3.85	3.83	3.94
TC0100007923.hg.1				chr1	+	NonCoding	39779982	39786107	4.52	5.04	5.12	5.58	4.84	5.47	4.91	5.04	5.27	5.47	5.24	5.48	6.25	5.65	4.86	5.22	4.59	5.43	4.8	5.84	5.07	6.19	4.93	5.42
TC0100007924.hg.1	ENST00000566366.1; OTTHUMT00000431109; uc057fcs.1	RP1-118J21.25	novel transcript antisense to BMP8B	chr1	+	NonCoding	39788976	39790171	4.43	4.17	4.08	4.03	4.54	4.37	4.32	4.18	4.26	4.79	4.63	4.19	3.96	5.1	4.3	4.81	4.23	4.6	4.32	5.08	5.75	4.39	4.37	4.56
TC0100007925.hg.1				chr1	+	NonCoding	39799667	39801244	5.81	4.38	5.68	4.2	4.47	3.47	7.42	5.67	4.78	4.84	5.17	5.37	4.63	4.13	3.89	4.85	5.43	5.1	4.13	3.91	3.83	4.25	4.01	4.42
TC0100007926.hg.1				chr1	+	NonCoding	39802984	39804877	4.28	5.8	4.07	5.79	5.43	5.53	4.5	3.89	3.58	4.61	4.42	3.85	5.48	3.89	4	3.74	3.34	3.12	4.83	4.24	5.24	5.31	4.07	5.58
TC0100007927.hg.1				chr1	+	NonCoding	39808971	39809572	4.89	3.86	3.44	3.9	4.66	5.19	5	3.59	3.68	4.66	3.64	3.92	3.53	4.77	3.74	4.6	3.67	3.99	4.44	5.2	5.23	4.46	4.38	4.65
TC0100007928.hg.1				chr1	+	NonCoding	39821453	39821826	6.24	5.95	6.43	7.25	6.37	5.97	6.32	6.33	6.58	6.27	5.95	6.28	6.35	6.93	6.59	6.64	6.15	5.73	7.12	6.63	5.93	5.99	6.61	7.05
TC0100007929.hg.1				chr1	+	NonCoding	39824252	39838012	3.89	3.91	5.16	3.36	4.43	3.85	3.75	3.08	3.83	3.95	4.07	3.84	4.96	3.31	3.44	3.44	3.65	4.09	4.16	4.65	3.66	2.84	3.51	3.3
TC0100007930.hg.1				chr1	+	NonCoding	39840007	39840620	4.88	3.76	4.21	4.8	4.64	3.72	4.11	4.56	3.71	4.01	3.38	4.07	4.11	3.66	4.08	3.96	4.15	4.18	3.9	4.23	5.76	4.59	4.89	4.11
TC0100007931.hg.1	sorpubu.aAug10-unspliced	sorpubu	Transcript Identified by AceView	chr1	+	Coding	39864865	39865671	4.92	4.07	5.19	4.97	5.73	5.37	4.8	5.87	4.85	5.68	5.04	4.88	4.88	4.58	5.02	4.87	4.18	4.71	4.03	4.31	6.16	4.98	5.14	4.27
TC0100007932.hg.1				chr1	+	NonCoding	39894956	39895401	4.99	5.02	4.73	5.93	4.58	5.1	5.92	5	5.48	6.49	5.11	5.95	5.61	5.32	5.1	6.56	5.63	5.48	5.24	5.82	7.27	4.62	6.2	5.71
TC0100007933.hg.1	ENST00000418255; ENST00000418255.1; OTTHUMT00000025754; uc057fdi.1	LOC105378668; RP1-118J21.5	uncharacterized LOC105378668; putative novel transcript	chr1	+	NonCoding	39897147	39899098	4.27	4.16	4.39	4.97	4.53	6.31	4.66	4.18	4.68	4.2	4.27	4.6	4.52	4.54	4.38	4.03	4.59	4.54	5.03	7.21	6.39	4.87	5.6	4.75
TC0100007934.hg.1				chr1	+	NonCoding	39922004	39939400	4.38	4.07	4.67	5.08	5.46	4.24	5	4.77	4.08	4.7	4.02	5.34	4.94	4.59	4.78	4.06	4.21	4	4.92	5.87	5.07	4.67	5.13	4.37
TC0100007935.hg.1				chr1	+	NonCoding	39946080	39946749	4.34	3.58	3.89	4.93	3.82	4.71	3.43	3.84	3.13	3.17	3.47	3.29	3.1	3.95	4.16	3.39	3.12	4.14	3.65	5.89	3.33	3.92	3.31	3.91
TC0100007936.hg.1	NM_001136493; NM_001287808; NM_001287809; NM_032793; NR_109896; ENST00000372809; ENST00000372811; ENST00000420632; ENST00000434861; ENST00000459917; ENST00000469745; ENST00000480630; ENST00000481612; ENST00000483824; ENST00000491515; BC011587; BC092414; OTTHUMT00000025755; OTTHUMT00000025756; OTTHUMT00000025757; OTTHUMT00000025758; OTTHUMT00000025759; OTTHUMT00000090744; OTTHUMT00000090745; OTTHU…	MFSD2A	major facilitator superfamily domain containing 2A	chr1	+	Multiple_Complex	39955112	39969968	6.13	5.75	5.8	5.71	6.05	5.78	6.34	6.11	6.08	5.92	5.89	4.95	5.51	5.53	5.38	6.06	5.66	5.8	5.81	5.28	5.49	5.82	5.83	5.28
TC0100007937.hg.1	ENST00000438210	RP3-342P20.2		chr1	+	Pseudogene	39962680	39963404	7.19	7.58	8.82	5.6	5.98	5.45	6.42	6.92	8.39	5.3	6.84	8.28	6.86	6.93	5.66	6.04	8.53	8.69	6.78	6.27	7.01	7.15	8.05	7.89
TC0100007938.hg.1				chr1	+	NonCoding	39994377	39999114	6.52	6.45	6.83	7.49	8.2	4.96	7.69	7.43	7.25	7.3	7.69	6.26	6.09	6.63	8.87	8.01	7.26	6.83	6.47	6.01	5.99	6.81	7.97	7.49
TC0100007939.hg.1				chr1	+	NonCoding	40000873	40016035	6.94	5.81	6.13	7.07	6.53	7.21	6.52	6.46	6.82	7.08	6.11	7.03	6.46	6.54	6.78	6.92	6.06	6.98	6.69	6.88	6.29	7.69	6.47	6.34
TC0100007940.hg.1	NM_001105530; NM_006367; ENST00000340450; ENST00000372792; ENST00000372797; ENST00000372798; ENST00000372802; ENST00000372805; ENST00000414281; ENST00000414893; ENST00000417287; ENST00000420216; ENST00000421589; ENST00000424977; ENST00000427843; ENST00000435719; ENST00000446031; ENST00000449311; ENST00000461993; ENST00000479759; ENST00000494114; BC013963; BC095440; OTTHUMT00000013106; OTTHUMT0000…	CAP1	CAP, adenylate cyclase-associated protein 1 (yeast)	chr1	+	Multiple_Complex	40040233	40072649	7.78	8.43	6.08	5.74	6.19	4.99	6.32	9.11	8.38	6.09	9.79	8.82	6.51	9.14	6.1	6.18	8.12	7.99	7.03	4.17	6.58	6.57	5.72	4.87
TC0100007941.hg.1	vawpubu.aAug10-unspliced	vawpubu	Transcript Identified by AceView	chr1	+	Coding	40049259	40049868	7.9	6.31	5.66	5.91	6.27	6.67	5.75	5.96	6.89	5.67	6.36	5.56	5.63	6.09	6.2	5.93	6	6.07	7.16	7.68	5.99	6.35	6.29	5.79
TC0100007942.hg.1	ENST00000430724	RP11-115D7.3		chr1	+	Multiple_Complex	40132764	40135704	5.63	5.96	5.14	5.72	5.02	5.08	5.17	5.72	5.73	5.34	6.03	5.98	5.86	5.74	5.14	5.78	5.71	5.56	5.5	4.35	4.88	5.87	5.69	5.87
TC0100007943.hg.1	NM_012421; ENST00000372771; BC113666; OTTHUMT00000015767	RLF	rearranged L-myc fusion	chr1	+	Multiple_Complex	40161369	40240921	4.73	6.81	4.15	6.5	4.62	4.9	4.56	5.75	5.12	5.66	5.79	6.64	6.32	5.99	5.09	5.31	5.57	6.38	4.99	5.43	4.93	5.9	7	6.14
TC0100007944.hg.1	uc057fep.1	RNU6-1237P	RNA, U6 small nuclear 1237, pseudogene [Source:HGNC Symbol;Acc:HGNC:48200]	chr1	+	Small_RNA	40177843	40177949	6.31	6.03	6.99	7.09	7.02	6.89	6.94	6.14	6.83	6.9	5.36	6.74	7.13	6.49	5.6	7.41	6.24	6.94	6.16	5.88	6.19	7.73	6.99	7.1
TC0100007945.hg.1	fypla.aAug10-unspliced	fypla	Transcript Identified by AceView	chr1	+	Unassigned	40182992	40183755	5.95	5.22	5.26	5.83	5.46	4.96	6.72	5.45	4.3	5	5.4	4.86	4.87	5.5	5.68	5.68	5.17	6.18	5.99	5.21	5.48	4.61	4.63	5.66
TC0100007946.hg.1	derlybo.aAug10-unspliced	derlybo	Transcript Identified by AceView	chr1	+	Unassigned	40214283	40215543	5.41	3.38	5.42	5.72	5.18	6.23	4.35	4.5	4.95	4.28	5.71	5.54	4.89	3.56	4.25	4.67	4.41	4.71	4.18	4.52	4.14	3.93	5.35	4.8
TC0100007947.hg.1	pakoybu.aAug10-unspliced	pakoybu	Transcript Identified by AceView	chr1	+	Unassigned	40219085	40220970	4.27	4.38	3.64	3.13	3.72	4.51	4.32	3.79	4.27	4	5.94	2.85	3.55	3.81	4.11	3.82	4.99	3.63	3.42	3.78	5.53	3.94	3.09	4.4
TC0100007948.hg.1	NM_001008740; ENST00000372766; ENST00000468258; BC108666; OTTHUMT00000015769; OTTHUMT00000015770	TMCO2	transmembrane and coiled-coil domains 2	chr1	+	Multiple_Complex	40245947	40251693	4.64	3.88	5.5	4.56	4.91	4.19	4.93	4.63	4.32	4.86	4.98	4.91	4.19	4.11	3.65	5.4	5.3	4.63	3.67	4.87	4.81	4.52	3.93	5.35
TC0100007949.hg.1	NM_005857; ENST00000372759; ENST00000472583; ENST00000474142; ENST00000479131; BC037283; OTTHUMT00000015766; OTTHUMT00000319378; OTTHUMT00000319379; OTTHUMT00000319380	ZMPSTE24	zinc metallopeptidase STE24	chr1	+	Multiple_Complex	40258050	40294184	7.1	6.2	6.84	6.71	6.61	6.62	7.21	6.47	5.91	6.35	6.77	6.57	6.51	7.22	6.22	6.09	6.13	5.86	6.47	6.36	5.66	7.17	5.8	6.29
TC0100007950.hg.1				chr1	+	NonCoding	40282314	40283505	7.39	7.23	6.73	7.04	7.56	8	7.15	7.46	7.58	7.2	6.85	8.13	7.37	7.69	7.62	6.6	7.26	6.47	7.23	7.21	7.22	7.02	7.18	6.19
TC0100007951.hg.1				chr1	+	NonCoding	40296014	40300554	5.51	5.07	4.44	5.52	4.72	5.33	5.05	5.29	5.07	5.17	4.99	5.2	5.67	5.14	5.23	5.48	6.02	4.48	5.77	4.53	5.91	5.55	5.16	4.42
TC0100007952.hg.1	sherzobo.aAug10-unspliced	sherzobo	Transcript Identified by AceView	chr1	+	Coding	40313167	40313882	4.79	4.57	6.04	4.55	5.35	5.54	4.82	5.22	4.55	6.27	5.62	5.31	5.54	6.25	4.44	4.87	5.26	4.88	5.49	4.59	4.84	5.6	4.24	4.52
TC0100007953.hg.1				chr1	+	NonCoding	40314701	40315893	5.25	5.5	5.17	5.48	6.37	4.99	5.28	4.66	5.46	5.12	5.16	5.04	5.07	5.22	5.36	5.56	4.87	5.66	5.53	5.27	4.81	6	5.28	5.24
TC0100007954.hg.1	NM_001198978; NM_001198979; NM_001198980; NM_022733; ENST00000372708; ENST00000372718; ENST00000435168; ENST00000487871; ENST00000539317; ENST00000614549; BC021133; OTTHUMT00000019074; OTTHUMT00000019075; OTTHUMT00000019076; OTTHUMT00000019077	SMAP2	small ArfGAP2	chr1	+	Multiple_Complex	40344850	40423326	9.45	10.01	10.6	7.57	10.43	7.8	8.56	8.17	11.19	9.37	10.08	12.07	9.41	9.18	7.46	9.19	13.14	12.34	11.72	6	5.49	10.04	11.43	11.26
TC0100007955.hg.1	ENST00000392713	RP1-228H13.2		chr1	+	Pseudogene	40364766	40365183	4.29	4.74	4.51	6.09	4.96	6.2	3.89	4.27	5.59	5.6	5.36	4.93	4.09	4.94	4.76	4.5	5.24	4.83	5.02	4.04	5.39	4.82	4.35	4.32
TC0100007956.hg.1				chr1	+	NonCoding	40432452	40434173	5.52	5.07	5.39	3.86	5.17	6.67	7.67	6.27	5.18	4.22	6.21	4.88	4.82	5.62	6.08	5.28	5.86	5.08	6.27	5.55	4.96	5.23	5.96	5.32
TC0100007957.hg.1				chr1	+	NonCoding	40434273	40435240	4.11	3.79	4.26	3.32	3.53	4.1	4.83	3.36	3.64	3.61	3.69	3.71	3.65	3.87	3.67	3.73	4.31	3.75	3.84	5.7	4.36	4.78	5.04	3.9
TC0100007958.hg.1	NM_023070; ENST00000361584; ENST00000411995; ENST00000469416; ENST00000484445; BC017498; OTTHUMT00000019078; OTTHUMT00000019079; OTTHUMT00000019080	ZFP69B	ZFP69 zinc finger protein B	chr1	+	Multiple_Complex	40450102	40463718	3.56	3.75	3.14	3.44	3.88	4.14	4.38	4.54	3.4	4.97	3.25	3.83	3.38	5.03	4.05	3.58	4.02	4.13	3.93	3.96	3.73	4.05	4.54	3.86
TC0100007959.hg.1	ENST00000565390.1; OTTHUMT00000431151; uc057ffk.1	RP1-228H13.5	novel transcript, sense overlapping with ZNF643	chr1	+	NonCoding	40464319	40466767	4.91	3.56	4	3.18	3.89	5.6	4.21	4.41	4.1	5.1	3.67	5.03	4.76	3.79	4.37	4.55	4.14	4.31	4.02	4.38	4.36	4.08	3.73	4.73
TC0100007960.hg.1	ENST00000624658; OTTHUMT00000431152; uc057ffl.1	RP11-656D10.7	TEC	chr1	+	NonCoding	40473055	40474348	3.29	4.76	4.54	4.65	3.83	4.26	5.64	3.38	3.58	4.96	3.81	3.96	3.81	4.46	3.63	3.75	3.8	3.68	4.46	4.07	5.68	3.67	5.46	4.78
TC0100007961.hg.1	NM_198494; ENST00000372705; ENST00000372706; ENST00000482712; BC041873; OTTHUMT00000019082; OTTHUMT00000019083; OTTHUMT00000019084	ZFP69	ZFP69 zinc finger protein	chr1	+	Multiple_Complex	40477215	40496343	3.65	3.88	4.01	4.44	3.85	4.72	3.58	3.23	3.6	4.63	3.83	3.67	4.26	4.88	3.69	3.8	4.12	3.68	4.03	5.83	5.31	4.39	4.6	5.38
TC0100007962.hg.1				chr1	+	NonCoding	40500129	40500319	4.39	4.42	4.41	4.31	4.25	4.55	4.29	4.43	3.94	5.51	5.12	6.4	5.55	5.65	4.53	5.25	4.04	3.96	5.77	5.41	4.26	5.56	3.73	5.71
TC0100007963.hg.1	NM_022774; ENST00000296380; ENST00000358527; ENST00000372703; ENST00000415550; ENST00000418186; ENST00000419161; ENST00000420209; ENST00000432259; ENST00000443729; ENST00000471429; BC021969; OTTHUMT00000019086; OTTHUMT00000019087; OTTHUMT00000019088; OTTHUMT00000019089; OTTHUMT00000019090; OTTHUMT00000019091; OTTHUMT00000019092; OTTHUMT00000019093; OTTHUMT00000019094; OTTHUMT00000019095	EXO5	exonuclease 5	chr1	+	Multiple_Complex	40508741	40516556	3.26	3.55	3.83	3.47	3.24	3.31	2.92	3.52	3.88	3.47	5.13	3.78	3.44	3.44	3.98	3.18	3.29	3.43	3.49	3.54	4.77	3.47	3.37	3.33
TC0100007964.hg.1	NM_152373; ENST00000372696; ENST00000372697; ENST00000372699; ENST00000465152; ENST00000472043; ENST00000493756; BC091518; OTTHUMT00000019260; OTTHUMT00000019261; OTTHUMT00000019262; OTTHUMT00000019263; OTTHUMT00000019264; OTTHUMT00000019575; uc001cft.2	ZNF684	zinc finger protein 684	chr1	+	Multiple_Complex	40531561	40548169	6.31	5.23	5.96	5.24	5.41	5.21	5.44	5.98	5.19	5.43	4.82	5.3	5.65	5.32	5.85	5.45	7.8	5.45	5.4	4.5	4.77	6.12	5.16	5.18
TC0100007965.hg.1	ENST00000414105	RP1-63P18.2		chr1	+	Multiple_Complex	40563534	40563659	4.46	7.35	4.11	4.22	4.25	6.76	4.95	4.54	4.69	4.34	3.7	4.17	4.01	4.93	4.11	3.91	4.63	4.89	4.96	4.86	5.24	4.46	5.37	4.99
TC0100007966.hg.1				chr1	+	NonCoding	40636501	40649257	4.53	5.52	5.63	5.63	5.32	5.98	5.21	5.76	6.6	5.87	5.49	5.68	5.84	5.49	5.37	4.98	5.83	5.5	5.7	5.45	6.21	5.37	5.74	5.65
TC0100007967.hg.1				chr1	+	NonCoding	40659853	40667915	4.37	4.03	3.64	4.6	3.85	3.91	4.25	4.15	3.72	4.04	3.77	4	4.34	4.18	4.13	4.22	3.58	3.51	4.02	5.89	4.94	4.44	3.91	3.81
TC0100007968.hg.1	NM_001142587; NM_001142588; NM_001142589; NM_001142590; NM_001308114; NM_001308115; NM_014223; ENST00000308733; ENST00000372651; ENST00000372652; ENST00000372653; ENST00000372654; ENST00000372669; ENST00000414185; ENST00000416859; ENST00000424419; ENST00000425457; ENST00000427410; ENST00000440226; ENST00000447388; ENST00000453631; ENST00000456393; ENST00000467203; ENST00000483091; ENST00000488635…	NFYC	nuclear transcription factor Y subunit gamma	chr1	+	Multiple_Complex	40691570	40771606	5.42	9.41	9.25	5.82	7.22	5.97	7.11	8.77	8	6.19	6.97	8.5	6.45	7.09	5.8	5.51	7.52	8.84	10.11	6.36	4.93	8.03	5.3	6.02
TC0100007969.hg.1	NR_029846	MIR30E	microRNA 30e	chr1	+	Multiple_Complex	40754351	40754463	4.74	4.88	4.59	4.35	4.7	5.01	4.91	3.74	4.37	3.71	4.17	3.98	4.1	5.44	4.03	5.68	4.51	3.62	5.06	4.97	3.99	4.74	5.02	5.15
TC0100007970.hg.1	NR_029833; ENST00000385227; uc001cgg.3	MIR30C1	microRNA 30c-1	chr1	+	Precursor_microRNA	40757284	40757372	8.93	8.96	8.75	9.03	9.36	10.33	8.23	8.54	8.7	9.08	8.79	9.16	8.54	8.92	8.41	8.83	8.88	8.56	8.79	8.91	9.79	8.26	9.03	8.66
TC0100007971.hg.1	NM_004700; NM_172163; ENST00000347132; ENST00000443478; ENST00000506017; ENST00000509682; OTTHUMT00000020812; OTTHUMT00000020813; OTTHUMT00000366513; OTTHUMT00000366514; uc001cgh.2	KCNQ4	potassium channel, voltage gated KQT-like subfamily Q, member 4	chr1	+	Multiple_Complex	40784012	40840452	3.84	3.73	4.07	3.94	4.02	4.63	3.73	4.05	3.76	5.33	3.9	4.14	3.66	3.87	4.15	4.21	3.96	4.22	4.66	4.02	5.77	4.11	4.36	4.16
TC0100007972.hg.1	flawzobo.aAug10-unspliced	flawzobo	Transcript Identified by AceView	chr1	+	Unassigned	40788159	40788815	4.68	4.06	4.18	4.34	4.39	4.36	3.97	4.58	4.16	4.59	4.28	4.04	4.29	3.77	3.97	3.88	3.79	4.85	4.15	4.38	4.05	4.28	4.34	4
TC0100007973.hg.1	leybaw.aAug10-unspliced	leybaw	Transcript Identified by AceView	chr1	+	Coding	40803504	40804082	4.35	4.14	5.18	5.49	4.44	5.86	4.25	5.07	4.41	4.17	3.69	4.32	3.52	3.65	3.55	4.91	4.51	4.19	4.49	5.22	5.36	4.21	4.62	4.16
TC0100007974.hg.1	ENST00000477493; uc057fgv.1	RN7SL326P	RNA, 7SL, cytoplasmic 326, pseudogene [Source:HGNC Symbol;Acc:HGNC:46342]	chr1	+	NonCoding	40804846	40805141	7.93	8.28	7.54	6.33	7.22	5.93	6.88	7.98	8	7.98	8.4	8.74	8.15	7.9	7.61	8.37	8.11	8.54	8.35	7.63	7.33	7.53	8.31	8.13
TC0100007975.hg.1				chr1	+	NonCoding	40845303	40849238	5.74	5.08	5.07	4.63	7.12	7.65	6.31	6.07	6.47	6.1	5.85	5.33	5.9	6.17	6.31	5.08	5.06	5.65	5.53	6.05	5.44	6.49	6.08	5.9
TC0100007976.hg.1	ENST00000414199.1; OTTHUMT00000020814; uc057fgy.1	RP5-1066H13.4	novel transcript	chr1	+	NonCoding	40863914	40876670	6.24	5.51	4.92	6.36	5.02	5.53	5.39	4.75	4.75	6.25	6.15	5.89	5.53	5.19	5.49	5	5.46	5.44	5.78	6.82	4.68	4.73	5.78	5.16
TC0100007977.hg.1				chr1	+	NonCoding	40903344	40917500	3.57	4.78	4.54	3.77	3.63	5.01	4.03	4.84	4.45	4.7	4.08	4.74	4.89	4.38	4.36	5.34	4.7	4.2	4.17	4.47	4.47	4.24	3.59	4.45
TC0100007978.hg.1				chr1	+	NonCoding	40923204	40938953	4.02	4.22	4.5	3.21	4.64	3.39	5.33	5.18	5.5	5.35	5.02	3.95	4.56	4.45	4.69	5.13	3.52	4.92	3.23	4.08	4.53	4.26	4.61	5.38
TC0100007979.hg.1	uc057fgz.1	AL391730.1		chr1	+	Precursor_microRNA	40939661	40939767	3.13	3.32	3.99	3.18	3.41	3.41	3.24	4.59	4.44	3.56	4.78	4.27	3.88	3.27	3.29	4.48	5.16	3.48	4.01	3.38	4.51	3.81	3.39	4.31
TC0100007980.hg.1	NM_001301237; NM_001905; NR_125440; ENST00000372616; ENST00000372621; ENST00000463285; ENST00000463423; ENST00000464283; ENST00000470271; ENST00000475060; ENST00000479480; ENST00000480420; ENST00000486889; ENST00000497210; ENST00000498694; BC009408; OTTHUMT00000015629; OTTHUMT00000015630; OTTHUMT00000015631; OTTHUMT00000015632; OTTHUMT00000015633; OTTHUMT00000015634; OTTHUMT00000015636; OTTHUMT00…	CTPS1	CTP synthase 1	chr1	+	Multiple_Complex	40979299	41012565	4.45	4.99	5.24	4.79	5.8	4.67	5.11	4.79	6.04	4.38	5.48	5.11	5.75	4.69	4.84	4.83	4.42	5.26	3.9	4.04	5.32	4.17	4.62	4.08
TC0100007981.hg.1				chr1	+	NonCoding	40991253	40991735	4.4	3.82	4.71	4.7	6.65	3.04	4.03	5.3	3.87	3.3	3.29	4.11	4.39	4.38	5.05	3.72	5.04	4.65	4.24	3.2	3.99	4.05	4.81	4.98
TC0100007982.hg.1	NR_037868; ENST00000626479; uc021omd.1	SLFNL1-AS1	SLFNL1 antisense RNA 1	chr1	+	NonCoding	41014590	41043890	4.44	3.84	3.69	5.35	4.69	5.15	4.42	3.99	3.59	4.79	3.89	4.36	4.32	4.72	4.14	4.62	4.38	3.8	4.12	3.66	4.57	3.9	4.54	4.57
TC0100007983.hg.1	skoypubu.aAug10-unspliced	skoypubu	Transcript Identified by AceView	chr1	+	Coding	41023252	41024126	4.61	3.7	3.74	4.69	4.09	4.17	4.45	4.73	4.22	3.99	4.32	4.55	3.88	3.73	4.19	3.59	4.24	3.99	4.29	3.85	4.73	4.39	3.68	4.23
TC0100007984.hg.1	ENST00000401064	RPL23AP17	ribosomal protein L23a pseudogene 17 [Source:HGNC Symbol;Acc:HGNC:35904]	chr1	+	Multiple_Complex	41098638	41099136	4.96	5.31	6.23	4.66	5.29	5.16	4.65	4.87	4.65	5.08	5.06	6.07	4.73	5.47	4.81	4.66	5.94	5.47	5.32	4.78	5.46	5.91	4.3	4.79
TC0100007985.hg.1	smoypubu.aAug10	smoypubu	Transcript Identified by AceView	chr1	+	Unassigned	41130931	41145405	4.52	4.3	4.6	5.6	6.15	5.97	5.98	4.18	5.06	8.3	4.12	4.09	3.99	3.52	5.8	4.18	3.95	4.51	4.95	2.88	4.23	4.45	4.58	5.86
TC0100007986.hg.1	ENST00000422305; ENST00000425554; ENST00000445073; ENST00000422305.1; ENST00000425554.1; ENST00000445073.1; gorpla.dAug10; OTTHUMT00000015625; OTTHUMT00000015626; OTTHUMT00000015627; uc057fhz.1; uc057fia.1; uc057fib.1	LOC102723924; RP11-399E6.1; gorpla	uncharacterized LOC102723924; Transcript Identified by AceView; putative novel transcript	chr1	+	NonCoding	41242340	41301647	5.73	4.9	5.21	6.35	5.7	5.71	5.55	5.13	5.25	4.9	4.2	5.29	4.86	4.82	5.36	4.54	4.93	4.9	5.42	5.81	6.04	5.25	5.35	4.53
TC0100007987.hg.1				chr1	+	NonCoding	41275193	41275956	4.33	4.18	3.9	4.18	3.83	5.03	3.85	4.02	4.59	4.69	4.44	4.11	4.74	4.21	4.09	4.47	4.53	3.6	3.67	3.99	4.22	3.91	4.12	3.69
TC0100007988.hg.1				chr1	+	NonCoding	41330441	41334807	7.29	5.61	5.82	6.8	6.65	7.15	6.46	6.04	6.71	5.91	6.66	6.4	5.51	6.03	6.15	6.06	5.68	5.69	5.56	4.47	5.95	4.91	6.28	5.82
TC0100007989.hg.1	uc057fic.1	AC093151.2		chr1	+	Precursor_microRNA	41332111	41332244	14.01	13.17	14.09	10.13	13.35	12.35	14.81	13.72	14.62	14	10.74	14.04	13.56	12.66	14.51	13.02	11.72	12.11	12.4	9.97	11.31	14.43	12.71	9.89
TC0100007990.hg.1				chr1	+	NonCoding	41348532	41352695	5.33	5.13	4.17	5.19	4.97	6.19	4.92	4.55	5	6.01	4.32	5.31	4	6.11	4.31	4.97	4.66	4.37	5.14	5.39	4.08	5.2	5.48	5.72
TC0100007991.hg.1	NM_001291281; OTTHUMT00000015642	FOXO6	forkhead box O6	chr1	+	Coding	41361922	41383591	3.72	3.2	3.96	3.53	3.47	4.78	4.29	3.97	3.81	3.52	3.54	3.5	3.15	3.6	3.7	3.58	3.68	3.32	3.62	4.01	3.74	3.45	4.66	3.63
TC0100007992.hg.1	stapubu.aAug10-unspliced	stapubu	Transcript Identified by AceView	chr1	+	Coding	41378297	41378854	4.57	6.13	5.98	6.06	5.98	5.39	5.13	5.82	5.42	6.54	5.89	5.25	6.02	5.13	6.32	5.49	6.36	5.42	5.43	4.85	5.01	5.45	4.17	5.19
TC0100007993.hg.1				chr1	+	NonCoding	41433260	41464836	5.18	6.32	4.47	5.06	6.45	5.36	6.68	5.98	5.82	6.77	5.53	4.82	6.67	6.2	6.24	6.97	6.29	5.89	6.9	5.18	5.71	6.26	5.62	5.86
TC0100007994.hg.1	klawzobo.aAug10-unspliced	klawzobo	Transcript Identified by AceView	chr1	+	Multiple_Complex	41517834	41524985	5.27	4.38	4.3	4.51	4.86	4.56	4.99	6.02	4.04	5.65	4.56	4.56	4.53	4.36	5.04	4.15	4.21	4.06	4.02	3.88	4.05	3.97	4.43	4.38
TC0100007995.hg.1				chr1	+	NonCoding	41526647	41527491	5.43	5.7	6.38	6.58	5.96	6.12	6.15	5.68	6.57	5.89	5.08	5.84	6.63	5.98	6.18	5.99	5.46	4.95	6.08	5.77	5.95	6.01	5.98	6.4
[truncated: 134,215 more rows]

## Sheet: Real Time PCR results
Sample	Detector	Ct	Tm		Sample	Detector	Ct	Tm		Sample	Detector	Ct	Tm		Sample	Detector	Ct	Tm		Sample	Detector	Ct	Tm		Sample	Detector	Ct	Tm		Sample	Detector	Ct	Tm		Sample	Detector	Ct	Tm		Sample	Detector	Ct	Tm		Sample	Detector	Ct	Tm
[truncated: 73 more rows]
[truncated: 20 more columns]
